# Supplementary material for: Quinine di­hydro­chloride hemihydrate
Source: IUCrdata. 2021 Apr 23;6(Pt 4):x210406. doi: 10.1107/S2414314621004065 (PMC9462324; doi:10.1107/S2414314621004065)
Supplement: Supplementary file 1 [file x-06-x210406-sup1.cif]

##############################################################################
#                                                                            #
# This CIF contains the data for a data article accepted for                 #
# publication in IUCrData. It conforms to the requirements of                #
# Notes for Authors for IUCrData, and has been                               #
# peer reviewed under the auspices of IUCrData.                              #
#                                                                            #
# Full details of the Crystallographic Information File format               #
# are given in the paper "The Crystallographic Information File (CIF):       #
# a New Standard Archive File for Crystallography" by S. R. Hall, F. H.      #
# Allen and I. D. Brown [Acta Cryst. (1991), A47, 655-685].                  #
#                                                                            #
# The current version of the core CIF dictionary is obtainable from          #
# ftp://ftp.iucr.org/pub/cif_core.dic.                                       #
#                                                                            #
# Software is freely available for graphical display of the structure(s)     #
# in this CIF. For information consult the CIF software page                 #
# http://www.iucr.org/resources/cif/software.                                #
#                                                                            #
# This file may be used for bona fide research purposes within the           #
# scientific community so long as proper attribution is given to the data    # 
# article from which it was obtained.                                        #
#                                                                            #
##############################################################################
data_I
_database_code_depnum_ccdc_archive 'CCDC 2077945'
_audit_creation_method     'SHELXL-2018/3'
_chemical_name_systematic
;\
4-[(5-Ethenyl-1-azoniabicyclo[2.2.2]octan-2-yl)(hydroxy)methyl]-6-\
methoxyquinolin-1-ium dichloride hemihydrate
;
_chemical_name_common
;
Quinine dihydrochloride monohydrate
;
_chemical_formula_moiety     '2(C20 H26 N2 O2 2+), 4(Cl -), H2 O'
_chemical_formula_sum     'C40 H54 Cl4 N4 O5'
_chemical_formula_iupac     '2C20 H26 N2 O2 2+, 4Cl -, H2 O'
_chemical_formula_weight     812.67
_chemical_melting_point     ?
_chemical_absolute_configuration     ad
_space_group_crystal_system     triclinic
_space_group_name_H-M_alt     'P 1'
_space_group_name_Hall     'P 1'
loop_
    _space_group_symop_operation_xyz
    'x, y, z'
_cell_length_a     9.5944(3)
_cell_length_b     12.7606(4)
_cell_length_c     18.0312(6)
_cell_angle_alpha     73.9951(18)
_cell_angle_beta     79.1246(18)
_cell_angle_gamma     75.2203(17)
_cell_volume     2035.09(12)
_cell_formula_units_Z     2
_cell_measurement_reflns_used     9741
_cell_measurement_theta_min     2.5642
_cell_measurement_theta_max     32.3517
_cell_measurement_temperature     150(2)
_exptl_crystal_description     plate
_exptl_crystal_colour     colourless
_exptl_crystal_size_max     0.440
_exptl_crystal_size_mid     0.290
_exptl_crystal_size_min     0.200
_exptl_crystal_density_diffrn     1.326
_exptl_crystal_density_meas     ?
_exptl_crystal_density_method     ?
_exptl_crystal_F_000     860
_exptl_absorpt_coefficient_mu     0.339
_exptl_absorpt_correction_type     multi-scan
_exptl_absorpt_process_details
;
(SADABS; Krause <i>et al.</i>,  2015)
;
_exptl_absorpt_correction_T_min     0.6775
_exptl_absorpt_correction_T_max     0.7465
_diffrn_ambient_temperature     150(2)
_diffrn_source     'fine focus sealed tube X-ray source'
_diffrn_source_voltage     '50 kV'
_diffrn_source_current     '30 mA'
_diffrn_radiation_type     MoK\a
_diffrn_radiation_wavelength     0.71073
_diffrn_radiation_monochromator     'Triumph curved graphite crystal'
_diffrn_measurement_device_type
;
Bruker AXS D8 Quest diffractometer with PhotonII charge-integrating pixel
array detector (CPAD)
;
_diffrn_measurement_method     'omega and phi scans'
_diffrn_detector_area_resol_mean     7.4074
_diffrn_reflns_number     120029
_diffrn_reflns_av_R_equivalents     0.0495
_diffrn_reflns_av_unetI/netI     0.0442
_diffrn_reflns_theta_min     2.213
_diffrn_reflns_theta_max     33.224
_diffrn_reflns_theta_full     25.242
_diffrn_measured_fraction_theta_max     0.995
_diffrn_measured_fraction_theta_full     0.999
_diffrn_reflns_limit_h_min     -14
_diffrn_reflns_limit_h_max     14
_diffrn_reflns_limit_k_min     -19
_diffrn_reflns_limit_k_max     19
_diffrn_reflns_limit_l_min     -27
_diffrn_reflns_limit_l_max     27
_refine_special_details
;
One ethylene double bond was found to be disordered. The disorder extends
to the neighboring carbon and hydrogen atoms. The two disordered moieties
were restrained to have a similar geometry as another not disordered
equivalent group. Uij components of ADPs for disordered atoms closer to
each other than 2.0 Angstrom were restrained to be similar. Subject to
these conditions the occupancy ratio refined to 0.505(9) to 0.495(9).
;
_reflns_number_total     30500
_reflns_number_gt     24850
_reflns_threshold_expression     'I > 2\s(I)'
_refine_ls_structure_factor_coef     Fsqd
_refine_ls_matrix_type     full
_refine_ls_R_factor_all     0.0552
_refine_ls_R_factor_gt     0.0379
_refine_ls_wR_factor_gt     0.0826
_refine_ls_wR_factor_ref     0.0898
_refine_ls_goodness_of_fit_ref     1.024
_refine_ls_restrained_S_all     1.024
_refine_ls_number_reflns     30500
_refine_ls_number_parameters     1030
_refine_ls_number_restraints     233
_refine_ls_hydrogen_treatment     mixed
_refine_ls_weighting_scheme     calc
_refine_ls_weighting_details
              'w=1/[\s^2^(Fo^2^)+(0.0421P)^2^+0.1915P] where P=(Fo^2^+2Fc^2^)/3'
_atom_sites_solution_hydrogens     mixed
_atom_sites_solution_primary     dual
_atom_sites_solution_secondary     difmap
_refine_ls_shift/su_max     0.001
_refine_ls_shift/su_mean     0.000
_refine_diff_density_max     0.488
_refine_diff_density_min     -0.406
_refine_ls_extinction_method     none
_refine_ls_extinction_coef     .
_refine_ls_abs_structure_details
;
Flack <i>x</i> determined using 10201 quotients
[(<i>I</i>^+^)-(<i>I</i>^-^)]/[(<i>I</i>^+^)+(<i>I</i>^-^)]
(Parsons <i>et al.</i>,  2013)
;
_refine_ls_abs_structure_Flack     -0.015(9)
loop_
    _atom_type_symbol
    _atom_type_description
    _atom_type_scat_dispersion_real
    _atom_type_scat_dispersion_imag
    _atom_type_scat_source
    'C' 'C' 0.0033 0.0016
                         'International Tables Vol C Tables 4.2.6.8 and 6.1.1.4'
    'H' 'H' 0.0000 0.0000
                         'International Tables Vol C Tables 4.2.6.8 and 6.1.1.4'
    'N' 'N' 0.0061 0.0033
                         'International Tables Vol C Tables 4.2.6.8 and 6.1.1.4'
    'O' 'O' 0.0106 0.0060
                         'International Tables Vol C Tables 4.2.6.8 and 6.1.1.4'
    'Cl' 'Cl' 0.1484 0.1585
                         'International Tables Vol C Tables 4.2.6.8 and 6.1.1.4'
_computing_data_collection
;
APEX3 (Bruker, 2020)
;
_computing_cell_refinement
;
SAINT (Bruker, 2020)
;
_computing_data_reduction
;
SAINT (Bruker, 2020)
;
_computing_structure_solution
;
SHELXT (Sheldrick, 2015a)
;
_computing_structure_refinement
;
<i>SHELXL2018/3</i> (Sheldrick, 2015b),
<i>shelXle</i>
(H\"ubschle <i>et al.</i>,  2011)
;
_computing_molecular_graphics
;
<i>OLEX2</i> (Dolomanov <i>et al.</i>,  2009)
;
_computing_publication_material
;
publCIF (Westrip, 2010),
CSD (Groom <i>et al.</i>,  2016),
enCIFer (Allen <i>et al.</i>,  2004)
;
loop_
    _atom_site_type_symbol
    _atom_site_label
    _atom_site_fract_x
    _atom_site_fract_y
    _atom_site_fract_z
    _atom_site_U_iso_or_equiv
    _atom_site_adp_type
    _atom_site_calc_flag
    _atom_site_occupancy
    _atom_site_disorder_assembly
    _atom_site_disorder_group
    Cl Cl1A 0.73620(6) 0.20342(5) 0.09724(3) 0.03224(11) Uani d 1 . .
    Cl Cl2A 0.98383(9) 0.24836(6) 0.59486(4) 0.04950(18) Uani d 1 . .
    O O1A 0.6617(2) -0.00094(16) 0.35855(11) 0.0380(4) Uani d 1 . .
    O O2A 0.99946(19) 0.40649(13) 0.14679(11) 0.0336(4) Uani d 1 . .
    H H2OA 0.928698 0.460326 0.150030 0.050 Uiso calc 1 . .
    O O3A 0.7857(3) 0.0577(2) 0.66750(13) 0.0546(6) Uani d 1 . .
    H H3E 0.835(5) 0.112(3) 0.652(3) 0.082 Uiso d 1 . .
    H H3F 0.695(3) 0.085(4) 0.661(3) 0.082 Uiso d 1 . .
    N N1A 0.9605(2) 0.26196(19) 0.43234(12) 0.0328(4) Uani d 1 . .
    H H1NA 0.967585 0.251275 0.481960 0.039 Uiso calc 1 . .
    N N2A 1.05718(19) 0.18930(15) 0.09162(10) 0.0240(3) Uani d 1 . .
    H H2NA 0.955420 0.180398 0.095037 0.029 Uiso calc 1 . .
    C C1A 0.8921(2) 0.1951(2) 0.41131(12) 0.0261(4) Uani d 1 . .
    C C2A 0.8315(2) 0.1140(2) 0.46910(13) 0.0315(5) Uani d 1 . .
    H H2A 0.841722 0.103884 0.522160 0.038 Uiso calc 1 . .
    C C3A 0.7586(3) 0.0503(2) 0.44887(13) 0.0312(5) Uani d 1 . .
    H H3A 0.717998 -0.004657 0.487857 0.037 Uiso calc 1 . .
    C C4A 0.7424(2) 0.06527(19) 0.36958(13) 0.0273(4) Uani d 1 . .
    C C5A 0.8043(2) 0.14162(18) 0.31157(12) 0.0237(4) Uani d 1 . .
    H H5A 0.795432 0.149291 0.258647 0.028 Uiso calc 1 . .
    C C6A 0.8819(2) 0.20905(18) 0.33190(12) 0.0224(4) Uani d 1 . .
    C C7A 0.9489(2) 0.29154(19) 0.27689(13) 0.0250(4) Uani d 1 . .
    C C8A 1.0119(3) 0.3584(2) 0.30309(15) 0.0335(5) Uani d 1 . .
    H H8A 1.052243 0.416075 0.266876 0.040 Uiso calc 1 . .
    C C9A 1.0166(2) 0.3417(2) 0.38201(16) 0.0352(5) Uani d 1 . .
    H H9A 1.060216 0.387795 0.399733 0.042 Uiso calc 1 . .
    C C10A 0.6276(3) 0.0136(2) 0.28178(15) 0.0370(5) Uani d 1 . .
    H H10A 0.576570 0.090898 0.262742 0.056 Uiso calc 1 . .
    H H10B 0.565434 -0.037196 0.283174 0.056 Uiso calc 1 . .
    H H10C 0.717669 -0.002845 0.246932 0.056 Uiso calc 1 . .
    C C11A 0.9588(2) 0.30587(17) 0.18971(12) 0.0246(4) Uani d 1 . .
    H H11A 0.863314 0.303472 0.176318 0.029 Uiso calc 1 . .
    C C12A 1.0766(2) 0.20798(17) 0.16823(11) 0.0215(4) Uani d 1 . .
    H H12A 1.064880 0.139046 0.209610 0.026 Uiso calc 1 . .
    C C13A 1.2332(2) 0.22229(18) 0.16295(12) 0.0238(4) Uani d 1 . .
    H H13A 1.231365 0.296580 0.170564 0.029 Uiso calc 1 . .
    H H13B 1.283323 0.164662 0.204301 0.029 Uiso calc 1 . .
    C C14A 1.3155(2) 0.21105(17) 0.08285(12) 0.0237(4) Uani d 1 . .
    H H14A 1.417098 0.220586 0.078983 0.028 Uiso calc 1 . .
    C C15A 1.2376(2) 0.29936(19) 0.01932(13) 0.0287(4) Uani d 1 . .
    H H15A 1.292317 0.293563 -0.032256 0.034 Uiso calc 1 . .
    H H15B 1.233229 0.374622 0.026006 0.034 Uiso calc 1 . .
    C C16A 1.0834(2) 0.2835(2) 0.02313(12) 0.0286(4) Uani d 1 . .
    H H16A 1.011828 0.352865 0.028836 0.034 Uiso calc 1 . .
    H H16B 1.072460 0.265947 -0.025368 0.034 Uiso calc 1 . .
    C C17A 1.1593(3) 0.08365(19) 0.07935(14) 0.0303(5) Uani d 1 . .
    H H17A 1.142274 0.067187 0.031679 0.036 Uiso calc 1 . .
    H H17B 1.141280 0.020918 0.123923 0.036 Uiso calc 1 . .
    C C18A 1.3184(2) 0.09502(18) 0.07139(13) 0.0258(4) Uani d 1 . .
    H H18A 1.364502 0.092161 0.017199 0.031 Uiso calc 1 . .
    C C19A 1.4062(3) 0.0021(2) 0.12703(15) 0.0352(5) Uani d 1 . .
    H H19A 1.357501 -0.029675 0.175840 0.042 Uiso calc 1 . .
    C C20A 1.5464(3) -0.0373(2) 0.1118(2) 0.0453(6) Uani d 1 . .
    H H20A 1.597968 -0.007064 0.063401 0.054 Uiso calc 1 . .
    H H20B 1.596177 -0.095981 0.149076 0.054 Uiso calc 1 . .
    Cl Cl1B 0.77406(5) 0.62591(5) 0.13660(3) 0.02989(11) Uani d 1 . .
    Cl Cl2B 0.44651(7) 0.13687(5) 0.63330(4) 0.03996(14) Uani d 1 . .
    O O1B 0.7630(2) 0.57884(17) 0.40286(11) 0.0385(4) Uani d 1 . .
    O O2B 0.49213(18) 0.36221(15) 0.17582(11) 0.0335(4) Uani d 1 . .
    H H2OB 0.566994 0.312764 0.169304 0.050 Uiso calc 1 . .
    N N1B 0.4529(2) 0.25198(15) 0.46257(12) 0.0283(4) Uani d 1 . .
    H H1NB 0.439682 0.214689 0.511364 0.034 Uiso calc 1 . .
    N N2B 0.4620(2) 0.62089(16) 0.13667(10) 0.0257(4) Uani d 1 . .
    H H2NB 0.560289 0.627392 0.143396 0.031 Uiso calc 1 A 1
    C C1B 0.5310(2) 0.33354(17) 0.44418(13) 0.0234(4) Uani d 1 . .
    C C2B 0.5920(2) 0.35163(19) 0.50386(13) 0.0265(4) Uani d 1 . .
    H H2B 0.580120 0.307123 0.555450 0.032 Uiso calc 1 . .
    C C3B 0.6679(2) 0.4336(2) 0.48632(14) 0.0284(4) Uani d 1 . .
    H H3B 0.709789 0.446094 0.525977 0.034 Uiso calc 1 . .
    C C4B 0.6853(2) 0.50075(19) 0.40971(13) 0.0268(4) Uani d 1 . .
    C C5B 0.6314(2) 0.48204(18) 0.35001(13) 0.0246(4) Uani d 1 . .
    H H5B 0.647412 0.525682 0.298445 0.030 Uiso calc 1 . .
    C C6B 0.5514(2) 0.39653(17) 0.36641(12) 0.0221(4) Uani d 1 . .
    C C7B 0.4937(2) 0.36783(17) 0.30900(13) 0.0233(4) Uani d 1 . .
    C C8B 0.4157(2) 0.28401(18) 0.33216(14) 0.0281(4) Uani d 1 . .
    H H8B 0.375076 0.265423 0.294608 0.034 Uiso calc 1 . .
    C C9B 0.3965(2) 0.22696(19) 0.40967(15) 0.0316(5) Uani d 1 . .
    H H9B 0.342646 0.169792 0.424834 0.038 Uiso calc 1 . .
    C C10B 0.7796(4) 0.6557(3) 0.32911(18) 0.0585(9) Uani d 1 . .
    H H10D 0.828986 0.614681 0.289530 0.088 Uiso calc 1 . .
    H H10E 0.837515 0.707307 0.331970 0.088 Uiso calc 1 . .
    H H10F 0.683677 0.698066 0.315186 0.088 Uiso calc 1 . .
    C C11B 0.5169(2) 0.42593(18) 0.22295(13) 0.0249(4) Uani d 1 . .
    H H11B 0.618701 0.437601 0.208714 0.030 Uiso calc 1 . .
    C C12B 0.4094(2) 0.54002(17) 0.20860(11) 0.0220(4) Uani d 1 . .
    H H12B 0.402181 0.572305 0.254162 0.026 Uiso calc 1 . .
    C C13B 0.2552(2) 0.53338(18) 0.20066(13) 0.0243(4) Uani d 1 . .
    H H13C 0.250555 0.454517 0.207865 0.029 Uiso calc 1 B 1
    H H13D 0.184571 0.563706 0.241256 0.029 Uiso calc 1 B 1
    C C14B 0.2168(14) 0.5998(10) 0.1210(7) 0.031(2) Uani d 0.505(9) C 1
    H H14B 0.119691 0.591180 0.114039 0.038 Uiso calc 0.505(9) C 1
    C C15B 0.3335(12) 0.5559(9) 0.0595(6) 0.0349(18) Uani d 0.505(9) C 1
    H H15C 0.304929 0.592212 0.006925 0.042 Uiso calc 0.505(9) C 1
    H H15D 0.344184 0.474355 0.068213 0.042 Uiso calc 0.505(9) C 1
    C C16B 0.4783(14) 0.5818(12) 0.0656(9) 0.030(2) Uani d 0.505(9) C 1
    H H16C 0.556748 0.513785 0.067588 0.037 Uiso calc 0.505(9) C 1
    H H16D 0.504421 0.640002 0.019599 0.037 Uiso calc 0.505(9) C 1
    C C17B 0.3633(3) 0.7332(2) 0.13301(14) 0.0328(5) Uani d 0.505(9) C 1
    H H17C 0.404081 0.790857 0.091891 0.039 Uiso calc 0.505(9) C 1
    H H17D 0.349892 0.753672 0.183411 0.039 Uiso calc 0.505(9) C 1
    C C18B 0.2128(11) 0.7231(11) 0.1137(8) 0.037(2) Uani d 0.505(9) C 1
    H H18B 0.207229 0.761728 0.057612 0.045 Uiso calc 0.505(9) C 1
    C C19B 0.0738(6) 0.7754(5) 0.1593(4) 0.0386(14) Uani d 0.505(9) C 1
    H H19B -0.015260 0.768750 0.147300 0.046 Uiso calc 0.505(9) C 1
    C C20B 0.0648(7) 0.8285(5) 0.2132(4) 0.0415(16) Uani d 0.505(9) C 1
    H H20C 0.150695 0.837476 0.227417 0.050 Uiso calc 0.505(9) C 1
    H H20D -0.027615 0.857960 0.238082 0.050 Uiso calc 0.505(9) C 1
    C C14E 0.2037(15) 0.6171(10) 0.1251(7) 0.032(2) Uani d 0.495(9) C 2
    H H14E 0.102063 0.614168 0.121653 0.038 Uiso calc 0.495(9) C 2
    C C15E 0.3046(11) 0.5832(10) 0.0552(8) 0.0359(19) Uani d 0.495(9) C 2
    H H15E 0.302742 0.505890 0.055307 0.043 Uiso calc 0.495(9) C 2
    H H15F 0.270923 0.633330 0.006342 0.043 Uiso calc 0.495(9) C 2
    C C16E 0.4573(14) 0.5904(13) 0.0594(10) 0.032(2) Uani d 0.495(9) C 2
    H H16E 0.488694 0.648094 0.014477 0.039 Uiso calc 0.495(9) C 2
    H H16F 0.524637 0.517929 0.057199 0.039 Uiso calc 0.495(9) C 2
    C C17E 0.3633(3) 0.7332(2) 0.13301(14) 0.0328(5) Uani d 0.495(9) C 2
    H H17E 0.400873 0.787661 0.087866 0.039 Uiso calc 0.495(9) C 2
    H H17F 0.364811 0.757151 0.180568 0.039 Uiso calc 0.495(9) C 2
    C C18E 0.2084(12) 0.7354(11) 0.1259(7) 0.0348(19) Uani d 0.495(9) C 2
    H H18E 0.181972 0.787197 0.075374 0.042 Uiso calc 0.495(9) C 2
    C C19E 0.1064(7) 0.7771(5) 0.1925(4) 0.0322(12) Uani d 0.495(9) C 2
    H H19E 0.131328 0.745025 0.243699 0.039 Uiso calc 0.495(9) C 2
    C C20E -0.0121(7) 0.8533(5) 0.1840(4) 0.0444(17) Uani d 0.495(9) C 2
    H H20E -0.040323 0.887158 0.133615 0.053 Uiso calc 0.495(9) C 2
    H H20F -0.070621 0.875258 0.228177 0.053 Uiso calc 0.495(9) C 2
    Cl Cl1C 0.49022(6) 0.67007(4) 0.85699(3) 0.02883(11) Uani d 1 . .
    Cl Cl2C 0.18968(7) 0.58081(6) 0.39094(3) 0.03816(13) Uani d 1 . .
    O O1C 0.5811(2) 0.83667(15) 0.59141(10) 0.0373(4) Uani d 1 . .
    O O2C 0.35728(16) 0.38009(13) 0.81883(9) 0.0270(3) Uani d 1 . .
    H H2OC 0.270717 0.407543 0.833945 0.041 Uiso calc 1 . .
    O O3C 0.3500(3) 0.8001(2) 0.30978(13) 0.0577(6) Uani d 1 . .
    H H3G 0.299(5) 0.748(3) 0.329(3) 0.087 Uiso d 1 . .
    H H3H 0.309(5) 0.859(3) 0.330(3) 0.087 Uiso d 1 . .
    N N1C 0.3053(2) 0.53830(17) 0.54154(12) 0.0309(4) Uani d 1 . .
    H H1NC 0.279318 0.552070 0.494942 0.037 Uiso calc 1 . .
    N N2C 0.63540(18) 0.43684(14) 0.84200(10) 0.0211(3) Uani d 1 . .
    H H2NC 0.599598 0.515834 0.846641 0.025 Uiso calc 1 . .
    C C1C 0.3773(2) 0.60904(19) 0.55565(12) 0.0268(4) Uani d 1 . .
    C C2C 0.4138(3) 0.6985(2) 0.49535(13) 0.0341(5) Uani d 1 . .
    H H2C 0.390143 0.708512 0.444673 0.041 Uiso calc 1 . .
    C C3C 0.4827(3) 0.7707(2) 0.50921(14) 0.0346(5) Uani d 1 . .
    H H3C 0.508930 0.829846 0.467999 0.042 Uiso calc 1 . .
    C C4C 0.5156(2) 0.75774(19) 0.58526(13) 0.0283(4) Uani d 1 . .
    C C5C 0.4820(2) 0.67017(17) 0.64559(12) 0.0230(4) Uani d 1 . .
    H H5C 0.503392 0.662947 0.696336 0.028 Uiso calc 1 . .
    C C6C 0.4152(2) 0.59089(17) 0.63155(12) 0.0226(4) Uani d 1 . .
    C C7C 0.3835(2) 0.49450(16) 0.68794(12) 0.0218(4) Uani d 1 . .
    C C8C 0.3136(2) 0.42530(19) 0.66858(13) 0.0275(4) Uani d 1 . .
    H H8C 0.293259 0.360446 0.705961 0.033 Uiso calc 1 . .
    C C9C 0.2730(3) 0.4504(2) 0.59436(15) 0.0323(5) Uani d 1 . .
    H H9C 0.221851 0.404213 0.581817 0.039 Uiso calc 1 . .
    C C10C 0.6150(3) 0.8324(2) 0.66662(16) 0.0375(5) Uani d 1 . .
    H H10G 0.674144 0.758669 0.687412 0.056 Uiso calc 1 . .
    H H10H 0.524753 0.845618 0.701920 0.056 Uiso calc 1 . .
    H H10I 0.669297 0.889887 0.661835 0.056 Uiso calc 1 . .
    C C11C 0.4237(2) 0.46536(16) 0.77001(12) 0.0211(3) Uani d 1 . .
    H H11C 0.389745 0.533336 0.791390 0.025 Uiso calc 1 . .
    C C12C 0.5895(2) 0.42714(16) 0.76887(11) 0.0198(3) Uani d 1 . .
    H H12C 0.634881 0.478906 0.723969 0.024 Uiso calc 1 . .
    C C13C 0.6551(2) 0.30703(17) 0.75933(12) 0.0228(4) Uani d 1 . .
    H H13E 0.577700 0.273253 0.752452 0.027 Uiso calc 1 . .
    H H13F 0.728511 0.308539 0.712622 0.027 Uiso calc 1 . .
    C C14C 0.7264(2) 0.23702(17) 0.83192(12) 0.0251(4) Uani d 1 . .
    H H14C 0.762040 0.157766 0.827862 0.030 Uiso calc 1 . .
    C C15C 0.6137(3) 0.24233(18) 0.90399(13) 0.0278(4) Uani d 1 . .
    H H15G 0.653049 0.188837 0.950343 0.033 Uiso calc 1 . .
    H H15H 0.524659 0.222384 0.896950 0.033 Uiso calc 1 . .
    C C16C 0.5778(2) 0.36157(18) 0.91523(12) 0.0254(4) Uani d 1 . .
    H H16G 0.471312 0.387352 0.926351 0.030 Uiso calc 1 . .
    H H16H 0.623014 0.363403 0.959750 0.030 Uiso calc 1 . .
    C C17C 0.7987(2) 0.40983(19) 0.83467(14) 0.0277(4) Uani d 1 . .
    H H17G 0.831098 0.432294 0.875869 0.033 Uiso calc 1 . .
    H H17H 0.838956 0.451276 0.783521 0.033 Uiso calc 1 . .
    C C18C 0.8539(2) 0.28263(19) 0.84262(13) 0.0277(4) Uani d 1 . .
    H H18C 0.877849 0.247869 0.896883 0.033 Uiso calc 1 . .
    C C19C 0.9889(3) 0.2566(2) 0.78792(14) 0.0347(5) Uani d 1 . .
    H H19C 0.984881 0.290180 0.734124 0.042 Uiso calc 1 . .
    C C20C 1.1122(3) 0.1912(2) 0.80812(18) 0.0402(6) Uani d 1 . .
    H H20G 1.120824 0.156001 0.861323 0.048 Uiso calc 1 . .
    H H20H 1.192929 0.179125 0.769538 0.048 Uiso calc 1 . .
    Cl Cl1D 0.06670(6) 0.51321(4) 0.87121(4) 0.03249(12) Uani d 1 . .
    Cl Cl2D 0.23346(6) 1.03530(5) 0.36653(3) 0.03456(12) Uani d 1 . .
    O O1D -0.07100(19) 0.58552(14) 0.63972(10) 0.0312(3) Uani d 1 . .
    O O2D 0.20954(17) 0.84169(14) 0.82467(10) 0.0291(3) Uani d 1 . .
    H H2OD 0.290786 0.797596 0.829106 0.044 Uiso calc 1 . .
    N N1D 0.1656(2) 0.95880(15) 0.54293(11) 0.0273(4) Uani d 1 . .
    H H1ND 0.175564 0.991871 0.493065 0.033 Uiso calc 1 . .
    N N2D -0.06781(19) 0.74273(14) 0.89353(10) 0.0229(3) Uani d 1 . .
    H H2ND -0.022048 0.667034 0.884151 0.028 Uiso calc 1 . .
    C C1D 0.1029(2) 0.86763(16) 0.56662(12) 0.0228(4) Uani d 1 . .
    C C2D 0.0544(2) 0.83083(18) 0.51153(12) 0.0270(4) Uani d 1 . .
    H H2D 0.063532 0.869664 0.458303 0.032 Uiso calc 1 . .
    C C3D -0.0063(2) 0.73890(19) 0.53449(13) 0.0268(4) Uani d 1 . .
    H H3D -0.041583 0.715036 0.497478 0.032 Uiso calc 1 . .
    C C4D -0.0162(2) 0.67966(17) 0.61337(12) 0.0235(4) Uani d 1 . .
    C C5D 0.0319(2) 0.71438(16) 0.66832(12) 0.0213(4) Uani d 1 . .
    H H5D 0.025583 0.673017 0.720992 0.026 Uiso calc 1 . .
    C C6D 0.0904(2) 0.81096(16) 0.64657(11) 0.0206(3) Uani d 1 . .
    C C7D 0.1401(2) 0.85548(16) 0.69945(12) 0.0209(3) Uani d 1 . .
    C C8D 0.1991(2) 0.94854(17) 0.67111(13) 0.0262(4) Uani d 1 . .
    H H8D 0.231582 0.978738 0.705721 0.031 Uiso calc 1 . .
    C C9D 0.2114(3) 0.99883(18) 0.59143(14) 0.0294(4) Uani d 1 . .
    H H9D 0.253222 1.062607 0.572200 0.035 Uiso calc 1 . .
    C C10D -0.1189(3) 0.5456(2) 0.58402(15) 0.0324(5) Uani d 1 . .
    H H10J -0.200480 0.601346 0.561429 0.049 Uiso calc 1 . .
    H H10K -0.150311 0.475584 0.609844 0.049 Uiso calc 1 . .
    H H10L -0.038826 0.532567 0.542709 0.049 Uiso calc 1 . .
    C C11D 0.1265(2) 0.80182(16) 0.78614(12) 0.0212(4) Uani d 1 . .
    H H11D 0.160610 0.719065 0.794335 0.025 Uiso calc 1 . .
    C C12D -0.0351(2) 0.82913(16) 0.82019(11) 0.0201(3) Uani d 1 . .
    H H12D -0.094437 0.826679 0.780920 0.024 Uiso calc 1 . .
    C C13D -0.0875(2) 0.94454(16) 0.83868(12) 0.0255(4) Uani d 1 . .
    H H13G -0.143666 0.996950 0.797613 0.031 Uiso calc 1 . .
    H H13H -0.002894 0.974518 0.840408 0.031 Uiso calc 1 . .
    C C14D -0.1836(2) 0.93303(18) 0.91783(12) 0.0261(4) Uani d 1 . .
    H H14D -0.228329 1.008771 0.927355 0.031 Uiso calc 1 . .
    C C15D -0.0885(3) 0.8651(2) 0.98123(14) 0.0345(5) Uani d 1 . .
    H H15I -0.017095 0.907207 0.984466 0.041 Uiso calc 1 . .
    H H15J -0.149599 0.851443 1.032223 0.041 Uiso calc 1 . .
    C C16D -0.0090(3) 0.7541(2) 0.96195(13) 0.0310(5) Uani d 1 . .
    H H16I 0.096581 0.751730 0.949199 0.037 Uiso calc 1 . .
    H H16J -0.023979 0.691628 1.007349 0.037 Uiso calc 1 . .
    C C17D -0.2290(2) 0.75221(19) 0.91170(14) 0.0289(4) Uani d 1 . .
    H H17I -0.251475 0.697175 0.960561 0.035 Uiso calc 1 . .
    H H17J -0.266155 0.736056 0.869327 0.035 Uiso calc 1 . .
    C C18D -0.3037(2) 0.8720(2) 0.92047(14) 0.0297(4) Uani d 1 . .
    H H18D -0.362888 0.866063 0.972839 0.036 Uiso calc 1 . .
    C C19D -0.4040(3) 0.9338(2) 0.8595(2) 0.0490(7) Uani d 1 . .
    H H19D -0.363443 0.945993 0.806359 0.059 Uiso calc 1 . .
    C C20D -0.5429(4) 0.9714(4) 0.8761(4) 0.0961(19) Uani d 1 . .
    H H20I -0.586299 0.960372 0.928753 0.115 Uiso calc 1 . .
    H H20J -0.600859 1.009718 0.835423 0.115 Uiso calc 1 . .
loop_
    _atom_site_aniso_label
    _atom_site_aniso_U_11
    _atom_site_aniso_U_22
    _atom_site_aniso_U_33
    _atom_site_aniso_U_12
    _atom_site_aniso_U_13
    _atom_site_aniso_U_23
    Cl1A 0.0240(2) 0.0471(3) 0.0299(3) -0.0080(2) -0.00407(19) -0.0154(2)
    Cl2A 0.0678(5) 0.0463(4) 0.0365(3) 0.0068(3) -0.0227(3) -0.0202(3)
    O1A 0.0425(10) 0.0426(10) 0.0321(9) -0.0248(8) -0.0057(7) 0.0007(7)
    O2A 0.0345(8) 0.0235(7) 0.0377(9) -0.0080(6) 0.0081(7) -0.0060(7)
    O3A 0.0631(15) 0.0585(14) 0.0380(11) -0.0099(12) -0.0171(10) -0.0007(10)
    N1A 0.0219(8) 0.0533(13) 0.0291(9) -0.0045(8) -0.0006(7) -0.0244(9)
    N2A 0.0235(8) 0.0293(9) 0.0213(8) -0.0108(7) 0.0017(6) -0.0080(7)
    C1A 0.0172(8) 0.0379(11) 0.0240(10) -0.0023(8) -0.0003(7) -0.0138(8)
    C2A 0.0269(10) 0.0415(12) 0.0213(10) 0.0003(9) -0.0029(8) -0.0070(9)
    C3A 0.0292(11) 0.0352(11) 0.0224(10) -0.0052(9) -0.0006(8) 0.0005(8)
    C4A 0.0229(9) 0.0316(11) 0.0264(10) -0.0078(8) -0.0030(8) -0.0036(8)
    C5A 0.0198(9) 0.0302(10) 0.0210(9) -0.0070(7) -0.0011(7) -0.0058(7)
    C6A 0.0159(8) 0.0308(10) 0.0216(9) -0.0046(7) 0.0003(7) -0.0102(7)
    C7A 0.0186(8) 0.0310(10) 0.0274(10) -0.0075(7) 0.0044(7) -0.0133(8)
    C8A 0.0256(10) 0.0433(13) 0.0385(13) -0.0171(10) 0.0117(9) -0.0227(11)
    C9A 0.0222(10) 0.0524(15) 0.0410(13) -0.0131(10) 0.0059(9) -0.0295(12)
    C10A 0.0350(12) 0.0464(14) 0.0350(12) -0.0197(11) -0.0030(10) -0.0096(11)
    C11A 0.0225(9) 0.0247(9) 0.0252(10) -0.0075(7) 0.0047(7) -0.0069(7)
    C12A 0.0223(9) 0.0255(9) 0.0168(8) -0.0083(7) 0.0020(7) -0.0052(7)
    C13A 0.0232(9) 0.0285(10) 0.0220(9) -0.0084(8) 0.0010(7) -0.0095(7)
    C14A 0.0218(9) 0.0254(9) 0.0240(9) -0.0084(7) 0.0028(7) -0.0069(7)
    C15A 0.0279(10) 0.0293(10) 0.0259(10) -0.0113(8) 0.0028(8) -0.0011(8)
    C16A 0.0301(10) 0.0341(11) 0.0211(9) -0.0105(9) -0.0007(8) -0.0042(8)
    C17A 0.0347(11) 0.0280(10) 0.0323(11) -0.0128(9) 0.0051(9) -0.0149(9)
    C18A 0.0271(10) 0.0268(10) 0.0235(9) -0.0072(8) 0.0038(8) -0.0098(8)
    C19A 0.0445(13) 0.0271(11) 0.0322(12) -0.0057(10) -0.0036(10) -0.0066(9)
    C20A 0.0450(15) 0.0385(14) 0.0548(17) 0.0015(11) -0.0136(13) -0.0202(13)
    Cl1B 0.0217(2) 0.0318(3) 0.0343(3) -0.01018(19) -0.00112(19) -0.0025(2)
    Cl2B 0.0457(3) 0.0364(3) 0.0371(3) -0.0175(3) -0.0049(3) 0.0000(2)
    O1B 0.0439(10) 0.0494(11) 0.0334(9) -0.0305(9) -0.0036(8) -0.0101(8)
    O2B 0.0277(8) 0.0388(9) 0.0420(10) -0.0061(7) -0.0019(7) -0.0254(8)
    N1B 0.0246(8) 0.0247(8) 0.0331(10) -0.0071(7) -0.0059(7) 0.0004(7)
    N2B 0.0247(8) 0.0365(10) 0.0197(8) -0.0167(7) -0.0001(6) -0.0056(7)
    C1B 0.0168(8) 0.0216(9) 0.0309(10) -0.0030(7) -0.0035(7) -0.0052(7)
    C2B 0.0218(9) 0.0291(10) 0.0267(10) -0.0037(8) -0.0039(8) -0.0046(8)
    C3B 0.0235(9) 0.0351(11) 0.0299(10) -0.0079(8) -0.0050(8) -0.0105(9)
    C4B 0.0225(9) 0.0305(10) 0.0310(11) -0.0103(8) -0.0026(8) -0.0096(8)
    C5B 0.0205(9) 0.0263(9) 0.0285(10) -0.0087(7) -0.0014(7) -0.0068(8)
    C6B 0.0163(8) 0.0213(8) 0.0291(10) -0.0032(7) -0.0032(7) -0.0073(7)
    C7B 0.0166(8) 0.0225(9) 0.0312(10) -0.0023(7) -0.0034(7) -0.0085(8)
    C8B 0.0229(9) 0.0253(10) 0.0394(12) -0.0062(8) -0.0088(8) -0.0090(9)
    C9B 0.0262(10) 0.0250(10) 0.0446(13) -0.0100(8) -0.0083(9) -0.0035(9)
    C10B 0.085(2) 0.067(2) 0.0400(15) -0.059(2) -0.0094(15) -0.0007(14)
    C11B 0.0207(9) 0.0311(10) 0.0273(10) -0.0083(8) -0.0016(7) -0.0123(8)
    C12B 0.0215(9) 0.0277(9) 0.0200(9) -0.0110(7) -0.0007(7) -0.0072(7)
    C13B 0.0203(9) 0.0277(10) 0.0272(10) -0.0088(7) -0.0004(7) -0.0083(8)
    C14B 0.027(4) 0.043(4) 0.031(3) -0.021(3) -0.008(3) -0.004(3)
    C15B 0.036(4) 0.057(4) 0.017(2) -0.017(3) -0.007(3) -0.010(3)
    C16B 0.024(3) 0.057(5) 0.018(4) -0.027(4) 0.000(3) -0.006(3)
    C17B 0.0378(12) 0.0317(11) 0.0288(11) -0.0136(9) -0.0067(9) 0.0002(9)
    C18B 0.025(3) 0.044(4) 0.035(4) -0.011(3) -0.006(2) 0.008(3)
    C19B 0.038(3) 0.034(2) 0.037(3) -0.010(2) -0.013(2) 0.011(2)
    C20B 0.037(3) 0.032(3) 0.050(3) -0.005(2) -0.003(3) -0.005(2)
    C14E 0.022(3) 0.050(4) 0.022(3) -0.005(3) -0.005(2) -0.008(3)
    C15E 0.022(3) 0.057(5) 0.033(3) -0.005(3) -0.010(2) -0.018(3)
    C16E 0.029(4) 0.050(4) 0.016(3) 0.001(3) -0.006(3) -0.014(3)
    C17E 0.0378(12) 0.0317(11) 0.0288(11) -0.0136(9) -0.0067(9) 0.0002(9)
    C18E 0.034(3) 0.032(3) 0.028(3) -0.003(2) 0.001(2) 0.004(2)
    C19E 0.037(3) 0.030(2) 0.026(3) -0.004(2) -0.002(2) -0.005(2)
    C20E 0.032(3) 0.048(3) 0.051(3) -0.006(2) 0.002(3) -0.014(3)
    Cl1C 0.0318(3) 0.0249(2) 0.0320(3) -0.00022(19) -0.0096(2) -0.01208(19)
    Cl2C 0.0380(3) 0.0560(4) 0.0234(2) -0.0067(3) -0.0067(2) -0.0154(2)
    O1C 0.0457(10) 0.0315(8) 0.0323(9) -0.0149(8) -0.0008(8) -0.0004(7)
    O2C 0.0212(7) 0.0276(7) 0.0276(7) -0.0055(6) 0.0016(6) -0.0020(6)
    O3C 0.0751(17) 0.0678(16) 0.0339(11) -0.0225(13) -0.0060(11) -0.0120(10)
    N1C 0.0289(9) 0.0384(10) 0.0258(9) 0.0041(8) -0.0096(7) -0.0147(8)
    N2C 0.0218(8) 0.0198(7) 0.0215(8) -0.0028(6) -0.0043(6) -0.0049(6)
    C1C 0.0252(10) 0.0302(10) 0.0218(9) 0.0042(8) -0.0057(8) -0.0086(8)
    C2C 0.0363(12) 0.0379(12) 0.0207(10) 0.0044(10) -0.0055(9) -0.0052(9)
    C3C 0.0372(12) 0.0337(12) 0.0223(10) -0.0005(10) 0.0002(9) 0.0014(9)
    C4C 0.0272(10) 0.0251(10) 0.0261(10) -0.0003(8) -0.0005(8) -0.0028(8)
    C5C 0.0232(9) 0.0223(9) 0.0203(9) -0.0009(7) -0.0025(7) -0.0036(7)
    C6C 0.0194(8) 0.0247(9) 0.0210(9) 0.0025(7) -0.0027(7) -0.0074(7)
    C7C 0.0181(8) 0.0224(9) 0.0234(9) 0.0013(7) -0.0033(7) -0.0077(7)
    C8C 0.0262(10) 0.0275(10) 0.0298(11) -0.0025(8) -0.0070(8) -0.0094(8)
    C9C 0.0300(11) 0.0340(12) 0.0363(12) 0.0000(9) -0.0098(9) -0.0166(10)
    C10C 0.0416(13) 0.0316(12) 0.0404(14) -0.0139(10) -0.0063(11) -0.0042(10)
    C11C 0.0192(8) 0.0213(8) 0.0220(9) -0.0029(7) -0.0019(7) -0.0055(7)
    C12C 0.0190(8) 0.0208(8) 0.0182(8) -0.0030(6) -0.0026(6) -0.0035(6)
    C13C 0.0232(9) 0.0218(9) 0.0214(9) -0.0005(7) -0.0010(7) -0.0071(7)
    C14C 0.0263(9) 0.0197(9) 0.0236(9) 0.0022(7) -0.0013(8) -0.0039(7)
    C15C 0.0335(11) 0.0221(9) 0.0221(9) -0.0022(8) -0.0004(8) -0.0017(7)
    C16C 0.0291(10) 0.0254(9) 0.0191(9) -0.0027(8) -0.0017(7) -0.0052(7)
    C17C 0.0209(9) 0.0324(11) 0.0297(11) -0.0047(8) -0.0059(8) -0.0063(9)
    C18C 0.0243(9) 0.0304(11) 0.0231(9) 0.0026(8) -0.0036(8) -0.0053(8)
    C19C 0.0283(11) 0.0437(13) 0.0290(11) -0.0025(10) -0.0019(9) -0.0096(10)
    C20C 0.0278(11) 0.0402(13) 0.0480(15) 0.0029(10) -0.0025(10) -0.0141(11)
    Cl1D 0.0256(2) 0.0188(2) 0.0475(3) -0.00282(18) 0.0009(2) -0.0044(2)
    Cl2D 0.0342(3) 0.0387(3) 0.0260(2) -0.0122(2) 0.0017(2) 0.0003(2)
    O1D 0.0410(9) 0.0312(8) 0.0277(8) -0.0184(7) -0.0039(7) -0.0079(6)
    O2D 0.0253(7) 0.0306(8) 0.0353(8) -0.0050(6) -0.0128(6) -0.0093(6)
    N1D 0.0288(9) 0.0226(8) 0.0254(9) -0.0067(7) 0.0034(7) -0.0010(7)
    N2D 0.0242(8) 0.0186(7) 0.0226(8) -0.0028(6) -0.0025(6) -0.0014(6)
    C1D 0.0222(9) 0.0198(8) 0.0224(9) -0.0039(7) 0.0027(7) -0.0029(7)
    C2D 0.0295(10) 0.0293(10) 0.0182(9) -0.0054(8) -0.0003(8) -0.0021(8)
    C3D 0.0276(10) 0.0299(10) 0.0238(10) -0.0063(8) -0.0042(8) -0.0074(8)
    C4D 0.0238(9) 0.0219(9) 0.0253(10) -0.0058(7) 0.0000(7) -0.0079(7)
    C5D 0.0227(9) 0.0196(8) 0.0204(9) -0.0050(7) -0.0009(7) -0.0038(7)
    C6D 0.0195(8) 0.0187(8) 0.0218(9) -0.0033(7) -0.0001(7) -0.0044(7)
    C7D 0.0187(8) 0.0183(8) 0.0233(9) -0.0022(6) -0.0003(7) -0.0045(7)
    C8D 0.0263(10) 0.0222(9) 0.0309(11) -0.0081(8) -0.0008(8) -0.0068(8)
    C9D 0.0313(11) 0.0220(9) 0.0333(11) -0.0109(8) 0.0025(9) -0.0037(8)
    C10D 0.0351(12) 0.0331(11) 0.0364(12) -0.0130(9) -0.0052(9) -0.0145(9)
    C11D 0.0203(8) 0.0193(8) 0.0243(9) -0.0033(7) -0.0048(7) -0.0052(7)
    C12D 0.0219(8) 0.0185(8) 0.0182(8) -0.0022(7) -0.0042(7) -0.0026(6)
    C13D 0.0330(10) 0.0160(8) 0.0227(9) 0.0000(7) -0.0026(8) -0.0023(7)
    C14D 0.0327(11) 0.0232(9) 0.0213(9) -0.0018(8) -0.0040(8) -0.0073(7)
    C15D 0.0450(13) 0.0367(12) 0.0239(10) -0.0074(10) -0.0122(9) -0.0069(9)
    C16D 0.0331(11) 0.0330(11) 0.0211(10) -0.0033(9) -0.0098(8) 0.0036(8)
    C17D 0.0237(10) 0.0274(10) 0.0340(11) -0.0071(8) 0.0008(8) -0.0060(8)
    C18D 0.0239(10) 0.0316(11) 0.0310(11) -0.0004(8) -0.0005(8) -0.0103(9)
    C19D 0.0428(15) 0.0393(14) 0.069(2) 0.0064(12) -0.0291(14) -0.0193(14)
    C20D 0.053(2) 0.089(3) 0.167(5) 0.037(2) -0.058(3) -0.082(3)
_geom_special_details
;
 All esds (except the esd in the dihedral angle between two l.s. planes)
 are estimated using the full covariance matrix.  The cell esds are taken
 into account individually in the estimation of esds in distances, angles
 and torsion angles; correlations between esds in cell parameters are only
 used when they are defined by crystal symmetry.  An approximate (isotropic)
 treatment of cell esds is used for estimating esds involving l.s. planes.
;
loop_
    _geom_bond_atom_site_label_1
    _geom_bond_atom_site_label_2
    _geom_bond_site_symmetry_2
    _geom_bond_distance
    _geom_bond_publ_flag
    O1A C4A . 1.356(3) ?
    O1A C10A . 1.434(3) ?
    O2A C11A . 1.412(3) ?
    O2A H2OA . 0.8400 ?
    O3A H3E . 0.89(2) ?
    O3A H3F . 0.86(2) ?
    N1A C9A . 1.317(4) ?
    N1A C1A . 1.364(3) ?
    N1A H1NA . 0.8800 ?
    N2A C17A . 1.495(3) ?
    N2A C16A . 1.500(3) ?
    N2A C12A . 1.517(3) ?
    N2A H2NA . 1.0000 ?
    C1A C2A . 1.407(3) ?
    C1A C6A . 1.412(3) ?
    C2A C3A . 1.353(4) ?
    C2A H2A . 0.9500 ?
    C3A C4A . 1.422(3) ?
    C3A H3A . 0.9500 ?
    C4A C5A . 1.377(3) ?
    C5A C6A . 1.426(3) ?
    C5A H5A . 0.9500 ?
    C6A C7A . 1.426(3) ?
    C7A C8A . 1.382(3) ?
    C7A C11A . 1.519(3) ?
    C8A C9A . 1.387(4) ?
    C8A H8A . 0.9500 ?
    C9A H9A . 0.9500 ?
    C10A H10A . 0.9800 ?
    C10A H10B . 0.9800 ?
    C10A H10C . 0.9800 ?
    C11A C12A . 1.540(3) ?
    C11A H11A . 1.0000 ?
    C12A C13A . 1.542(3) ?
    C12A H12A . 1.0000 ?
    C13A C14A . 1.535(3) ?
    C13A H13A . 0.9900 ?
    C13A H13B . 0.9900 ?
    C14A C15A . 1.524(3) ?
    C14A C18A . 1.543(3) ?
    C14A H14A . 1.0000 ?
    C15A C16A . 1.530(3) ?
    C15A H15A . 0.9900 ?
    C15A H15B . 0.9900 ?
    C16A H16A . 0.9900 ?
    C16A H16B . 0.9900 ?
    C17A C18A . 1.546(3) ?
    C17A H17A . 0.9900 ?
    C17A H17B . 0.9900 ?
    C18A C19A . 1.508(3) ?
    C18A H18A . 1.0000 ?
    C19A C20A . 1.315(4) ?
    C19A H19A . 0.9500 ?
    C20A H20A . 0.9500 ?
    C20A H20B . 0.9500 ?
    O1B C4B . 1.357(3) ?
    O1B C10B . 1.427(3) ?
    O2B C11B . 1.413(3) ?
    O2B H2OB . 0.8400 ?
    N1B C9B . 1.326(3) ?
    N1B C1B . 1.367(3) ?
    N1B H1NB . 0.8800 ?
    N2B C16B . 1.467(16) ?
    N2B C17E . 1.495(3) ?
    N2B C17B . 1.495(3) ?
    N2B C12B . 1.511(3) ?
    N2B C16E . 1.558(16) ?
    N2B H2NB . 1.0000 ?
    C1B C2B . 1.413(3) ?
    C1B C6B . 1.416(3) ?
    C2B C3B . 1.358(3) ?
    C2B H2B . 0.9500 ?
    C3B C4B . 1.415(3) ?
    C3B H3B . 0.9500 ?
    C4B C5B . 1.378(3) ?
    C5B C6B . 1.425(3) ?
    C5B H5B . 0.9500 ?
    C6B C7B . 1.429(3) ?
    C7B C8B . 1.386(3) ?
    C7B C11B . 1.525(3) ?
    C8B C9B . 1.388(3) ?
    C8B H8B . 0.9500 ?
    C9B H9B . 0.9500 ?
    C10B H10D . 0.9800 ?
    C10B H10E . 0.9800 ?
    C10B H10F . 0.9800 ?
    C11B C12B . 1.542(3) ?
    C11B H11B . 1.0000 ?
    C12B C13B . 1.538(3) ?
    C12B H12B . 1.0000 ?
    C13B C14B . 1.513(12) ?
    C13B C14E . 1.557(12) ?
    C13B H13C . 0.9900 ?
    C13B H13D . 0.9900 ?
    C14B C18B . 1.533(12) ?
    C14B C15B . 1.533(12) ?
    C14B H14B . 1.0000 ?
    C15B C16B . 1.537(12) ?
    C15B H15C . 0.9900 ?
    C15B H15D . 0.9900 ?
    C16B H16C . 0.9900 ?
    C16B H16D . 0.9900 ?
    C17B C18B . 1.592(11) ?
    C17B H17C . 0.9900 ?
    C17B H17D . 0.9900 ?
    C18B C19B . 1.529(11) ?
    C18B H18B . 1.0000 ?
    C19B C20B . 1.307(10) ?
    C19B H19B . 0.9500 ?
    C20B H20C . 0.9500 ?
    C20B H20D . 0.9500 ?
    C14E C18E . 1.526(13) ?
    C14E C15E . 1.530(12) ?
    C14E H14E . 1.0000 ?
    C15E C16E . 1.509(12) ?
    C15E H15E . 0.9900 ?
    C15E H15F . 0.9900 ?
    C16E H16E . 0.9900 ?
    C16E H16F . 0.9900 ?
    C17E C18E . 1.508(12) ?
    C17E H17E . 0.9900 ?
    C17E H17F . 0.9900 ?
    C18E C19E . 1.525(11) ?
    C18E H18E . 1.0000 ?
    C19E C20E . 1.296(9) ?
    C19E H19E . 0.9500 ?
    C20E H20E . 0.9500 ?
    C20E H20F . 0.9500 ?
    O1C C4C . 1.354(3) ?
    O1C C10C . 1.437(3) ?
    O2C C11C . 1.407(2) ?
    O2C H2OC . 0.8400 ?
    O3C H3G . 0.88(3) ?
    O3C H3H . 0.89(3) ?
    N1C C9C . 1.318(3) ?
    N1C C1C . 1.367(3) ?
    N1C H1NC . 0.8800 ?
    N2C C17C . 1.505(3) ?
    N2C C16C . 1.506(3) ?
    N2C C12C . 1.511(3) ?
    N2C H2NC . 1.0000 ?
    C1C C2C . 1.409(3) ?
    C1C C6C . 1.424(3) ?
    C2C C3C . 1.359(4) ?
    C2C H2C . 0.9500 ?
    C3C C4C . 1.421(3) ?
    C3C H3C . 0.9500 ?
    C4C C5C . 1.385(3) ?
    C5C C6C . 1.425(3) ?
    C5C H5C . 0.9500 ?
    C6C C7C . 1.423(3) ?
    C7C C8C . 1.383(3) ?
    C7C C11C . 1.521(3) ?
    C8C C9C . 1.394(3) ?
    C8C H8C . 0.9500 ?
    C9C H9C . 0.9500 ?
    C10C H10G . 0.9800 ?
    C10C H10H . 0.9800 ?
    C10C H10I . 0.9800 ?
    C11C C12C . 1.539(3) ?
    C11C H11C . 1.0000 ?
    C12C C13C . 1.545(3) ?
    C12C H12C . 1.0000 ?
    C13C C14C . 1.536(3) ?
    C13C H13E . 0.9900 ?
    C13C H13F . 0.9900 ?
    C14C C15C . 1.531(3) ?
    C14C C18C . 1.546(3) ?
    C14C H14C . 1.0000 ?
    C15C C16C . 1.533(3) ?
    C15C H15G . 0.9900 ?
    C15C H15H . 0.9900 ?
    C16C H16G . 0.9900 ?
    C16C H16H . 0.9900 ?
    C17C C18C . 1.548(3) ?
    C17C H17G . 0.9900 ?
    C17C H17H . 0.9900 ?
    C18C C19C . 1.496(3) ?
    C18C H18C . 1.0000 ?
    C19C C20C . 1.311(4) ?
    C19C H19C . 0.9500 ?
    C20C H20G . 0.9500 ?
    C20C H20H . 0.9500 ?
    O1D C4D . 1.363(2) ?
    O1D C10D . 1.434(3) ?
    O2D C11D . 1.409(2) ?
    O2D H2OD . 0.8400 ?
    N1D C9D . 1.313(3) ?
    N1D C1D . 1.373(3) ?
    N1D H1ND . 0.8800 ?
    N2D C17D . 1.500(3) ?
    N2D C16D . 1.505(3) ?
    N2D C12D . 1.510(3) ?
    N2D H2ND . 1.0000 ?
    C1D C2D . 1.403(3) ?
    C1D C6D . 1.421(3) ?
    C2D C3D . 1.370(3) ?
    C2D H2D . 0.9500 ?
    C3D C4D . 1.413(3) ?
    C3D H3D . 0.9500 ?
    C4D C5D . 1.382(3) ?
    C5D C6D . 1.411(3) ?
    C5D H5D . 0.9500 ?
    C6D C7D . 1.438(3) ?
    C7D C8D . 1.375(3) ?
    C7D C11D . 1.519(3) ?
    C8D C9D . 1.399(3) ?
    C8D H8D . 0.9500 ?
    C9D H9D . 0.9500 ?
    C10D H10J . 0.9800 ?
    C10D H10K . 0.9800 ?
    C10D H10L . 0.9800 ?
    C11D C12D . 1.545(3) ?
    C11D H11D . 1.0000 ?
    C12D C13D . 1.537(3) ?
    C12D H12D . 1.0000 ?
    C13D C14D . 1.538(3) ?
    C13D H13G . 0.9900 ?
    C13D H13H . 0.9900 ?
    C14D C15D . 1.528(3) ?
    C14D C18D . 1.535(3) ?
    C14D H14D . 1.0000 ?
    C15D C16D . 1.527(4) ?
    C15D H15I . 0.9900 ?
    C15D H15J . 0.9900 ?
    C16D H16I . 0.9900 ?
    C16D H16J . 0.9900 ?
    C17D C18D . 1.551(3) ?
    C17D H17I . 0.9900 ?
    C17D H17J . 0.9900 ?
    C18D C19D . 1.513(4) ?
    C18D H18D . 1.0000 ?
    C19D C20D . 1.304(5) ?
    C19D H19D . 0.9500 ?
    C20D H20I . 0.9500 ?
    C20D H20J . 0.9500 ?
loop_
    _geom_angle_atom_site_label_1
    _geom_angle_atom_site_label_2
    _geom_angle_atom_site_label_3
    _geom_angle_site_symmetry_1
    _geom_angle_site_symmetry_3
    _geom_angle
    _geom_angle_publ_flag
    C4A O1A C10A . . 118.64(18) ?
    C11A O2A H2OA . . 109.5 ?
    H3E O3A H3F . . 110(4) ?
    C9A N1A C1A . . 123.2(2) ?
    C9A N1A H1NA . . 118.4 ?
    C1A N1A H1NA . . 118.4 ?
    C17A N2A C16A . . 109.24(17) ?
    C17A N2A C12A . . 108.74(17) ?
    C16A N2A C12A . . 113.34(16) ?
    C17A N2A H2NA . . 108.5 ?
    C16A N2A H2NA . . 108.5 ?
    C12A N2A H2NA . . 108.5 ?
    N1A C1A C2A . . 119.5(2) ?
    N1A C1A C6A . . 119.5(2) ?
    C2A C1A C6A . . 121.0(2) ?
    C3A C2A C1A . . 119.8(2) ?
    C3A C2A H2A . . 120.1 ?
    C1A C2A H2A . . 120.1 ?
    C2A C3A C4A . . 120.4(2) ?
    C2A C3A H3A . . 119.8 ?
    C4A C3A H3A . . 119.8 ?
    O1A C4A C5A . . 125.2(2) ?
    O1A C4A C3A . . 113.8(2) ?
    C5A C4A C3A . . 121.1(2) ?
    C4A C5A C6A . . 119.2(2) ?
    C4A C5A H5A . . 120.4 ?
    C6A C5A H5A . . 120.4 ?
    C1A C6A C5A . . 118.52(19) ?
    C1A C6A C7A . . 117.45(19) ?
    C5A C6A C7A . . 124.02(19) ?
    C8A C7A C6A . . 119.4(2) ?
    C8A C7A C11A . . 118.4(2) ?
    C6A C7A C11A . . 122.18(18) ?
    C7A C8A C9A . . 120.3(2) ?
    C7A C8A H8A . . 119.8 ?
    C9A C8A H8A . . 119.8 ?
    N1A C9A C8A . . 120.0(2) ?
    N1A C9A H9A . . 120.0 ?
    C8A C9A H9A . . 120.0 ?
    O1A C10A H10A . . 109.5 ?
    O1A C10A H10B . . 109.5 ?
    H10A C10A H10B . . 109.5 ?
    O1A C10A H10C . . 109.5 ?
    H10A C10A H10C . . 109.5 ?
    H10B C10A H10C . . 109.5 ?
    O2A C11A C7A . . 112.26(18) ?
    O2A C11A C12A . . 108.25(16) ?
    C7A C11A C12A . . 107.15(17) ?
    O2A C11A H11A . . 109.7 ?
    C7A C11A H11A . . 109.7 ?
    C12A C11A H11A . . 109.7 ?
    N2A C12A C11A . . 110.88(17) ?
    N2A C12A C13A . . 108.55(15) ?
    C11A C12A C13A . . 113.99(17) ?
    N2A C12A H12A . . 107.7 ?
    C11A C12A H12A . . 107.7 ?
    C13A C12A H12A . . 107.7 ?
    C14A C13A C12A . . 109.42(17) ?
    C14A C13A H13A . . 109.8 ?
    C12A C13A H13A . . 109.8 ?
    C14A C13A H13B . . 109.8 ?
    C12A C13A H13B . . 109.8 ?
    H13A C13A H13B . . 108.2 ?
    C15A C14A C13A . . 109.65(17) ?
    C15A C14A C18A . . 108.24(18) ?
    C13A C14A C18A . . 109.56(16) ?
    C15A C14A H14A . . 109.8 ?
    C13A C14A H14A . . 109.8 ?
    C18A C14A H14A . . 109.8 ?
    C14A C15A C16A . . 110.26(17) ?
    C14A C15A H15A . . 109.6 ?
    C16A C15A H15A . . 109.6 ?
    C14A C15A H15B . . 109.6 ?
    C16A C15A H15B . . 109.6 ?
    H15A C15A H15B . . 108.1 ?
    N2A C16A C15A . . 108.48(18) ?
    N2A C16A H16A . . 110.0 ?
    C15A C16A H16A . . 110.0 ?
    N2A C16A H16B . . 110.0 ?
    C15A C16A H16B . . 110.0 ?
    H16A C16A H16B . . 108.4 ?
    N2A C17A C18A . . 110.19(17) ?
    N2A C17A H17A . . 109.6 ?
    C18A C17A H17A . . 109.6 ?
    N2A C17A H17B . . 109.6 ?
    C18A C17A H17B . . 109.6 ?
    H17A C17A H17B . . 108.1 ?
    C19A C18A C14A . . 112.10(19) ?
    C19A C18A C17A . . 112.50(19) ?
    C14A C18A C17A . . 107.75(17) ?
    C19A C18A H18A . . 108.1 ?
    C14A C18A H18A . . 108.1 ?
    C17A C18A H18A . . 108.1 ?
    C20A C19A C18A . . 123.7(3) ?
    C20A C19A H19A . . 118.2 ?
    C18A C19A H19A . . 118.2 ?
    C19A C20A H20A . . 120.0 ?
    C19A C20A H20B . . 120.0 ?
    H20A C20A H20B . . 120.0 ?
    C4B O1B C10B . . 117.6(2) ?
    C11B O2B H2OB . . 109.5 ?
    C9B N1B C1B . . 122.5(2) ?
    C9B N1B H1NB . . 118.8 ?
    C1B N1B H1NB . . 118.8 ?
    C16B N2B C17B . . 113.4(7) ?
    C16B N2B C12B . . 112.7(5) ?
    C17E N2B C12B . . 108.50(16) ?
    C17B N2B C12B . . 108.50(16) ?
    C17E N2B C16E . . 105.9(6) ?
    C12B N2B C16E . . 113.6(6) ?
    C16B N2B H2NB . . 107.3 ?
    C17B N2B H2NB . . 107.3 ?
    C12B N2B H2NB . . 107.3 ?
    N1B C1B C2B . . 118.6(2) ?
    N1B C1B C6B . . 119.98(19) ?
    C2B C1B C6B . . 121.41(18) ?
    C3B C2B C1B . . 119.0(2) ?
    C3B C2B H2B . . 120.5 ?
    C1B C2B H2B . . 120.5 ?
    C2B C3B C4B . . 120.9(2) ?
    C2B C3B H3B . . 119.6 ?
    C4B C3B H3B . . 119.6 ?
    O1B C4B C5B . . 125.8(2) ?
    O1B C4B C3B . . 112.9(2) ?
    C5B C4B C3B . . 121.2(2) ?
    C4B C5B C6B . . 119.3(2) ?
    C4B C5B H5B . . 120.3 ?
    C6B C5B H5B . . 120.3 ?
    C1B C6B C5B . . 118.15(19) ?
    C1B C6B C7B . . 117.61(18) ?
    C5B C6B C7B . . 124.2(2) ?
    C8B C7B C6B . . 119.0(2) ?
    C8B C7B C11B . . 119.17(19) ?
    C6B C7B C11B . . 121.84(18) ?
    C7B C8B C9B . . 120.7(2) ?
    C7B C8B H8B . . 119.7 ?
    C9B C8B H8B . . 119.7 ?
    N1B C9B C8B . . 120.2(2) ?
    N1B C9B H9B . . 119.9 ?
    C8B C9B H9B . . 119.9 ?
    O1B C10B H10D . . 109.5 ?
    O1B C10B H10E . . 109.5 ?
    H10D C10B H10E . . 109.5 ?
    O1B C10B H10F . . 109.5 ?
    H10D C10B H10F . . 109.5 ?
    H10E C10B H10F . . 109.5 ?
    O2B C11B C7B . . 111.21(18) ?
    O2B C11B C12B . . 108.71(17) ?
    C7B C11B C12B . . 108.69(16) ?
    O2B C11B H11B . . 109.4 ?
    C7B C11B H11B . . 109.4 ?
    C12B C11B H11B . . 109.4 ?
    N2B C12B C13B . . 107.80(16) ?
    N2B C12B C11B . . 111.84(16) ?
    C13B C12B C11B . . 113.91(16) ?
    N2B C12B H12B . . 107.7 ?
    C13B C12B H12B . . 107.7 ?
    C11B C12B H12B . . 107.7 ?
    C14B C13B C12B . . 109.5(5) ?
    C12B C13B C14E . . 110.2(6) ?
    C14B C13B H13C . . 109.8 ?
    C12B C13B H13C . . 109.8 ?
    C14B C13B H13D . . 109.8 ?
    C12B C13B H13D . . 109.8 ?
    H13C C13B H13D . . 108.2 ?
    C13B C14B C18B . . 108.8(10) ?
    C13B C14B C15B . . 108.5(9) ?
    C18B C14B C15B . . 110.0(8) ?
    C13B C14B H14B . . 109.8 ?
    C18B C14B H14B . . 109.8 ?
    C15B C14B H14B . . 109.8 ?
    C14B C15B C16B . . 108.8(9) ?
    C14B C15B H15C . . 109.9 ?
    C16B C15B H15C . . 109.9 ?
    C14B C15B H15D . . 109.9 ?
    C16B C15B H15D . . 109.9 ?
    H15C C15B H15D . . 108.3 ?
    N2B C16B C15B . . 108.5(8) ?
    N2B C16B H16C . . 110.0 ?
    C15B C16B H16C . . 110.0 ?
    N2B C16B H16D . . 110.0 ?
    C15B C16B H16D . . 110.0 ?
    H16C C16B H16D . . 108.4 ?
    N2B C17B C18B . . 105.9(5) ?
    N2B C17B H17C . . 110.6 ?
    C18B C17B H17C . . 110.6 ?
    N2B C17B H17D . . 110.6 ?
    C18B C17B H17D . . 110.6 ?
    H17C C17B H17D . . 108.7 ?
    C19B C18B C14B . . 110.3(9) ?
    C19B C18B C17B . . 117.4(8) ?
    C14B C18B C17B . . 108.9(9) ?
    C19B C18B H18B . . 106.6 ?
    C14B C18B H18B . . 106.6 ?
    C17B C18B H18B . . 106.6 ?
    C20B C19B C18B . . 126.8(7) ?
    C20B C19B H19B . . 116.6 ?
    C18B C19B H19B . . 116.6 ?
    C19B C20B H20C . . 120.0 ?
    C19B C20B H20D . . 120.0 ?
    H20C C20B H20D . . 120.0 ?
    C18E C14E C15E . . 109.9(9) ?
    C18E C14E C13B . . 110.2(10) ?
    C15E C14E C13B . . 108.5(9) ?
    C18E C14E H14E . . 109.4 ?
    C15E C14E H14E . . 109.4 ?
    C13B C14E H14E . . 109.4 ?
    C16E C15E C14E . . 109.4(10) ?
    C16E C15E H15E . . 109.8 ?
    C14E C15E H15E . . 109.8 ?
    C16E C15E H15F . . 109.8 ?
    C14E C15E H15F . . 109.8 ?
    H15E C15E H15F . . 108.2 ?
    C15E C16E N2B . . 109.5(9) ?
    C15E C16E H16E . . 109.8 ?
    N2B C16E H16E . . 109.8 ?
    C15E C16E H16F . . 109.8 ?
    N2B C16E H16F . . 109.8 ?
    H16E C16E H16F . . 108.2 ?
    N2B C17E C18E . . 113.4(5) ?
    N2B C17E H17E . . 108.9 ?
    C18E C17E H17E . . 108.9 ?
    N2B C17E H17F . . 108.9 ?
    C18E C17E H17F . . 108.9 ?
    H17E C17E H17F . . 107.7 ?
    C17E C18E C19E . . 110.0(8) ?
    C17E C18E C14E . . 106.6(9) ?
    C19E C18E C14E . . 113.1(9) ?
    C17E C18E H18E . . 109.0 ?
    C19E C18E H18E . . 109.0 ?
    C14E C18E H18E . . 109.0 ?
    C20E C19E C18E . . 124.5(8) ?
    C20E C19E H19E . . 117.8 ?
    C18E C19E H19E . . 117.8 ?
    C19E C20E H20E . . 120.0 ?
    C19E C20E H20F . . 120.0 ?
    H20E C20E H20F . . 120.0 ?
    C4C O1C C10C . . 118.12(18) ?
    C11C O2C H2OC . . 109.5 ?
    H3G O3C H3H . . 109(4) ?
    C9C N1C C1C . . 123.2(2) ?
    C9C N1C H1NC . . 118.4 ?
    C1C N1C H1NC . . 118.4 ?
    C17C N2C C16C . . 108.82(16) ?
    C17C N2C C12C . . 108.80(16) ?
    C16C N2C C12C . . 113.89(16) ?
    C17C N2C H2NC . . 108.4 ?
    C16C N2C H2NC . . 108.4 ?
    C12C N2C H2NC . . 108.4 ?
    N1C C1C C2C . . 120.0(2) ?
    N1C C1C C6C . . 119.3(2) ?
    C2C C1C C6C . . 120.7(2) ?
    C3C C2C C1C . . 120.4(2) ?
    C3C C2C H2C . . 119.8 ?
    C1C C2C H2C . . 119.8 ?
    C2C C3C C4C . . 120.1(2) ?
    C2C C3C H3C . . 120.0 ?
    C4C C3C H3C . . 120.0 ?
    O1C C4C C5C . . 125.2(2) ?
    O1C C4C C3C . . 114.0(2) ?
    C5C C4C C3C . . 120.8(2) ?
    C4C C5C C6C . . 120.0(2) ?
    C4C C5C H5C . . 120.0 ?
    C6C C5C H5C . . 120.0 ?
    C7C C6C C1C . . 117.37(19) ?
    C7C C6C C5C . . 124.74(18) ?
    C1C C6C C5C . . 117.89(19) ?
    C8C C7C C6C . . 119.77(19) ?
    C8C C7C C11C . . 118.59(18) ?
    C6C C7C C11C . . 121.64(18) ?
    C7C C8C C9C . . 120.2(2) ?
    C7C C8C H8C . . 119.9 ?
    C9C C8C H8C . . 119.9 ?
    N1C C9C C8C . . 120.1(2) ?
    N1C C9C H9C . . 120.0 ?
    C8C C9C H9C . . 120.0 ?
    O1C C10C H10G . . 109.5 ?
    O1C C10C H10H . . 109.5 ?
    H10G C10C H10H . . 109.5 ?
    O1C C10C H10I . . 109.5 ?
    H10G C10C H10I . . 109.5 ?
    H10H C10C H10I . . 109.5 ?
    O2C C11C C7C . . 111.02(16) ?
    O2C C11C C12C . . 109.11(16) ?
    C7C C11C C12C . . 110.27(16) ?
    O2C C11C H11C . . 108.8 ?
    C7C C11C H11C . . 108.8 ?
    C12C C11C H11C . . 108.8 ?
    N2C C12C C11C . . 110.77(15) ?
    N2C C12C C13C . . 107.78(15) ?
    C11C C12C C13C . . 115.65(16) ?
    N2C C12C H12C . . 107.4 ?
    C11C C12C H12C . . 107.4 ?
    C13C C12C H12C . . 107.4 ?
    C14C C13C C12C . . 109.34(16) ?
    C14C C13C H13E . . 109.8 ?
    C12C C13C H13E . . 109.8 ?
    C14C C13C H13F . . 109.8 ?
    C12C C13C H13F . . 109.8 ?
    H13E C13C H13F . . 108.3 ?
    C15C C14C C13C . . 108.97(17) ?
    C15C C14C C18C . . 107.20(18) ?
    C13C C14C C18C . . 111.80(18) ?
    C15C C14C H14C . . 109.6 ?
    C13C C14C H14C . . 109.6 ?
    C18C C14C H14C . . 109.6 ?
    C14C C15C C16C . . 108.28(17) ?
    C14C C15C H15G . . 110.0 ?
    C16C C15C H15G . . 110.0 ?
    C14C C15C H15H . . 110.0 ?
    C16C C15C H15H . . 110.0 ?
    H15G C15C H15H . . 108.4 ?
    N2C C16C C15C . . 108.71(16) ?
    N2C C16C H16G . . 109.9 ?
    C15C C16C H16G . . 109.9 ?
    N2C C16C H16H . . 109.9 ?
    C15C C16C H16H . . 109.9 ?
    H16G C16C H16H . . 108.3 ?
    N2C C17C C18C . . 108.78(17) ?
    N2C C17C H17G . . 109.9 ?
    C18C C17C H17G . . 109.9 ?
    N2C C17C H17H . . 109.9 ?
    C18C C17C H17H . . 109.9 ?
    H17G C17C H17H . . 108.3 ?
    C19C C18C C14C . . 113.79(19) ?
    C19C C18C C17C . . 112.0(2) ?
    C14C C18C C17C . . 107.21(17) ?
    C19C C18C H18C . . 107.9 ?
    C14C C18C H18C . . 107.9 ?
    C17C C18C H18C . . 107.9 ?
    C20C C19C C18C . . 125.4(2) ?
    C20C C19C H19C . . 117.3 ?
    C18C C19C H19C . . 117.3 ?
    C19C C20C H20G . . 120.0 ?
    C19C C20C H20H . . 120.0 ?
    H20G C20C H20H . . 120.0 ?
    C4D O1D C10D . . 117.75(18) ?
    C11D O2D H2OD . . 109.5 ?
    C9D N1D C1D . . 122.85(19) ?
    C9D N1D H1ND . . 118.6 ?
    C1D N1D H1ND . . 118.6 ?
    C17D N2D C16D . . 109.72(17) ?
    C17D N2D C12D . . 109.35(16) ?
    C16D N2D C12D . . 112.51(16) ?
    C17D N2D H2ND . . 108.4 ?
    C16D N2D H2ND . . 108.4 ?
    C12D N2D H2ND . . 108.4 ?
    N1D C1D C2D . . 119.60(19) ?
    N1D C1D C6D . . 119.32(19) ?
    C2D C1D C6D . . 121.07(19) ?
    C3D C2D C1D . . 119.99(19) ?
    C3D C2D H2D . . 120.0 ?
    C1D C2D H2D . . 120.0 ?
    C2D C3D C4D . . 119.8(2) ?
    C2D C3D H3D . . 120.1 ?
    C4D C3D H3D . . 120.1 ?
    O1D C4D C5D . . 116.21(19) ?
    O1D C4D C3D . . 122.86(19) ?
    C5D C4D C3D . . 120.92(19) ?
    C4D C5D C6D . . 120.33(18) ?
    C4D C5D H5D . . 119.8 ?
    C6D C5D H5D . . 119.8 ?
    C5D C6D C1D . . 117.82(18) ?
    C5D C6D C7D . . 124.64(18) ?
    C1D C6D C7D . . 117.53(18) ?
    C8D C7D C6D . . 119.44(19) ?
    C8D C7D C11D . . 119.73(18) ?
    C6D C7D C11D . . 120.82(17) ?
    C7D C8D C9D . . 120.1(2) ?
    C7D C8D H8D . . 119.9 ?
    C9D C8D H8D . . 119.9 ?
    N1D C9D C8D . . 120.7(2) ?
    N1D C9D H9D . . 119.7 ?
    C8D C9D H9D . . 119.7 ?
    O1D C10D H10J . . 109.5 ?
    O1D C10D H10K . . 109.5 ?
    H10J C10D H10K . . 109.5 ?
    O1D C10D H10L . . 109.5 ?
    H10J C10D H10L . . 109.5 ?
    H10K C10D H10L . . 109.5 ?
    O2D C11D C7D . . 111.48(17) ?
    O2D C11D C12D . . 109.31(16) ?
    C7D C11D C12D . . 108.49(15) ?
    O2D C11D H11D . . 109.2 ?
    C7D C11D H11D . . 109.2 ?
    C12D C11D H11D . . 109.2 ?
    N2D C12D C13D . . 107.84(16) ?
    N2D C12D C11D . . 111.11(15) ?
    C13D C12D C11D . . 114.79(17) ?
    N2D C12D H12D . . 107.6 ?
    C13D C12D H12D . . 107.6 ?
    C11D C12D H12D . . 107.6 ?
    C12D C13D C14D . . 108.96(16) ?
    C12D C13D H13G . . 109.9 ?
    C14D C13D H13G . . 109.9 ?
    C12D C13D H13H . . 109.9 ?
    C14D C13D H13H . . 109.9 ?
    H13G C13D H13H . . 108.3 ?
    C15D C14D C18D . . 108.56(19) ?
    C15D C14D C13D . . 108.52(19) ?
    C18D C14D C13D . . 110.97(18) ?
    C15D C14D H14D . . 109.6 ?
    C18D C14D H14D . . 109.6 ?
    C13D C14D H14D . . 109.6 ?
    C16D C15D C14D . . 109.23(18) ?
    C16D C15D H15I . . 109.8 ?
    C14D C15D H15I . . 109.8 ?
    C16D C15D H15J . . 109.8 ?
    C14D C15D H15J . . 109.8 ?
    H15I C15D H15J . . 108.3 ?
    N2D C16D C15D . . 108.66(17) ?
    N2D C16D H16I . . 110.0 ?
    C15D C16D H16I . . 110.0 ?
    N2D C16D H16J . . 110.0 ?
    C15D C16D H16J . . 110.0 ?
    H16I C16D H16J . . 108.3 ?
    N2D C17D C18D . . 109.40(18) ?
    N2D C17D H17I . . 109.8 ?
    C18D C17D H17I . . 109.8 ?
    N2D C17D H17J . . 109.8 ?
    C18D C17D H17J . . 109.8 ?
    H17I C17D H17J . . 108.2 ?
    C19D C18D C14D . . 112.2(2) ?
    C19D C18D C17D . . 112.4(2) ?
    C14D C18D C17D . . 107.59(17) ?
    C19D C18D H18D . . 108.2 ?
    C14D C18D H18D . . 108.2 ?
    C17D C18D H18D . . 108.2 ?
    C20D C19D C18D . . 123.5(4) ?
    C20D C19D H19D . . 118.2 ?
    C18D C19D H19D . . 118.2 ?
    C19D C20D H20I . . 120.0 ?
    C19D C20D H20J . . 120.0 ?
    H20I C20D H20J . . 120.0 ?
loop_
    _geom_torsion_atom_site_label_1
    _geom_torsion_atom_site_label_2
    _geom_torsion_atom_site_label_3
    _geom_torsion_atom_site_label_4
    _geom_torsion_site_symmetry_1
    _geom_torsion_site_symmetry_2
    _geom_torsion_site_symmetry_3
    _geom_torsion_site_symmetry_4
    _geom_torsion
    _geom_torsion_publ_flag
    C9A N1A C1A C2A . . . . -178.1(2) ?
    C9A N1A C1A C6A . . . . 1.3(3) ?
    N1A C1A C2A C3A . . . . 177.5(2) ?
    C6A C1A C2A C3A . . . . -2.0(3) ?
    C1A C2A C3A C4A . . . . -0.2(3) ?
    C10A O1A C4A C5A . . . . -4.8(4) ?
    C10A O1A C4A C3A . . . . 174.7(2) ?
    C2A C3A C4A O1A . . . . -177.3(2) ?
    C2A C3A C4A C5A . . . . 2.3(4) ?
    O1A C4A C5A C6A . . . . 177.5(2) ?
    C3A C4A C5A C6A . . . . -2.0(3) ?
    N1A C1A C6A C5A . . . . -177.24(19) ?
    C2A C1A C6A C5A . . . . 2.2(3) ?
    N1A C1A C6A C7A . . . . 1.9(3) ?
    C2A C1A C6A C7A . . . . -178.7(2) ?
    C4A C5A C6A C1A . . . . -0.2(3) ?
    C4A C5A C6A C7A . . . . -179.2(2) ?
    C1A C6A C7A C8A . . . . -4.1(3) ?
    C5A C6A C7A C8A . . . . 175.0(2) ?
    C1A C6A C7A C11A . . . . 173.52(19) ?
    C5A C6A C7A C11A . . . . -7.4(3) ?
    C6A C7A C8A C9A . . . . 3.3(3) ?
    C11A C7A C8A C9A . . . . -174.4(2) ?
    C1A N1A C9A C8A . . . . -2.2(4) ?
    C7A C8A C9A N1A . . . . -0.1(4) ?
    C8A C7A C11A O2A . . . . -15.4(3) ?
    C6A C7A C11A O2A . . . . 166.95(19) ?
    C8A C7A C11A C12A . . . . 103.3(2) ?
    C6A C7A C11A C12A . . . . -74.3(2) ?
    C17A N2A C12A C11A . . . . -171.57(16) ?
    C16A N2A C12A C11A . . . . 66.7(2) ?
    C17A N2A C12A C13A . . . . 62.5(2) ?
    C16A N2A C12A C13A . . . . -59.2(2) ?
    O2A C11A C12A N2A . . . . -79.9(2) ?
    C7A C11A C12A N2A . . . . 158.77(16) ?
    O2A C11A C12A C13A . . . . 42.9(2) ?
    C7A C11A C12A C13A . . . . -78.4(2) ?
    N2A C12A C13A C14A . . . . -0.8(2) ?
    C11A C12A C13A C14A . . . . -124.92(18) ?
    C12A C13A C14A C15A . . . . 59.1(2) ?
    C12A C13A C14A C18A . . . . -59.6(2) ?
    C13A C14A C15A C16A . . . . -61.0(2) ?
    C18A C14A C15A C16A . . . . 58.5(2) ?
    C17A N2A C16A C15A . . . . -63.6(2) ?
    C12A N2A C16A C15A . . . . 57.8(2) ?
    C14A C15A C16A N2A . . . . 3.2(2) ?
    C16A N2A C17A C18A . . . . 60.3(2) ?
    C12A N2A C17A C18A . . . . -63.8(2) ?
    C15A C14A C18A C19A . . . . 174.51(18) ?
    C13A C14A C18A C19A . . . . -66.0(2) ?
    C15A C14A C18A C17A . . . . -61.2(2) ?
    C13A C14A C18A C17A . . . . 58.4(2) ?
    N2A C17A C18A C19A . . . . 126.7(2) ?
    N2A C17A C18A C14A . . . . 2.6(2) ?
    C14A C18A C19A C20A . . . . -89.7(3) ?
    C17A C18A C19A C20A . . . . 148.7(3) ?
    C9B N1B C1B C2B . . . . -177.6(2) ?
    C9B N1B C1B C6B . . . . 1.4(3) ?
    N1B C1B C2B C3B . . . . -179.0(2) ?
    C6B C1B C2B C3B . . . . 2.1(3) ?
    C1B C2B C3B C4B . . . . 0.4(3) ?
    C10B O1B C4B C5B . . . . 6.3(4) ?
    C10B O1B C4B C3B . . . . -176.2(3) ?
    C2B C3B C4B O1B . . . . 179.5(2) ?
    C2B C3B C4B C5B . . . . -2.8(3) ?
    O1B C4B C5B C6B . . . . -180.0(2) ?
    C3B C4B C5B C6B . . . . 2.7(3) ?
    N1B C1B C6B C5B . . . . 178.96(19) ?
    C2B C1B C6B C5B . . . . -2.1(3) ?
    N1B C1B C6B C7B . . . . -2.8(3) ?
    C2B C1B C6B C7B . . . . 176.09(18) ?
    C4B C5B C6B C1B . . . . -0.2(3) ?
    C4B C5B C6B C7B . . . . -178.3(2) ?
    C1B C6B C7B C8B . . . . 2.8(3) ?
    C5B C6B C7B C8B . . . . -179.1(2) ?
    C1B C6B C7B C11B . . . . -176.50(18) ?
    C5B C6B C7B C11B . . . . 1.6(3) ?
    C6B C7B C8B C9B . . . . -1.4(3) ?
    C11B C7B C8B C9B . . . . 177.9(2) ?
    C1B N1B C9B C8B . . . . 0.2(3) ?
    C7B C8B C9B N1B . . . . -0.1(3) ?
    C8B C7B C11B O2B . . . . -18.0(3) ?
    C6B C7B C11B O2B . . . . 161.31(18) ?
    C8B C7B C11B C12B . . . . 101.6(2) ?
    C6B C7B C11B C12B . . . . -79.0(2) ?
    C16B N2B C12B C13B . . . . -64.7(7) ?
    C17E N2B C12B C13B . . . . 61.8(2) ?
    C17B N2B C12B C13B . . . . 61.8(2) ?
    C16E N2B C12B C13B . . . . -55.7(6) ?
    C16B N2B C12B C11B . . . . 61.3(7) ?
    C17E N2B C12B C11B . . . . -172.19(17) ?
    C17B N2B C12B C11B . . . . -172.19(17) ?
    C16E N2B C12B C11B . . . . 70.3(6) ?
    O2B C11B C12B N2B . . . . -82.1(2) ?
    C7B C11B C12B N2B . . . . 156.68(16) ?
    O2B C11B C12B C13B . . . . 40.4(2) ?
    C7B C11B C12B C13B . . . . -80.8(2) ?
    N2B C12B C13B C14B . . . . 5.9(6) ?
    C11B C12B C13B C14B . . . . -118.9(5) ?
    N2B C12B C13B C14E . . . . -3.8(5) ?
    C11B C12B C13B C14E . . . . -128.6(5) ?
    C12B C13B C14B C18B . . . . -63.9(9) ?
    C12B C13B C14B C15B . . . . 55.7(8) ?
    C13B C14B C15B C16B . . . . -66.0(10) ?
    C18B C14B C15B C16B . . . . 52.8(12) ?
    C17B N2B C16B C15B . . . . -69.2(9) ?
    C12B N2B C16B C15B . . . . 54.6(11) ?
    C14B C15B C16B N2B . . . . 10.1(12) ?
    C16B N2B C17B C18B . . . . 56.1(7) ?
    C12B N2B C17B C18B . . . . -70.0(5) ?
    C13B C14B C18B C19B . . . . -75.8(11) ?
    C15B C14B C18B C19B . . . . 165.4(9) ?
    C13B C14B C18B C17B . . . . 54.3(10) ?
    C15B C14B C18B C17B . . . . -64.4(11) ?
    N2B C17B C18B C19B . . . . 136.3(8) ?
    N2B C17B C18B C14B . . . . 10.2(9) ?
    C14B C18B C19B C20B . . . . 125.5(9) ?
    C17B C18B C19B C20B . . . . 0.1(14) ?
    C12B C13B C14E C18E . . . . -57.5(9) ?
    C12B C13B C14E C15E . . . . 62.9(10) ?
    C18E C14E C15E C16E . . . . 58.4(13) ?
    C13B C14E C15E C16E . . . . -62.1(12) ?
    C14E C15E C16E N2B . . . . 4.4(13) ?
    C17E N2B C16E C15E . . . . -62.1(10) ?
    C12B N2B C16E C15E . . . . 56.9(11) ?
    C12B N2B C17E C18E . . . . -62.2(6) ?
    C16E N2B C17E C18E . . . . 60.1(8) ?
    N2B C17E C18E C19E . . . . 123.2(7) ?
    N2B C17E C18E C14E . . . . 0.3(10) ?
    C15E C14E C18E C17E . . . . -61.1(11) ?
    C13B C14E C18E C17E . . . . 58.4(10) ?
    C15E C14E C18E C19E . . . . 178.0(9) ?
    C13B C14E C18E C19E . . . . -62.5(12) ?
    C17E C18E C19E C20E . . . . 132.2(8) ?
    C14E C18E C19E C20E . . . . -108.8(11) ?
    C9C N1C C1C C2C . . . . 177.2(2) ?
    C9C N1C C1C C6C . . . . -2.5(3) ?
    N1C C1C C2C C3C . . . . 178.6(2) ?
    C6C C1C C2C C3C . . . . -1.6(3) ?
    C1C C2C C3C C4C . . . . -1.4(4) ?
    C10C O1C C4C C5C . . . . -2.0(3) ?
    C10C O1C C4C C3C . . . . 178.3(2) ?
    C2C C3C C4C O1C . . . . -178.5(2) ?
    C2C C3C C4C C5C . . . . 1.8(3) ?
    O1C C4C C5C C6C . . . . -178.8(2) ?
    C3C C4C C5C C6C . . . . 0.8(3) ?
    N1C C1C C6C C7C . . . . 3.9(3) ?
    C2C C1C C6C C7C . . . . -175.83(19) ?
    N1C C1C C6C C5C . . . . -176.10(18) ?
    C2C C1C C6C C5C . . . . 4.2(3) ?
    C4C C5C C6C C7C . . . . 176.27(19) ?
    C4C C5C C6C C1C . . . . -3.7(3) ?
    C1C C6C C7C C8C . . . . -2.3(3) ?
    C5C C6C C7C C8C . . . . 177.67(19) ?
    C1C C6C C7C C11C . . . . 178.10(18) ?
    C5C C6C C7C C11C . . . . -1.9(3) ?
    C6C C7C C8C C9C . . . . -0.7(3) ?
    C11C C7C C8C C9C . . . . 178.89(19) ?
    C1C N1C C9C C8C . . . . -0.6(3) ?
    C7C C8C C9C N1C . . . . 2.3(3) ?
    C8C C7C C11C O2C . . . . -11.0(2) ?
    C6C C7C C11C O2C . . . . 168.60(17) ?
    C8C C7C C11C C12C . . . . 110.1(2) ?
    C6C C7C C11C C12C . . . . -70.3(2) ?
    C17C N2C C12C C11C . . . . -174.33(16) ?
    C16C N2C C12C C11C . . . . 64.1(2) ?
    C17C N2C C12C C13C . . . . 58.2(2) ?
    C16C N2C C12C C13C . . . . -63.3(2) ?
    O2C C11C C12C N2C . . . . -77.72(19) ?
    C7C C11C C12C N2C . . . . 160.10(15) ?
    O2C C11C C12C C13C . . . . 45.3(2) ?
    C7C C11C C12C C13C . . . . -76.9(2) ?
    N2C C12C C13C C14C . . . . 7.0(2) ?
    C11C C12C C13C C14C . . . . -117.55(19) ?
    C12C C13C C14C C15C . . . . 55.6(2) ?
    C12C C13C C14C C18C . . . . -62.7(2) ?
    C13C C14C C15C C16C . . . . -68.2(2) ?
    C18C C14C C15C C16C . . . . 53.0(2) ?
    C17C N2C C16C C15C . . . . -70.3(2) ?
    C12C N2C C16C C15C . . . . 51.2(2) ?
    C14C C15C C16C N2C . . . . 14.0(2) ?
    C16C N2C C17C C18C . . . . 52.0(2) ?
    C12C N2C C17C C18C . . . . -72.6(2) ?
    C15C C14C C18C C19C . . . . 165.20(18) ?
    C13C C14C C18C C19C . . . . -75.4(2) ?
    C15C C14C C18C C17C . . . . -70.4(2) ?
    C13C C14C C18C C17C . . . . 48.9(2) ?
    N2C C17C C18C C19C . . . . 141.08(19) ?
    N2C C17C C18C C14C . . . . 15.6(2) ?
    C14C C18C C19C C20C . . . . -114.1(3) ?
    C17C C18C C19C C20C . . . . 124.2(3) ?
    C9D N1D C1D C2D . . . . 178.9(2) ?
    C9D N1D C1D C6D . . . . -2.1(3) ?
    N1D C1D C2D C3D . . . . 179.0(2) ?
    C6D C1D C2D C3D . . . . 0.0(3) ?
    C1D C2D C3D C4D . . . . -1.7(3) ?
    C10D O1D C4D C5D . . . . -178.62(19) ?
    C10D O1D C4D C3D . . . . 0.5(3) ?
    C2D C3D C4D O1D . . . . -177.8(2) ?
    C2D C3D C4D C5D . . . . 1.3(3) ?
    O1D C4D C5D C6D . . . . 179.99(18) ?
    C3D C4D C5D C6D . . . . 0.8(3) ?
    C4D C5D C6D C1D . . . . -2.4(3) ?
    C4D C5D C6D C7D . . . . 178.43(19) ?
    N1D C1D C6D C5D . . . . -176.97(18) ?
    C2D C1D C6D C5D . . . . 2.0(3) ?
    N1D C1D C6D C7D . . . . 2.2(3) ?
    C2D C1D C6D C7D . . . . -178.76(18) ?
    C5D C6D C7D C8D . . . . 178.12(19) ?
    C1D C6D C7D C8D . . . . -1.0(3) ?
    C5D C6D C7D C11D . . . . -2.6(3) ?
    C1D C6D C7D C11D . . . . 178.22(17) ?
    C6D C7D C8D C9D . . . . -0.4(3) ?
    C11D C7D C8D C9D . . . . -179.68(19) ?
    C1D N1D C9D C8D . . . . 0.6(3) ?
    C7D C8D C9D N1D . . . . 0.7(3) ?
    C8D C7D C11D O2D . . . . -13.9(3) ?
    C6D C7D C11D O2D . . . . 166.81(17) ?
    C8D C7D C11D C12D . . . . 106.5(2) ?
    C6D C7D C11D C12D . . . . -72.8(2) ?
    C17D N2D C12D C13D . . . . 69.7(2) ?
    C16D N2D C12D C13D . . . . -52.5(2) ?
    C17D N2D C12D C11D . . . . -163.67(17) ?
    C16D N2D C12D C11D . . . . 74.1(2) ?
    O2D C11D C12D N2D . . . . -83.00(19) ?
    C7D C11D C12D N2D . . . . 155.25(16) ?
    O2D C11D C12D C13D . . . . 39.7(2) ?
    C7D C11D C12D C13D . . . . -82.1(2) ?
    N2D C12D C13D C14D . . . . -12.7(2) ?
    C11D C12D C13D C14D . . . . -137.14(18) ?
    C12D C13D C14D C15D . . . . 67.4(2) ?
    C12D C13D C14D C18D . . . . -51.8(2) ?
    C18D C14D C15D C16D . . . . 65.8(2) ?
    C13D C14D C15D C16D . . . . -54.9(2) ?
    C17D N2D C16D C15D . . . . -56.7(2) ?
    C12D N2D C16D C15D . . . . 65.2(2) ?
    C14D C15D C16D N2D . . . . -8.0(3) ?
    C16D N2D C17D C18D . . . . 66.0(2) ?
    C12D N2D C17D C18D . . . . -57.9(2) ?
    C15D C14D C18D C19D . . . . 179.8(2) ?
    C13D C14D C18D C19D . . . . -61.1(3) ?
    C15D C14D C18D C17D . . . . -56.1(2) ?
    C13D C14D C18D C17D . . . . 63.1(2) ?
    N2D C17D C18D C19D . . . . 116.7(2) ?
    N2D C17D C18D C14D . . . . -7.2(2) ?
    C14D C18D C19D C20D . . . . -119.1(4) ?
    C17D C18D C19D C20D . . . . 119.5(4) ?
loop_
    _geom_hbond_atom_site_label_D
    _geom_hbond_atom_site_label_H
    _geom_hbond_atom_site_label_A
    _geom_hbond_site_symmetry_A
    _geom_hbond_distance_DH
    _geom_hbond_distance_HA
    _geom_hbond_distance_DA
    _geom_hbond_angle_DHA
    _geom_hbond_publ_flag
    O2A H2OA Cl1B . 0.84 2.23 3.0540(18) 166.4 yes
    O3A H3E Cl2A . 0.89(2) 2.42(3) 3.303(3) 172(4) yes
    O3A H3F Cl2B . 0.86(2) 2.42(3) 3.275(3) 171(4) yes
    N1A H1NA Cl2A . 0.88 2.06 2.935(2) 172.5 yes
    N2A H2NA Cl1A . 1.00 2.04 3.0226(18) 166.1 yes
    C2A H2A O3A . 0.95 2.51 3.414(3) 159.9 yes
    C5A H5A Cl1A . 0.95 2.93 3.872(2) 171.5 yes
    C9A H9A Cl2C 1_655 0.95 2.98 3.879(3) 157.5 yes
    C11A H11A Cl1A . 1.00 2.76 3.608(2) 143.2 yes
    C13A H13B Cl2D 1_645 0.99 2.95 3.787(2) 142.4 yes
    C15A H15A O2C 1_654 0.99 2.63 3.526(3) 151.0 yes
    C16A H16A O2A . 0.99 2.38 2.948(3) 115.6 yes
    O2B H2OB Cl1A . 0.84 2.31 3.0834(17) 154.0 yes
    N1B H1NB Cl2B . 0.88 2.15 3.020(2) 167.6 yes
    N2B H2NB Cl1B . 1.00 2.03 3.0110(18) 167.5 yes
    C2B H2B Cl2B . 0.95 2.72 3.479(2) 137.4 yes
    C9B H9B Cl2D 1_545 0.95 2.73 3.534(2) 142.4 yes
    C10B H10D Cl1B . 0.98 2.86 3.606(3) 133.3 yes
    C12B H12B Cl2C . 1.00 2.90 3.646(2) 132.4 yes
    C13B H13D Cl2C . 0.99 2.78 3.559(2) 136.3 yes
    C15B H15D O2B . 0.99 2.51 3.041(10) 113.4 yes
    C16B H16C O2B . 0.99 2.45 2.942(15) 110.1 yes
    C16B H16D Cl1C 1_554 0.99 2.88 3.606(16) 131.3 yes
    C17B H17D O3C . 0.99 2.51 3.492(3) 172.8 yes
    C16E H16E Cl1C 1_554 0.99 2.77 3.483(17) 129.1 yes
    C16E H16F O2B . 0.99 2.52 3.066(17) 114.6 yes
    C17E H17F O3C . 0.99 2.51 3.492(3) 172.9 yes
    O2C H2OC Cl1D . 0.84 2.18 3.0042(16) 166.4 yes
    O3C H3G Cl2C . 0.88(3) 2.51(3) 3.381(3) 171(4) yes
    O3C H3H Cl2D . 0.89(3) 2.41(3) 3.294(3) 168(4) yes
    N1C H1NC Cl2C . 0.88 2.11 2.986(2) 172.3 yes
    N2C H2NC Cl1C . 1.00 2.02 3.0095(18) 169.3 yes
    C2C H2C O3C . 0.95 2.45 3.351(3) 159.0 yes
    C5C H5C Cl1C . 0.95 2.90 3.827(2) 165.1 yes
    C11C H11C Cl1C . 1.00 2.79 3.630(2) 141.7 yes
    C15C H15G Cl1A 1_556 0.99 2.97 3.750(2) 136.3 yes
    C15C H15H O2C . 0.99 2.50 3.038(3) 113.8 yes
    C16C H16H Cl1A 1_556 0.99 2.93 3.717(2) 137.1 yes
    C17C H17G Cl1D 1_655 0.99 2.69 3.411(2) 129.6 yes
    O2D H2OD Cl1C . 0.84 2.21 3.0442(17) 171.9 yes
    N1D H1ND Cl2D . 0.88 2.19 3.054(2) 166.2 yes
    N2D H2ND Cl1D . 1.00 1.99 2.9885(18) 177.1 yes
    C2D H2D Cl2D . 0.95 2.95 3.664(2) 133.5 yes
    C5D H5D Cl1D . 0.95 2.93 3.864(2) 167.1 yes
    C9D H9D Cl2B 1_565 0.95 2.79 3.488(2) 130.9 yes
    C10D H10K Cl2A 1_455 0.98 2.92 3.627(3) 129.7 yes
    C11D H11D Cl1D . 1.00 2.89 3.725(2) 141.3 yes
    C13D H13G O3A 1_465 0.99 2.43 3.340(3) 153.0 yes
    C16D H16I O2D . 0.99 2.41 3.080(3) 124.0 yes
    C16D H16J Cl1B 1_456 0.99 2.82 3.653(2) 142.6 yes
    C17D H17J Cl1C 1_455 0.99 2.74 3.513(2) 134.9 yes
_shelx_space_group_comment
;
The symmetry employed for this shelxl refinement is uniquely defined
by the following loop, which should always be used as a source of
symmetry information in preference to the above space-group names.
They are only intended as comments.
;
_shelx_estimated_absorpt_T_min     0.865
_shelx_estimated_absorpt_T_max     0.935
_shelx_hkl_file
;
  -1   0   0 175.004 4.85567   5
  -2   0   0 961.543 25.1014   2
  -2   0   0 921.823 24.9868   2
  -2   0   0 948.949 24.8385   4
  -2   0   0 947.702 24.2066   5
  -2   0   0 954.460 25.1951   6
  -2   0   0 951.288 30.7992   1
   2   0   0 930.559 24.8990   3
   2   0   0 969.002 24.2247   5
   2   0   0 935.870 25.0163   2
   2   0   0 953.298 25.1516   6
   2   0   0 940.259 30.6135   1
  -3   0   0 389.138 10.4314   5
  -3   0   0 390.425 18.5062   1
  -3   0   0 385.960 11.8467   2
  -3   0   0 386.539 11.7480   2
  -3   0   0 389.175 11.9088   6
  -3   0   0 377.268 11.3598   4
   3   0   0 383.620 11.7047   2
   3   0   0 385.997 10.4549   5
   3   0   0 373.528 11.8877   6
   3   0   0 379.379 11.5178   3
  -4   0   0 1696.43 43.6365   4
  -4   0   0 1620.91 44.0195   2
  -4   0   0 1599.27 43.8823   2
  -4   0   0 1630.27 44.0646   6
  -4   0   0 1699.85 55.4813   1
  -4   0   0 1611.34 42.2147   5
   4   0   0 1711.77 55.1169   1
   4   0   0 1659.16 43.8084   3
   4   0   0 1684.86 42.2954   5
   4   0   0 1642.92 43.8052   2
   4   0   0 1605.57 44.0798   6
  -5   0   0 549.029 15.1782   5
  -5   0   0 588.074 17.1085   4
  -5   0   0 558.357 28.1963   1
  -5   0   0 561.854 17.6077   6
  -5   0   0 550.637 17.4946   2
  -5   0   0 541.071 17.5780   2
   5   0   0 553.248 17.2887   3
   5   0   0 557.404 27.7744   1
   5   0   0 539.012 17.6716   6
   5   0   0 582.103 17.3464   2
   5   0   0 571.212 15.2854   5
  -6   0   0 197.311 9.33782   2
  -6   0   0 186.774 6.17804   5
  -6   0   0 186.826 8.35472   4
  -6   0   0 182.784 9.05495   2
  -6   0   0 178.409 8.87033   6
  -6   0   0 186.362 17.9402   1
   6   0   0 194.629 8.88719   3
   6   0   0 192.788 6.30923   5
   6   0   0 193.010 17.7009   1
   6   0   0 185.701 8.64204   2
   6   0   0 200.818 9.70274   6
  -7   0   0 408.509 15.8100   6
  -7   0   0 416.331 11.9271   5
  -7   0   0 408.833 15.5078   2
  -7   0   0 424.497 18.0819   2
  -7   0   0 415.480 14.7277   4
  -7   0   0 415.001 28.2348   1
   7   0   0 425.811 12.0105   5
   7   0   0 460.866 28.7980   1
   7   0   0 419.669 15.3513   3
   7   0   0 425.753 15.1262   2
   7   0   0 421.137 16.2163   6
  -8   0   0 150.065 8.59886   4
  -8   0   0 157.095 10.4221   2
  -8   0   0 128.423 17.6085   1
  -8   0   0 144.168 9.12242   6
  -8   0   0 135.891 9.38700   2
   8   0   0 139.570 18.5769   1
   8   0   0 129.844 8.63665   2
   8   0   0 125.142 8.78760   3
   8   0   0 143.104 5.00813   5
   8   0   0 125.970 10.1338   6
  -9   0   0 139.393 11.3296   6
  -9   0   0 132.019 10.8254   2
  -9   0   0 130.087 25.4336   1
  -9   0   0 136.567 9.92207   2
  -9   0   0 142.591 9.10971   4
   9   0   0 121.353 9.40764   3
   9   0   0 129.472 10.1055   6
   9   0   0 106.210 8.57458   2
   9   0   0 104.121 18.2792   1
 -10   0   0 48.2171 7.96732   2
 -10   0   0 40.0737 13.0970   1
 -10   0   0 34.9621 6.63744   2
 -10   0   0 56.1867 7.29554   4
  10   0   0 45.4809 7.62639   6
  10   0   0 39.0264 11.3716   3
  10   0   0 55.9248 6.59343   2
  10   0   0 44.7284 14.0387   1
 -11   0   0 28.9859 6.38040   2
 -11   0   0 33.3471 7.23557   6
 -11   0   0 24.8493 6.36772   4
 -11   0   0 23.3249 12.3720   1
 -11   0   0 21.5962 7.31894   2
  11   0   0 20.7017 5.08141   2
  11   0   0 27.3250 12.4201   1
  11   0   0 23.3906 6.99037   6
  11   0   0 17.7816 6.83093   3
 -12   0   0 82.2748 29.1745   1
 -12   0   0 46.2982 7.53831   2
 -12   0   0 61.2070 8.48561   4
 -12   0   0 47.0129 8.56491   6
 -12   0   0 66.4832 14.2343   2
  12   0   0 48.3007 8.64935   6
  12   0   0 26.9892 12.7211   1
  12   0   0 50.9479 9.23230   3
  12   0   0 44.1396 5.99247   2
 -13   0   0 0.67890 6.32079   4
 -13   0   0 6.38905 6.75754   6
 -13   0   0 2.07102 7.48378   2
  13   0   0 5.78945 7.41932   6
  13   0   0 1.98853 4.39046   2
  13   0   0 9.19545 7.72196   3
 -14   0   0 3.49156 7.42309   2
 -14   0   0 1.92200 6.62324   4
  14   0   0 1.08348 8.01717   3
  14   0   0 -5.9059 10.5216   6
  13  -1   0 0.88763 7.26101   6
  13  -1   0 -9.0144 6.28577   3
 -13   1   0 -3.7869 6.40356   6
 -13   1   0 3.22715 7.08893   2
 -13   1   0 3.03139 6.48843   4
  12  -1   0 62.2188 7.65833   2
  12  -1   0 69.0377 10.7674   6
  12  -1   0 64.6347 17.6316   1
  12  -1   0 54.2676 9.32626   3
 -12   1   0 59.5373 8.51090   4
 -12   1   0 43.9027 9.02883   6
 -12   1   0 62.2484 8.72390   2
 -12   1   0 42.8399 25.0583   1
  11  -1   0 21.2381 12.2776   1
  11  -1   0 20.9780 6.86971   3
  11  -1   0 35.4260 8.43618   6
 -11   1   0 20.8034 13.8290   1
 -11   1   0 33.4245 7.78419   2
 -11   1   0 29.2741 7.53592   6
 -11   1   0 40.1321 12.2977   4
 -11   1   0 31.8570 6.67910   2
  10  -1   0 254.348 21.0970   3
  10  -1   0 347.544 31.7605   1
  10  -1   0 312.548 16.1224   6
 -10   1   0 329.752 31.0344   1
 -10   1   0 311.551 15.9326   2
 -10   1   0 341.712 14.9405   4
 -10   1   0 326.758 16.8466   2
   9  -1   0 23.3005 5.10867   2
   9  -1   0 20.0370 4.87535   2
   9  -1   0 23.3176 2.69555   5
   9  -1   0 29.8354 12.5766   1
   9  -1   0 21.4641 5.80933   3
   9  -1   0 18.9695 6.20491   6
  -9   1   0 27.3044 5.76582   4
  -9   1   0 19.1436 5.85664   6
  -9   1   0 2.20903 14.1231   1
  -9   1   0 15.7885 6.11958   2
  -9   1   0 22.1951 5.92641   2
   8  -1   0 133.978 9.87829   6
   8  -1   0 131.031 8.85128   2
   8  -1   0 128.008 8.81849   2
   8  -1   0 120.283 8.49463   3
   8  -1   0 122.235 17.8792   1
   8  -1   0 120.879 5.28801   5
  -8   1   0 126.649 8.41078   4
  -8   1   0 133.686 9.81758   2
  -8   1   0 130.130 9.61243   2
  -8   1   0 131.876 19.0792   1
  -8   1   0 134.046 9.37757   6
   7  -1   0 412.324 12.4468   5
   7  -1   0 432.876 15.6068   2
   7  -1   0 377.253 22.5939   6
   7  -1   0 440.543 15.3487   3
   7  -1   0 430.930 29.2383   1
   7  -1   0 442.695 15.8015   2
  -7   1   0 390.769 15.6492   2
  -7   1   0 440.177 19.4677   2
  -7   1   0 430.323 29.0425   1
  -7   1   0 438.020 16.1460   6
  -7   1   0 421.754 12.4490   5
  -7   1   0 434.159 15.1718   4
   6  -1   0 61.8394 3.75516   5
   6  -1   0 71.9115 5.57125   3
   6  -1   0 66.7106 6.33904   2
   6  -1   0 57.7606 6.50918   6
   6  -1   0 79.7843 6.30310   2
   6  -1   0 62.6845 12.5068   1
  -6   1   0 69.0945 6.59530   2
  -6   1   0 68.1906 6.41743   2
  -6   1   0 69.3476 12.8291   1
  -6   1   0 70.6977 5.43699   4
  -6   1   0 66.2269 3.73642   5
  -6   1   0 64.1746 9.72340   6
   5  -1   0 142.924 5.29361   5
   5  -1   0 147.439 7.48250   2
   5  -1   0 138.661 7.27142   2
   5  -1   0 133.214 6.74833   3
   5  -1   0 133.132 14.7760   1
   5  -1   0 130.664 7.73787   6
  -5   1   0 142.433 7.82358   4
  -5   1   0 142.353 15.2488   1
  -5   1   0 126.912 7.58946   2
  -5   1   0 143.610 7.87659   2
  -5   1   0 138.628 5.29178   5
  -5   1   0 146.237 7.78620   6
   4  -1   0 264.591 17.9834   1
   4  -1   0 247.463 9.60291   2
   4  -1   0 260.197 10.1614   6
   4  -1   0 261.864 7.97191   5
   4  -1   0 268.497 9.16031   3
   4  -1   0 269.086 9.86569   2
  -4   1   0 259.067 9.96864   2
  -4   1   0 258.519 7.96922   5
  -4   1   0 251.728 18.0144   1
  -4   1   0 244.025 9.09506   4
  -4   1   0 245.068 9.75106   2
  -4   1   0 252.008 10.0026   6
   3  -1   0 1626.98 42.6275   3
   3  -1   0 1627.96 42.0047   5
   3  -1   0 1600.95 43.1121   2
   3  -1   0 1615.95 43.3849   6
   3  -1   0 1540.32 54.1115   1
   3  -1   0 1600.78 43.1802   2
  -3   1   0 1628.51 43.3759   6
  -3   1   0 1621.71 42.8131   4
  -3   1   0 1685.54 53.3022   1
  -3   1   0 1678.70 42.0362   5
  -3   1   0 1725.93 43.4417   2
  -3   1   0 1665.87 43.2735   2
   2  -1   0 2136.88 55.4924   2
   2  -1   0 2135.69 54.9080   3
   2  -1   0 2136.30 54.7200   5
   2  -1   0 2141.23 55.4643   2
   2  -1   0 2168.90 62.8922   1
  -2   1   0 2216.16 55.2780   4
  -2   1   0 2144.15 62.7593   1
  -2   1   0 2117.97 54.7174   5
  -2   1   0 2194.92 55.5688   2
  -2   1   0 2095.21 55.5528   6
  -2   1   0 2192.08 55.4954   2
   1  -1   0 58.1022 3.02646   6
   1  -1   0 52.5514 5.60994   1
   1  -1   0 56.8561 2.99236   2
   1  -1   0 66.5024 2.54431   5
   1  -1   0 61.9197 2.11642   3
  -1   1   0 47.9659 5.68150   1
  -1   1   0 51.0911 2.95092   6
  -1   1   0 55.9071 2.63755   4
  -1   1   0 47.1087 2.73840   2
  -1   1   0 57.5741 2.98728   2
  -1   1   0 56.4912 2.48651   5
  -1  -1   0 2252.33 58.9148   1
  -2  -1   0 1127.59 33.0822   1
  -2  -1   0 1136.98 28.3309   5
  -2  -1   0 1078.63 28.6172   2
  -2  -1   0 1105.09 28.6659   2
  -2  -1   0 1120.60 28.7459   6
   2   1   0 1099.05 28.7633   6
   2   1   0 1119.06 32.9027   1
   2   1   0 1101.88 28.2928   5
   2   1   0 1107.60 28.5356   2
   2   1   0 1103.10 28.5529   2
   2   1   0 1076.80 29.0013   3
  -3  -1   0 684.733 18.9903   4
  -3  -1   0 692.476 18.1235   5
  -3  -1   0 681.721 26.0962   1
  -3  -1   0 696.558 19.0340   2
  -3  -1   0 668.693 19.1313   6
  -3  -1   0 691.252 19.0831   2
   3   1   0 696.270 18.8604   2
   3   1   0 713.940 18.1337   5
   3   1   0 696.661 19.3854   3
   3   1   0 681.469 19.1172   6
   3   1   0 703.986 18.8686   2
   3   1   0 701.035 25.4113   1
  -4  -1   0 481.000 14.4949   6
  -4  -1   0 476.957 15.4129   2
  -4  -1   0 489.804 22.8297   1
  -4  -1   0 494.891 14.2713   4
  -4  -1   0 487.488 14.6130   2
  -4  -1   0 478.521 12.9128   5
   4   1   0 477.953 14.6646   3
   4   1   0 464.373 12.8941   5
   4   1   0 474.340 21.8584   1
   4   1   0 466.965 14.1213   2
   4   1   0 466.602 14.1230   2
   4   1   0 456.352 14.6606   6
  -5  -1   0 121.722 6.49512   2
  -5  -1   0 117.730 4.34165   5
  -5  -1   0 113.119 6.42959   6
  -5  -1   0 116.790 5.97653   4
  -5  -1   0 112.224 6.61006   2
  -5  -1   0 127.788 13.5866   1
   5   1   0 121.964 7.08101   6
   5   1   0 130.199 13.1736   1
   5   1   0 122.770 4.43267   5
   5   1   0 115.401 6.71722   3
   5   1   0 131.478 6.20087   2
   5   1   0 123.150 6.13579   2
  -6  -1   0 107.480 7.09931   6
  -6  -1   0 119.919 6.33486   4
  -6  -1   0 93.5867 12.4366   1
  -6  -1   0 110.255 6.73488   2
  -6  -1   0 104.577 4.05660   5
   6   1   0 99.1728 13.0716   1
   6   1   0 114.083 6.29483   2
   6   1   0 102.579 6.11038   2
   6   1   0 106.687 4.14604   5
   6   1   0 107.016 6.76194   3
  -7  -1   0 397.780 14.5596   6
  -7  -1   0 389.641 26.4728   1
  -7  -1   0 378.760 13.9003   4
  -7  -1   0 395.880 11.1676   5
  -7  -1   0 370.357 14.3927   2
  -7  -1   0 422.080 15.0830   2
   7   1   0 391.039 13.8874   2
   7   1   0 392.406 14.7598   3
   7   1   0 411.615 26.1087   1
   7   1   0 405.491 11.2180   5
   7   1   0 425.292 14.1402   2
   7   1   0 397.949 14.8495   6
  -8  -1   0 95.3891 7.29725   4
  -8  -1   0 103.412 7.78476   6
  -8  -1   0 101.347 8.09169   2
  -8  -1   0 113.630 8.73393   2
  -8  -1   0 92.9721 16.2940   1
  -8  -1   0 89.7425 3.57744   5
   8   1   0 85.2747 15.3081   1
   8   1   0 98.2719 7.26980   2
   8   1   0 90.4798 8.12797   3
   8   1   0 91.4268 8.08618   6
   8   1   0 97.4389 7.15831   2
  -9  -1   0 141.675 9.99623   2
  -9  -1   0 163.879 20.5170   1
  -9  -1   0 163.153 11.1815   2
  -9  -1   0 153.623 9.36349   4
   9   1   0 147.914 19.3472   1
   9   1   0 161.244 10.7717   3
   9   1   0 122.348 8.47595   2
   9   1   0 145.006 10.0114   6
   9   1   0 153.135 9.20773   2
 -10  -1   0 176.997 10.5124   4
 -10  -1   0 163.645 20.7421   1
 -10  -1   0 167.002 11.0673   2
 -10  -1   0 173.844 12.3831   2
  10   1   0 162.806 9.88526   2
  10   1   0 164.285 11.3382   6
  10   1   0 173.830 22.2969   1
  10   1   0 173.701 12.3525   3
 -11  -1   0 96.6477 10.7399   6
 -11  -1   0 102.130 21.1808   1
 -11  -1   0 92.3995 9.56192   4
 -11  -1   0 88.7526 9.31536   2
 -11  -1   0 94.0629 11.0192   2
  11   1   0 96.8883 10.7077   3
  11   1   0 76.8724 9.68328   6
  11   1   0 101.392 19.1723   1
  11   1   0 84.6860 7.95823   2
 -12  -1   0 17.5369 7.31011   6
 -12  -1   0 42.7542 16.1250   1
 -12  -1   0 20.9983 7.52891   2
 -12  -1   0 31.9632 6.46365   2
 -12  -1   0 30.5349 7.07328   4
  12   1   0 24.4932 7.35053   6
  12   1   0 16.9054 4.30000   2
  12   1   0 29.2909 12.0141   1
  12   1   0 32.1474 8.63484   3
 -13  -1   0 29.9029 8.60031   2
 -13  -1   0 29.1303 8.46937   2
 -13  -1   0 43.1823 8.07004   4
 -13  -1   0 36.4207 8.43049   6
  13   1   0 30.1334 6.72463   2
  13   1   0 47.0033 8.75362   6
  13   1   0 29.9658 9.35639   3
 -14  -1   0 167.003 13.0691   4
 -14  -1   0 161.815 15.4377   2
  14   1   0 135.270 14.8977   3
  14   1   0 198.758 17.5696   6
  13  -2   0 14.8783 7.67173   6
  13  -2   0 17.3691 8.20605   3
 -13   2   0 13.4569 8.43981   6
 -13   2   0 20.5844 8.51926   2
 -13   2   0 35.5362 8.14012   4
  12  -2   0 1.92314 6.43707   3
  12  -2   0 -12.923 10.8659   1
  12  -2   0 1.40328 6.79175   6
 -12   2   0 1.30162 10.8363   2
 -12   2   0 12.8325 6.11682   2
 -12   2   0 9.32672 6.52957   4
 -12   2   0 10.9531 7.81361   6
  11  -2   0 2.18323 6.40399   6
  11  -2   0 5.13650 10.8186   1
  11  -2   0 4.72336 5.62152   3
  11  -2   0 5.56363 4.69090   2
 -11   2   0 -1.4231 6.09041   2
 -11   2   0 33.3451 12.6171   1
 -11   2   0 16.9041 7.23048   6
 -11   2   0 4.12650 5.43272   2
 -11   2   0 6.52490 5.82840   4
  10  -2   0 20.6384 6.31572   3
  10  -2   0 26.4677 7.76264   6
  10  -2   0 17.7341 5.62169   2
  10  -2   0 22.7471 2.48736   5
  10  -2   0 23.2483 13.0985   1
 -10   2   0 18.0529 6.97429   2
 -10   2   0 22.7765 6.08157   2
 -10   2   0 21.6400 12.3130   1
 -10   2   0 21.2669 7.23584   6
 -10   2   0 38.5377 7.01347   4
   9  -2   0 25.5160 5.35812   2
   9  -2   0 26.6541 2.82239   5
   9  -2   0 28.0697 5.98257   2
   9  -2   0 25.2743 6.64992   6
   9  -2   0 39.9217 6.29341   3
   9  -2   0 37.3349 13.2278   1
  -9   2   0 29.8525 6.81678   2
  -9   2   0 31.3534 6.38355   6
  -9   2   0 16.6962 12.3754   1
  -9   2   0 32.6181 5.96668   4
   8  -2   0 292.965 13.4683   2
   8  -2   0 314.565 14.7848   6
   8  -2   0 280.514 9.87244   5
   8  -2   0 285.032 12.7965   3
   8  -2   0 301.668 13.6380   2
   8  -2   0 308.661 27.1975   1
  -8   2   0 312.296 27.1131   1
  -8   2   0 328.145 13.3868   4
  -8   2   0 320.800 15.1466   2
  -8   2   0 300.238 14.1747   6
  -8   2   0 318.526 14.6799   2
   7  -2   0 129.643 18.7098   1
   7  -2   0 141.091 9.03638   2
   7  -2   0 126.054 5.80418   5
   7  -2   0 161.304 15.7537   6
   7  -2   0 126.836 8.75830   2
   7  -2   0 120.658 7.72146   3
  -7   2   0 131.359 9.69818   2
  -7   2   0 115.615 9.07251   2
  -7   2   0 139.118 9.27256   6
  -7   2   0 139.047 8.30251   4
  -7   2   0 125.250 17.9458   1
   6  -2   0 373.278 14.1333   2
   6  -2   0 402.844 14.3911   2
   6  -2   0 368.119 11.5982   5
   6  -2   0 409.276 26.9782   1
   6  -2   0 369.683 14.7095   6
   6  -2   0 364.758 13.0562   3
  -6   2   0 372.475 11.6627   5
  -6   2   0 373.846 14.3006   2
  -6   2   0 345.217 25.7685   1
  -6   2   0 387.580 15.1105   6
  -6   2   0 380.821 13.5967   4
  -6   2   0 381.472 14.5816   2
   5  -2   0 402.604 14.3010   2
   5  -2   0 408.283 25.2167   1
   5  -2   0 398.610 14.5930   6
   5  -2   0 407.633 12.1825   5
   5  -2   0 409.359 14.2471   2
  -5   2   0 410.942 14.6385   2
  -5   2   0 404.221 12.1998   5
  -5   2   0 407.852 14.3686   2
  -5   2   0 396.411 14.4912   6
  -5   2   0 387.293 25.2115   1
  -5   2   0 403.892 13.6502   4
   4  -2   0 1680.50 45.8048   2
   4  -2   0 1676.71 44.6789   3
   4  -2   0 1683.13 46.0794   6
   4  -2   0 1643.56 66.9322   1
   4  -2   0 1707.30 45.8016   2
   4  -2   0 1721.75 44.2433   5
  -4   2   0 1689.01 46.0316   6
  -4   2   0 1691.94 44.2002   5
  -4   2   0 1691.98 60.4590   1
  -4   2   0 1711.09 45.9319   2
  -4   2   0 1714.62 45.8000   2
  -4   2   0 1729.29 45.3356   4
   3  -2   0 1408.55 36.8133   3
   3  -2   0 1468.98 49.4014   1
   3  -2   0 1381.65 36.7778   5
   3  -2   0 1384.09 37.8768   2
   3  -2   0 1378.99 38.1025   6
   3  -2   0 1390.07 37.8319   2
  -3   2   0 1435.17 38.0314   2
  -3   2   0 1369.47 38.0247   6
  -3   2   0 1389.26 48.4212   1
  -3   2   0 1422.50 36.8180   5
  -3   2   0 1442.59 37.9227   2
  -3   2   0 1421.64 37.5349   4
   1  -2   0 1795.94 44.8588   2
   1  -2   0 1738.99 44.9204   6
   1  -2   0 1765.96 50.9797   1
   1  -2   0 1663.04 43.8077   3
   1  -2   0 1773.70 44.7348   5
  -1   2   0 1702.62 44.9234   6
  -1   2   0 1769.73 51.0302   1
  -1   2   0 1734.27 44.7295   5
  -1   2   0 1682.18 44.7327   2
  -1   2   0 1755.27 44.8670   4
   0  -2   0 1282.91 35.9335   1
   0  -2   0 1235.51 32.5953   2
   0  -2   0 1251.96 33.0603   5
   0  -2   0 1232.92 32.6966   6
   0  -2   0 1276.38 32.6098   2
   0   2   0 1294.23 32.5457   2
   0   2   0 1365.06 33.1475   4
  -1  -2   0 2621.97 67.4978   1
   1   2   0 2599.00 67.1006   3
   1   2   0 2729.27 67.4067   4
  -2  -2   0 1249.92 34.6699   1
  -2  -2   0 1266.34 31.4823   2
  -2  -2   0 1223.44 31.6170   6
  -2  -2   0 1167.56 31.4099   2
  -2  -2   0 1214.05 31.9344   5
   2   2   0 1230.15 33.9723   1
   2   2   0 1286.37 32.3633   4
   2   2   0 1249.33 31.6452   6
   2   2   0 1228.84 32.3574   3
  -3  -2   0 6408.75 181.999   1
   3   2   0 7316.66 178.826   1
  -4  -2   0 874.240 24.6962   6
  -4  -2   0 908.704 24.7351   2
  -4  -2   0 907.083 23.8450   5
  -4  -2   0 876.381 32.3339   1
  -4  -2   0 864.065 24.5327   2
   4   2   0 901.824 24.8219   6
   4   2   0 926.981 24.2271   2
   4   2   0 888.898 24.1767   2
   4   2   0 926.550 25.5183   3
   4   2   0 934.409 32.2440   1
   4   2   0 923.139 23.8079   5
  -5  -2   0 408.052 13.3681   2
  -5  -2   0 421.250 13.5934   6
  -5  -2   0 423.358 22.0450   1
  -5  -2   0 411.278 13.5141   2
  -5  -2   0 415.715 13.4835   4
  -5  -2   0 427.933 11.9624   5
   5   2   0 415.993 12.8492   2
   5   2   0 419.644 13.6883   6
   5   2   0 430.945 12.9057   2
   5   2   0 419.406 11.8822   5
   5   2   0 440.617 21.4936   1
   5   2   0 435.444 14.1462   3
  -6  -2   0 51.2087 4.88990   4
  -6  -2   0 35.5122 4.87738   2
  -6  -2   0 46.6089 9.63071   1
  -6  -2   0 49.2547 5.56463   2
  -6  -2   0 49.8688 2.97513   5
  -6  -2   0 45.9047 5.20679   6
   6   2   0 42.7020 5.01319   6
   6   2   0 46.3850 4.42616   2
   6   2   0 44.2722 8.72170   1
   6   2   0 49.6785 4.35244   2
   6   2   0 54.0945 5.56909   3
  -7  -2   0 719.883 34.9314   1
  -7  -2   0 707.141 18.7070   5
  -7  -2   0 717.385 21.8743   6
  -7  -2   0 706.089 22.0234   2
  -7  -2   0 671.387 21.5526   2
  -7  -2   0 678.373 21.3505   4
   7   2   0 695.424 22.0082   6
   7   2   0 693.992 20.7718   2
   7   2   0 699.854 33.7771   1
   7   2   0 688.226 20.7411   2
   7   2   0 687.815 22.3100   3
  -8  -2   0 486.917 17.0789   2
  -8  -2   0 461.177 16.0991   4
  -8  -2   0 446.594 16.1675   6
  -8  -2   0 432.793 16.2597   2
  -8  -2   0 440.658 12.2714   5
  -8  -2   0 411.909 28.6380   1
   8   2   0 488.139 28.9848   1
   8   2   0 455.015 15.2753   2
   8   2   0 435.048 16.8101   6
   8   2   0 431.752 17.0723   3
   8   2   0 444.979 15.1978   2
  -9  -2   0 66.2961 7.32204   2
  -9  -2   0 67.2865 7.71492   2
  -9  -2   0 67.2561 8.37915   6
  -9  -2   0 51.0677 6.18649   4
  -9  -2   0 66.3949 14.8429   1
   9   2   0 75.3442 8.36628   3
   9   2   0 65.3656 7.61221   6
   9   2   0 51.9439 5.95106   2
   9   2   0 53.9268 6.22787   2
   9   2   0 40.6635 12.0213   1
 -10  -2   0 22.9498 5.68980   4
 -10  -2   0 9.21627 10.4094   1
 -10  -2   0 17.4208 5.31060   2
 -10  -2   0 21.8321 6.00337   2
  10   2   0 20.5340 10.0939   1
  10   2   0 17.7361 4.10126   2
  10   2   0 20.0922 6.22774   6
  10   2   0 18.1995 6.49756   3
 -11  -2   0 12.1606 6.28754   6
 -11  -2   0 10.9388 5.46170   4
 -11  -2   0 20.6414 5.85550   2
 -11  -2   0 9.96710 6.05024   2
 -11  -2   0 -6.1669 9.76325   1
  11   2   0 -1.9383 7.98363   1
  11   2   0 6.63265 6.51618   3
  11   2   0 7.44321 3.57647   2
  11   2   0 3.25413 5.96113   6
 -12  -2   0 17.3804 6.17066   4
 -12  -2   0 14.1775 6.72872   6
 -12  -2   0 4.06103 11.6303   1
 -12  -2   0 22.1369 6.12125   2
 -12  -2   0 11.1055 6.96502   2
  12   2   0 9.93879 7.46640   3
  12   2   0 16.2778 6.44791   6
  12   2   0 15.2151 10.7013   1
  12   2   0 21.7675 5.92124   2
 -13  -2   0 5.04108 7.07430   2
 -13  -2   0 1.98298 5.56566   2
 -13  -2   0 13.5108 6.48385   4
 -13  -2   0 19.1453 7.07605   6
  13   2   0 16.2074 8.26383   3
  13   2   0 7.89246 6.90736   6
 -14  -2   0 21.7749 8.06370   2
 -14  -2   0 22.0347 7.46997   4
  14   2   0 17.1846 8.75441   3
  14   2   0 29.5627 9.58636   6
  13  -3   0 8.32048 8.27039   6
  13  -3   0 19.0034 7.55677   3
 -13   3   0 20.8936 7.97038   4
 -13   3   0 17.8979 8.29360   2
 -13   3   0 33.3075 9.20650   6
  12  -3   0 11.8616 5.54542   2
  12  -3   0 -9.2058 19.7567   1
  12  -3   0 26.1953 7.66785   3
  12  -3   0 9.47800 7.29579   6
 -12   3   0 21.0083 8.29854   6
 -12   3   0 19.6356 7.28158   2
 -12   3   0 24.0032 7.59170   4
 -12   3   0 20.4658 10.4828   2
  11  -3   0 60.4862 19.3600   1
  11  -3   0 65.7212 8.49063   2
  11  -3   0 71.1418 9.26911   3
  11  -3   0 78.2506 10.5715   6
 -11   3   0 77.0750 9.83430   4
 -11   3   0 70.0124 18.0179   1
 -11   3   0 79.8320 9.78878   2
 -11   3   0 90.7258 10.6816   2
 -11   3   0 64.9514 10.8222   6
  10  -3   0 41.5875 8.31953   6
  10  -3   0 56.3173 16.1708   1
  10  -3   0 37.9736 6.92117   2
  10  -3   0 48.8326 7.87839   3
  10  -3   0 33.0739 3.54652   5
 -10   3   0 32.7491 7.62766   2
 -10   3   0 44.0462 7.46227   4
 -10   3   0 33.0274 6.68142   2
 -10   3   0 36.5742 8.46004   6
 -10   3   0 16.6844 13.0080   1
   9  -3   0 199.659 7.70845   5
   9  -3   0 180.979 12.8927   6
   9  -3   0 209.918 25.3920   1
   9  -3   0 186.185 10.8262   3
   9  -3   0 195.116 11.5076   2
   9  -3   0 176.274 11.7385   2
  -9   3   0 189.588 11.5842   4
  -9   3   0 173.896 12.2689   6
  -9   3   0 200.998 23.7193   1
  -9   3   0 200.829 12.3446   2
  -9   3   0 199.496 13.1132   2
   8  -3   0 205.065 24.9405   1
   8  -3   0 202.713 11.5983   2
   8  -3   0 198.059 11.8306   2
   8  -3   0 208.826 10.4980   3
   8  -3   0 192.335 8.00780   5
   8  -3   0 211.682 12.7071   6
  -8   3   0 216.993 11.3645   4
  -8   3   0 231.833 12.6225   2
  -8   3   0 204.729 12.7360   2
  -8   3   0 247.138 25.9502   1
  -8   3   0 189.726 11.8443   6
   7  -3   0 203.226 11.1107   2
   7  -3   0 192.659 9.17227   3
   7  -3   0 170.347 11.2724   6
   7  -3   0 184.417 7.54353   5
   7  -3   0 153.005 20.2362   1
   7  -3   0 171.802 10.4746   2
  -7   3   0 152.009 19.9960   1
  -7   3   0 180.053 17.9752   2
  -7   3   0 180.543 10.9133   2
  -7   3   0 181.748 10.8776   6
  -7   3   0 177.240 9.82149   4
   6  -3   0 443.182 16.4177   2
   6  -3   0 439.187 13.7131   5
   6  -3   0 471.778 30.4356   1
   6  -3   0 426.451 14.5250   3
   6  -3   0 437.365 16.7985   6
   6  -3   0 426.661 16.1944   2
  -6   3   0 432.916 30.2576   1
  -6   3   0 450.968 15.7057   4
  -6   3   0 443.055 16.6443   6
  -6   3   0 423.200 16.2781   2
  -6   3   0 443.606 16.5315   2
   5  -3   0 523.615 16.3163   3
   5  -3   0 544.069 18.0927   2
   5  -3   0 531.973 18.4066   6
   5  -3   0 534.334 18.0380   2
   5  -3   0 503.059 30.2779   1
   5  -3   0 559.505 16.0999   5
  -5   3   0 550.261 18.4040   6
  -5   3   0 556.790 17.4727   4
  -5   3   0 547.153 16.0898   5
  -5   3   0 532.328 30.9073   1
  -5   3   0 529.592 18.1541   2
  -5   3   0 526.972 17.8549   2
   4  -3   0 3572.36 92.4811   5
   4  -3   0 3698.58 94.0770   2
   4  -3   0 3256.64 118.463   1
   4  -3   0 3697.68 92.4042   3
   4  -3   0 3693.16 94.4801   6
   4  -3   0 3690.71 94.0283   2
  -4   3   0 3745.17 94.5123   6
  -4   3   0 3614.47 94.0575   2
  -4   3   0 3632.05 93.7871   4
  -4   3   0 3666.82 93.9239   2
  -4   3   0 3738.03 92.6355   5
  -4   3   0 3217.65 117.710   1
   3  -3   0 871.932 24.3686   6
   3  -3   0 836.738 23.0089   5
   3  -3   0 843.802 35.2021   1
   3  -3   0 843.609 24.0162   2
   3  -3   0 841.052 23.9662   2
   3  -3   0 822.824 22.3141   3
  -3   3   0 840.480 23.0744   5
  -3   3   0 804.498 23.7927   2
  -3   3   0 819.350 24.1343   6
  -3   3   0 805.305 34.5014   1
  -3   3   0 804.400 23.5863   4
  -3   3   0 845.475 24.0573   2
   2  -3   0 661.697 18.6561   5
   2  -3   0 670.516 27.8486   1
   2  -3   0 675.106 19.3386   6
   2  -3   0 678.051 19.1855   2
   2  -3   0 706.708 19.2876   2
   2  -3   0 669.998 17.5226   3
  -2   3   0 677.390 27.7874   1
  -2   3   0 661.240 19.0484   4
  -2   3   0 649.059 19.2460   6
  -2   3   0 645.675 19.0370   2
  -2   3   0 629.786 18.8965   2
  -2   3   0 663.719 18.7485   5
   1  -3   0 1285.00 33.1237   5
   1  -3   0 1273.63 33.2168   6
   1  -3   0 1188.99 31.4768   3
   1  -3   0 1239.70 40.2991   1
   1  -3   0 1268.01 33.0435   2
   1  -3   0 1286.83 33.0756   2
  -1   3   0 1227.14 32.8614   2
  -1   3   0 1233.76 33.2081   4
   0  -3   0 878.298 23.1177   5
   0  -3   0 865.116 22.4078   2
   0  -3   0 859.562 22.4036   2
   0  -3   0 864.883 22.5535   6
   0  -3   0 864.554 27.3400   1
   0   3   0 743.712 22.3785   6
   0   3   0 847.418 22.2086   2
   0   3   0 893.255 22.2743   2
   0   3   0 857.942 23.0842   4
   0   3   0 861.042 22.5247   6
   0   3   0 841.708 26.7013   1
  -1  -3   0 3380.82 84.5644   1
  -1  -3   0 3241.58 82.2071   6
  -1  -3   0 3137.93 84.5335   1
   1   3   0 3155.52 83.3258   1
   1   3   0 3248.28 83.3427   1
   1   3   0 3421.66 83.3665   4
   1   3   0 3279.76 82.6541   3
  -2  -3   0 29.5988 1.77496   6
  -2  -3   0 30.7852 3.44300   1
   2   3   0 30.1381 1.80403   6
   2   3   0 28.5450 3.03034   3
   2   3   0 35.8075 3.28350   4
  -3  -3   0 843.880 21.9803   5
  -3  -3   0 819.409 21.4150   6
  -3  -3   0 811.163 21.2580   2
  -3  -3   0 835.969 21.3199   2
  -3  -3   0 836.895 25.9919   1
   3   3   0 745.014 26.2989   1
   3   3   0 795.638 22.5534   3
   3   3   0 806.319 21.4445   6
  -4  -3   0 288.347 9.13995   2
  -4  -3   0 290.851 9.26369   6
  -4  -3   0 273.970 9.02772   2
  -4  -3   0 296.510 15.0529   1
  -4  -3   0 287.010 9.05262   5
   4   3   0 295.310 8.17057   2
   4   3   0 285.010 9.17299   6
   4   3   0 305.438 14.1520   1
   4   3   0 288.801 8.11974   2
   4   3   0 274.348 11.7730   3
  -5  -3   0 462.576 22.1121   1
  -5  -3   0 442.050 14.1797   2
  -5  -3   0 456.537 13.5657   5
  -5  -3   0 473.090 14.4238   2
  -5  -3   0 473.644 14.4655   6
   5   3   0 474.032 15.5630   3
   5   3   0 469.473 13.3449   2
   5   3   0 476.170 21.4364   1
   5   3   0 492.063 13.4481   2
   5   3   0 493.666 14.6361   6
  -6  -3   0 737.088 20.4298   5
  -6  -3   0 736.552 21.8616   6
  -6  -3   0 754.260 22.2717   4
  -6  -3   0 712.976 32.0196   1
  -6  -3   0 706.421 21.7029   2
  -6  -3   0 753.806 22.1025   2
   6   3   0 760.273 22.1738   6
   6   3   0 763.953 23.1254   3
   6   3   0 759.533 31.1502   1
   6   3   0 764.403 20.8679   2
   6   3   0 772.568 20.8634   2
  -7  -3   0 44.5490 4.80916   6
  -7  -3   0 43.9527 4.83560   2
  -7  -3   0 41.4547 3.24652   5
  -7  -3   0 44.2501 5.44352   2
  -7  -3   0 47.5854 5.35616   4
  -7  -3   0 53.2642 11.1882   1
   7   3   0 38.6171 4.19225   2
   7   3   0 39.0191 5.56079   3
   7   3   0 53.7541 10.2094   1
   7   3   0 46.3441 4.22819   2
   7   3   0 47.0308 5.74131   6
  -8  -3   0 219.465 10.7454   2
  -8  -3   0 210.774 10.1356   6
  -8  -3   0 204.665 10.2736   2
  -8  -3   0 211.412 6.99884   5
  -8  -3   0 212.271 19.5268   1
  -8  -3   0 212.018 10.2438   4
   8   3   0 227.181 10.8646   6
   8   3   0 223.074 8.88186   2
   8   3   0 226.524 8.94331   2
   8   3   0 225.499 11.6275   3
   8   3   0 231.547 19.3716   1
  -9  -3   0 129.198 8.17405   6
  -9  -3   0 123.914 8.99018   2
  -9  -3   0 124.220 4.16634   5
  -9  -3   0 117.832 8.42869   4
  -9  -3   0 149.469 9.66414   2
  -9  -3   0 138.548 18.2602   1
   9   3   0 137.022 9.55822   6
   9   3   0 141.480 10.3104   3
   9   3   0 118.505 16.1426   1
   9   3   0 126.383 7.10712   2
   9   3   0 120.755 7.04846   2
 -10  -3   0 34.8653 6.32691   2
 -10  -3   0 31.1690 11.3617   1
 -10  -3   0 34.4176 5.91211   4
 -10  -3   0 42.5319 6.26733   2
  10   3   0 20.3477 6.80228   3
  10   3   0 39.6066 4.51021   2
  10   3   0 39.1834 6.63251   6
  10   3   0 21.8580 9.78790   1
 -11  -3   0 115.013 10.9803   2
 -11  -3   0 109.890 9.94666   2
 -11  -3   0 125.557 19.7055   1
 -11  -3   0 119.390 9.62821   4
 -11  -3   0 105.026 9.98004   6
  11   3   0 116.082 11.6207   3
  11   3   0 119.354 17.5020   1
  11   3   0 111.393 9.82075   6
  11   3   0 102.959 7.29122   2
 -12  -3   0 52.9262 8.30418   4
 -12  -3   0 62.1534 8.72819   2
 -12  -3   0 69.1508 8.56217   2
 -12  -3   0 31.1760 15.4787   1
  12   3   0 65.3552 14.0829   1
  12   3   0 54.1710 5.59351   2
  12   3   0 71.0126 9.20144   6
  12   3   0 82.0610 11.5027   3
 -13  -3   0 35.6162 7.37016   6
 -13  -3   0 37.9234 8.66808   2
 -13  -3   0 33.2954 7.05951   2
 -13  -3   0 51.6892 8.22224   4
  13   3   0 46.5010 10.4738   3
  13   3   0 27.9695 5.17045   2
  13   3   0 30.6143 8.06095   6
 -14  -3   0 15.7756 7.12542   4
 -14  -3   0 13.8969 7.18051   2
  14   3   0 3.70736 8.24256   3
  14   3   0 15.4278 7.15564   6
  13  -4   0 21.1110 8.04419   6
  13  -4   0 8.66725 6.80749   3
 -13   4   0 33.7377 9.44897   6
 -13   4   0 28.6454 8.62167   2
 -13   4   0 17.2868 7.55853   4
  12  -4   0 32.6550 9.55311   6
  12  -4   0 48.1964 8.38770   3
  12  -4   0 31.7107 6.90771   2
 -12   4   0 28.7850 9.03572   2
 -12   4   0 47.8121 30.7757   1
 -12   4   0 31.6566 8.12844   4
 -12   4   0 32.7497 8.88030   6
  11  -4   0 -1.2225 5.49265   3
  11  -4   0 0.41165 1.51605   5
  11  -4   0 -9.3253 8.95541   1
  11  -4   0 -0.6016 1.41233   5
  11  -4   0 -4.0687 4.92502   2
  11  -4   0 -0.6629 6.20408   6
 -11   4   0 -2.9181 5.79909   4
 -11   4   0 3.09995 6.94175   6
 -11   4   0 0.67943 5.43457   2
 -11   4   0 -8.8205 12.4921   1
 -11   4   0 7.01607 7.16876   2
  10  -4   0 65.9026 19.0752   1
  10  -4   0 72.4262 9.88767   6
  10  -4   0 72.3027 8.41649   3
  10  -4   0 58.6541 7.93346   2
  10  -4   0 53.3130 4.58223   5
 -10   4   0 76.0349 9.16905   2
 -10   4   0 70.5491 9.74842   2
 -10   4   0 42.8602 16.1964   1
 -10   4   0 72.5826 10.2129   6
 -10   4   0 76.9067 9.42644   4
   9  -4   0 224.998 27.5171   1
   9  -4   0 242.464 13.9048   2
   9  -4   0 255.689 12.0297   3
   9  -4   0 248.104 14.7898   6
   9  -4   0 245.009 9.49543   5
   9  -4   0 230.581 14.7731   2
  -9   4   0 237.758 13.8631   2
  -9   4   0 262.310 13.3757   4
  -9   4   0 229.456 17.0491   6
  -9   4   0 235.755 27.9823   1
  -9   4   0 241.488 14.6448   2
  -9   4   0 230.654 13.8505   6
   8  -4   0 1.34368 10.4909   1
   8  -4   0 0.98254 4.83001   2
   8  -4   0 3.51797 4.23000   3
   8  -4   0 6.75517 4.36363   2
   8  -4   0 6.38054 5.78148   6
   8  -4   0 1.36233 2.50888   5
  -8   4   0 6.94318 5.41013   6
  -8   4   0 3.64969 5.35819   2
  -8   4   0 3.58227 4.87736   4
  -8   4   0 2.49011 5.55552   2
  -8   4   0 15.7164 10.2361   1
   7  -4   0 53.8755 5.79668   3
   7  -4   0 59.6973 5.08065   5
   7  -4   0 73.9789 8.67724   2
   7  -4   0 63.5575 7.70788   2
   7  -4   0 60.4393 7.96270   6
   7  -4   0 42.9240 13.1843   1
  -7   4   0 60.9556 7.52150   6
  -7   4   0 61.9270 7.03478   4
  -7   4   0 68.1733 8.22647   2
  -7   4   0 65.0762 8.13784   2
  -7   4   0 48.7126 14.3186   1
   6  -4   0 297.197 13.1329   2
   6  -4   0 309.641 25.6484   1
   6  -4   0 320.358 13.7466   2
   6  -4   0 295.163 10.7974   5
   6  -4   0 311.403 13.8819   6
   6  -4   0 277.761 10.8072   3
  -6   4   0 292.244 13.5123   6
  -6   4   0 282.172 26.2652   1
  -6   4   0 275.374 20.2667   2
  -6   4   0 281.875 12.4106   4
  -6   4   0 298.957 13.4462   2
   5  -4   0 17.9163 4.71163   2
   5  -4   0 26.2664 3.41848   3
   5  -4   0 10.5498 8.06018   1
   5  -4   0 26.1685 3.47310   5
   5  -4   0 15.5568 4.20433   2
   5  -4   0 12.4056 4.77343   6
  -5   4   0 17.7850 9.60737   1
  -5   4   0 22.3577 4.71054   2
  -5   4   0 31.3826 4.90297   4
  -5   4   0 23.3760 5.11575   6
  -5   4   0 25.8113 4.78388   2
   4  -4   0 120.521 5.23960   3
   4  -4   0 118.393 6.33172   5
   4  -4   0 102.330 14.6543   1
   4  -4   0 122.855 7.86083   2
   4  -4   0 126.834 8.16191   6
   4  -4   0 127.351 8.09366   2
  -4   4   0 118.258 7.74172   2
  -4   4   0 117.337 7.99280   2
  -4   4   0 102.051 14.9068   1
  -4   4   0 107.044 7.72936   6
  -4   4   0 116.519 6.87267   4
   3  -4   0 733.363 22.1136   6
   3  -4   0 747.383 19.6521   3
   3  -4   0 728.124 33.6314   1
   3  -4   0 759.610 21.1489   5
   3  -4   0 742.232 21.9946   2
   3  -4   0 721.742 21.8943   2
  -3   4   0 726.589 21.8056   2
  -3   4   0 702.033 21.5699   2
  -3   4   0 731.516 33.4813   1
  -3   4   0 731.748 21.9087   4
  -3   4   0 712.750 22.0120   6
   2  -4   0 348.486 11.5668   2
   2  -4   0 328.554 11.3535   2
   2  -4   0 338.271 11.1490   5
   2  -4   0 320.193 11.4182   6
   2  -4   0 325.535 19.4570   1
   2  -4   0 315.992 9.75976   3
  -2   4   0 323.880 11.4551   6
  -2   4   0 335.710 11.4299   4
  -2   4   0 327.294 11.1607   2
  -2   4   0 345.366 19.9345   1
  -2   4   0 329.422 11.1838   2
   1  -4   0 2469.66 63.1241   2
   1  -4   0 2359.48 72.0122   1
   1  -4   0 2487.65 63.1545   2
   1  -4   0 2389.38 63.4769   6
   1  -4   0 2475.34 63.3588   5
  -1   4   0 2381.06 62.8200   2
  -1   4   0 2507.92 63.6285   4
   0  -4   0 604.436 16.8098   6
   0  -4   0 611.304 17.5281   5
   0  -4   0 609.333 16.6714   2
   0  -4   0 593.552 16.6254   2
   0  -4   0 599.685 22.4654   1
   0   4   0 599.906 16.7795   6
   0   4   0 589.317 16.7637   6
   0   4   0 600.784 16.3102   2
   0   4   0 627.677 22.2204   1
   0   4   0 605.401 16.3351   2
   0   4   0 631.107 17.6158   4
   0   4   0 602.687 15.6163   3
  -1  -4   0 1299.75 38.9123   1
  -1  -4   0 1345.44 34.5598   2
   1   4   0 1291.73 34.7276   6
   1   4   0 1339.29 36.0048   4
   1   4   0 1365.12 34.7379   6
   1   4   0 1397.64 37.3631   1
   1   4   0 1369.61 34.9466   3
   1   4   0 1412.70 37.5048   1
  -2  -4   0 175.777 5.15453   6
  -2  -4   0 198.771 10.5456   1
   2   4   0 186.784 5.25674   6
   2   4   0 188.251 5.23408   6
   2   4   0 180.968 6.50800   3
   2   4   0 185.933 7.16651   4
  -3  -4   0 2747.55 68.1576   2
  -3  -4   0 2701.22 69.6039   5
  -3  -4   0 2623.88 68.0911   2
  -3  -4   0 2659.53 72.0085   1
   3   4   0 2725.80 69.9138   3
   3   4   0 2610.50 68.2662   6
   3   4   0 2834.69 70.1551   4
  -4  -4   0 526.901 20.0731   1
  -4  -4   0 506.992 14.3951   6
  -4  -4   0 514.117 14.3761   2
  -4  -4   0 530.204 15.1950   5
  -4  -4   0 504.118 14.3257   2
   4   4   0 508.249 14.4552   6
   4   4   0 495.348 16.2981   3
   4   4   0 548.693 17.6655   1
  -5  -4   0 516.741 15.0625   5
  -5  -4   0 493.839 14.8682   2
  -5  -4   0 516.105 22.5591   1
  -5  -4   0 514.442 15.0459   2
   5   4   0 495.957 15.0175   6
   5   4   0 523.791 20.4643   1
   5   4   0 523.568 16.6959   3
  -6  -4   0 164.893 6.65652   5
  -6  -4   0 157.175 13.7059   1
  -6  -4   0 147.484 7.06797   2
  -6  -4   0 169.040 7.30549   6
   6   4   0 171.319 12.4179   1
   6   4   0 172.370 5.38319   2
   6   4   0 171.534 8.80525   3
   6   4   0 174.652 5.43613   2
  -7  -4   0 472.230 13.9303   5
  -7  -4   0 476.615 15.6309   2
  -7  -4   0 467.225 25.9920   1
  -7  -4   0 457.504 15.1523   6
  -7  -4   0 459.670 15.8694   4
  -7  -4   0 462.716 15.3255   2
   7   4   0 454.987 15.3557   6
   7   4   0 467.251 16.9470   3
   7   4   0 473.535 23.8968   1
   7   4   0 467.515 13.4226   2
   7   4   0 461.292 13.3612   2
  -8  -4   0 123.226 8.13999   2
  -8  -4   0 123.717 5.50559   5
  -8  -4   0 127.289 8.13575   4
  -8  -4   0 116.707 7.81362   2
  -8  -4   0 125.680 7.51778   6
  -8  -4   0 114.200 15.8462   1
   8   4   0 131.037 8.15310   6
   8   4   0 127.477 9.17790   3
   8   4   0 129.920 5.77852   2
   8   4   0 137.577 5.84841   2
   8   4   0 139.639 14.5523   1
  -9  -4   0 123.603 8.84447   4
  -9  -4   0 126.889 5.02834   5
  -9  -4   0 141.396 9.36187   2
  -9  -4   0 116.166 8.00498   6
  -9  -4   0 123.280 8.74737   2
  -9  -4   0 120.795 16.9244   1
   9   4   0 136.182 8.24136   2
   9   4   0 115.276 10.0947   3
   9   4   0 133.728 15.6385   1
   9   4   0 148.505 9.48177   6
   9   4   0 131.805 6.27017   2
 -10  -4   0 20.7888 5.50566   2
 -10  -4   0 15.9089 10.3740   1
 -10  -4   0 18.0131 5.36586   4
 -10  -4   0 20.2267 4.98734   2
  10   4   0 25.8320 7.16236   3
  10   4   0 16.0102 8.25309   1
  10   4   0 24.1281 3.24055   2
  10   4   0 22.8864 5.60275   6
 -11  -4   0 172.783 21.4017   1
 -11  -4   0 132.050 9.90892   6
 -11  -4   0 139.041 11.0908   2
 -11  -4   0 138.788 10.3799   4
 -11  -4   0 136.145 10.3815   2
  11   4   0 126.029 11.9774   3
  11   4   0 126.091 17.2640   1
  11   4   0 129.902 6.67146   2
  11   4   0 109.984 10.1440   6
 -12  -4   0 61.2890 8.30143   2
 -12  -4   0 77.0218 17.1045   1
 -12  -4   0 54.1046 8.40032   4
 -12  -4   0 57.9466 7.64789   2
 -12  -4   0 65.1274 8.09526   6
  12   4   0 61.3941 8.35427   6
  12   4   0 56.1527 6.49381   2
  12   4   0 79.0690 10.9684   3
  12   4   0 48.2876 13.2944   1
 -13  -4   0 1.65356 5.51252   6
 -13  -4   0 10.2386 6.36137   4
 -13  -4   0 29.3905 7.66166   2
 -13  -4   0 8.96903 5.06761   2
  13   4   0 13.4816 6.81662   6
  13   4   0 3.11217 8.18658   3
 -14  -4   0 5.26747 6.45450   4
 -14  -4   0 -6.0946 5.63625   2
  14   4   0 -3.5720 10.0981   6
  14   4   0 -6.9693 7.71113   3
  12  -5   0 32.7708 7.58875   2
  12  -5   0 33.5207 9.63691   6
  12  -5   0 43.6098 7.64665   3
 -12   5   0 29.3235 9.08251   2
 -12   5   0 32.1045 25.0470   1
 -12   5   0 37.8535 8.42634   4
 -12   5   0 19.7115 9.24144   6
  11  -5   0 50.2752 4.07962   5
  11  -5   0 61.6029 26.9173   1
  11  -5   0 49.6433 9.42439   6
  11  -5   0 72.9109 8.52556   3
  11  -5   0 41.5664 8.02920   2
  11  -5   0 57.7253 4.02571   5
 -11   5   0 61.1811 10.1082   2
 -11   5   0 51.8302 9.82670   6
 -11   5   0 66.1183 9.74912   4
 -11   5   0 21.3339 17.2832   1
  10  -5   0 13.2691 12.2515   1
  10  -5   0 2.90053 4.87162   3
  10  -5   0 5.14939 5.77012   2
  10  -5   0 3.74696 6.58972   6
 -10   5   0 8.24844 6.86172   2
 -10   5   0 2.62803 5.52583   2
 -10   5   0 -20.629 10.4637   1
 -10   5   0 8.60232 7.36864   6
 -10   5   0 8.60711 6.35649   4
   9  -5   0 27.9171 5.42540   3
   9  -5   0 13.3702 5.86466   2
   9  -5   0 19.5368 3.42251   5
   9  -5   0 23.7654 7.29976   6
   9  -5   0 34.1028 14.7946   1
  -9   5   0 14.3087 7.50903   6
  -9   5   0 19.7363 7.19517   2
  -9   5   0 35.9808 6.92903   6
  -9   5   0 29.5756 6.68334   2
  -9   5   0 22.6290 13.3068   1
   8  -5   0 142.579 7.59463   5
   8  -5   0 140.736 11.2120   2
   8  -5   0 131.495 24.1773   1
   8  -5   0 143.061 10.5006   2
   8  -5   0 142.148 8.47812   3
   8  -5   0 158.169 12.0259   6
  -8   5   0 129.220 10.4278   4
  -8   5   0 136.034 11.9812   6
  -8   5   0 142.220 21.0193   1
  -8   5   0 131.415 11.0404   2
  -8   5   0 142.959 11.1579   6
   7  -5   0 157.335 11.8955   6
   7  -5   0 152.686 8.14877   3
   7  -5   0 169.718 11.2657   2
   7  -5   0 170.518 9.45316   5
   7  -5   0 159.500 22.3565   1
   7  -5   0 173.924 10.8252   2
  -7   5   0 145.881 10.3646   4
  -7   5   0 176.213 11.3545   2
  -7   5   0 159.415 11.2046   6
  -7   5   0 135.155 22.6009   1
  -7   5   0 160.457 11.4577   2
   6  -5   0 342.279 28.6268   1
   6  -5   0 357.559 15.2194   2
   6  -5   0 352.876 15.6070   6
   6  -5   0 343.793 13.9430   5
   6  -5   0 346.905 14.7978   2
   6  -5   0 334.451 11.9276   3
  -6   5   0 331.775 15.2163   6
  -6   5   0 314.852 28.6916   1
  -6   5   0 397.109 15.6997   2
  -6   5   0 327.605 14.2614   4
  -6   5   0 342.314 14.7232   2
   5  -5   0 240.741 11.9065   6
   5  -5   0 242.040 11.5076   2
   5  -5   0 238.912 23.1178   1
   5  -5   0 253.562 10.0246   5
   5  -5   0 250.532 11.7503   2
   5  -5   0 239.863 8.79967   3
  -5   5   0 240.760 11.8461   6
  -5   5   0 281.627 11.6599   4
  -5   5   0 272.316 23.0299   1
  -5   5   0 251.801 11.6896   2
  -5   5   0 260.223 11.5172   2
   4  -5   0 98.6393 6.13873   5
   4  -5   0 99.3771 7.29999   2
   4  -5   0 94.9245 4.45326   3
   4  -5   0 98.6954 7.51227   6
   4  -5   0 107.638 7.53520   2
   4  -5   0 105.943 14.4056   1
  -4   5   0 112.903 16.0082   1
  -4   5   0 116.213 7.12871   4
  -4   5   0 97.9520 7.22420   2
  -4   5   0 109.932 7.73573   6
   3  -5   0 119.199 7.27247   2
   3  -5   0 116.589 14.8297   1
   3  -5   0 105.049 7.11866   6
   3  -5   0 124.642 6.57896   5
   3  -5   0 115.460 7.23494   2
   3  -5   0 112.989 4.12761   3
  -3   5   0 102.173 6.73337   2
  -3   5   0 117.623 7.31670   6
  -3   5   0 117.483 7.04229   4
  -3   5   0 119.121 7.08263   2
  -3   5   0 110.700 14.0302   1
   2  -5   0 405.801 23.2379   1
   2  -5   0 417.945 14.1184   2
   2  -5   0 402.148 11.1006   3
   2  -5   0 423.510 14.2333   6
   2  -5   0 427.903 13.9864   5
   2  -5   0 426.646 14.1713   2
  -2   5   0 453.542 14.5217   4
  -2   5   0 456.106 14.7033   6
  -2   5   0 442.308 13.9551   2
  -2   5   0 451.324 24.3383   1
   1  -5   0 573.427 17.0045   2
   1  -5   0 537.477 18.4016   6
   1  -5   0 586.537 17.5196   5
   1  -5   0 562.826 25.8246   1
   1  -5   0 561.280 17.9072   2
  -1   5   0 570.488 16.6769   2
  -1   5   0 579.830 19.0780   4
  -1   5   0 570.733 17.0594   6
  -1   5   0 604.306 16.6940   2
   0  -5   0 1833.08 47.1592   2
   0  -5   0 1750.29 47.0629   2
   0  -5   0 1838.34 47.2956   6
   0  -5   0 1787.46 55.0797   1
   0  -5   0 1844.34 48.1982   5
   0   5   0 1777.08 46.5927   2
   0   5   0 1833.97 48.2368   4
   0   5   0 1785.89 47.2517   6
   0   5   0 1758.07 47.1915   6
   0   5   0 1858.61 54.4787   1
   0   5   0 1860.91 46.6988   2
  -1  -5   0 145.910 5.15831   2
  -1  -5   0 151.759 9.50331   1
  -1  -5   0 146.884 5.21986   2
  -1  -5   0 135.213 6.95375   5
  -1  -5   0 150.178 5.46415   6
   1   5   0 162.159 6.97212   4
   1   5   0 154.267 5.57835   6
   1   5   0 151.041 8.29322   1
   1   5   0 156.818 8.33884   1
   1   5   0 150.891 5.22283   3
   1   5   0 159.596 5.52406   6
  -2  -5   0 1172.33 29.7302   2
  -2  -5   0 1190.28 33.3838   1
  -2  -5   0 1136.40 29.7130   2
   2   5   0 1191.44 32.0926   4
   2   5   0 1159.03 29.9367   6
   2   5   0 1147.71 29.9232   6
   2   5   0 1182.37 31.1151   3
  -3  -5   0 265.004 7.21343   2
  -3  -5   0 269.142 7.23159   2
  -3  -5   0 276.113 7.34348   6
  -3  -5   0 266.284 10.5673   1
   3   5   0 272.625 7.41988   6
   3   5   0 277.944 10.0810   4
   3   5   0 265.021 9.40387   3
  -4  -5   0 249.547 9.07312   5
  -4  -5   0 252.554 7.47757   2
  -4  -5   0 240.149 7.35890   2
  -4  -5   0 252.937 11.9299   1
  -4  -5   0 249.160 7.41083   6
   4   5   0 231.124 7.40762   6
   4   5   0 261.085 9.71236   3
  -5  -5   0 135.269 6.23443   5
  -5  -5   0 127.392 7.38080   2
  -5  -5   0 139.240 5.29716   6
  -5  -5   0 126.714 5.28497   2
  -5  -5   0 133.385 10.2193   1
   5   5   0 113.487 6.07531   6
   5   5   0 118.178 6.95861   3
  -6  -5   0 33.5390 3.44785   5
  -6  -5   0 27.7633 6.94461   1
  -6  -5   0 24.9911 3.04873   2
  -6  -5   0 30.5335 3.31259   6
  -6  -5   0 36.3755 4.02768   2
   6   5   0 27.6307 5.26775   1
   6   5   0 26.0373 3.39968   6
   6   5   0 28.6687 5.02577   3
  -7  -5   0 73.5152 5.40701   6
  -7  -5   0 78.9569 11.5317   1
  -7  -5   0 84.4405 5.83392   2
  -7  -5   0 76.9030 5.93373   2
  -7  -5   0 83.8673 5.28456   5
   7   5   0 85.4589 9.48586   1
   7   5   0 82.2865 5.95882   6
   7   5   0 90.7130 7.65338   3
  -8  -5   0 358.557 11.5082   5
  -8  -5   0 356.982 13.8577   4
  -8  -5   0 325.680 27.9133   1
  -8  -5   0 347.432 12.9515   2
  -8  -5   0 344.836 12.5497   6
  -8  -5   0 367.767 13.4502   2
   8   5   0 339.542 15.0186   3
   8   5   0 324.933 19.5744   1
   8   5   0 344.531 12.8293   6
  -9  -5   0 161.580 6.73041   5
  -9  -5   0 157.069 17.8290   1
  -9  -5   0 178.528 10.0306   2
  -9  -5   0 172.194 9.41329   2
  -9  -5   0 167.133 10.0461   4
  -9  -5   0 151.176 8.49288   6
   9   5   0 177.001 11.3384   3
   9   5   0 171.126 15.5267   1
   9   5   0 178.776 9.73805   6
 -10  -5   0 21.9273 2.19960   5
 -10  -5   0 21.5962 10.0420   1
 -10  -5   0 30.4779 6.26737   4
 -10  -5   0 16.8891 4.81601   2
 -10  -5   0 9.94692 5.07617   2
 -10  -5   0 20.1926 2.28081   5
  10   5   0 36.6056 7.65331   3
  10   5   0 17.6292 8.22660   1
  10   5   0 20.7180 5.51819   6
 -11  -5   0 27.7506 6.41394   2
 -11  -5   0 26.3469 5.38900   2
 -11  -5   0 29.8599 11.7505   1
 -11  -5   0 16.2185 5.72253   4
 -11  -5   0 27.7667 5.64803   6
  11   5   0 35.5320 9.79653   1
  11   5   0 31.9532 10.2960   6
  11   5   0 5.04625 6.99899   3
 -12  -5   0 13.8319 5.08869   2
 -12  -5   0 19.8533 6.33028   2
 -12  -5   0 20.4053 5.64168   6
 -12  -5   0 9.32894 6.12425   4
 -12  -5   0 21.0566 12.1403   1
  12   5   0 21.1121 6.13346   6
  12   5   0 24.6753 8.51282   3
 -13  -5   0 -0.0517 6.08760   4
 -13  -5   0 4.60880 9.20813   2
 -13  -5   0 7.00646 6.39480   2
  13   5   0 1.76401 5.91994   6
  13   5   0 0.25083 7.72319   3
 -14  -5   0 0.17809 6.09857   4
 -14  -5   0 -10.513 5.54221   2
  14   5   0 7.07001 8.62020   3
  12  -6   0 73.2623 11.1624   2
  12  -6   0 81.6877 11.9496   6
  12  -6   0 91.2501 9.30758   3
 -12   6   0 73.6250 31.0700   1
 -12   6   0 74.2017 11.1044   2
 -12   6   0 84.8372 11.5156   4
 -12   6   0 94.5581 13.3390   6
  11  -6   0 28.9854 9.07177   2
  11  -6   0 16.9834 7.80171   6
  11  -6   0 19.5776 3.97226   5
  11  -6   0 32.8708 6.60597   3
 -11   6   0 16.6163 15.0269   1
 -11   6   0 22.7848 8.08575   4
 -11   6   0 22.2287 8.81814   6
 -11   6   0 15.4237 8.05767   2
  10  -6   0 59.6331 9.73880   6
  10  -6   0 55.3570 7.09261   3
  10  -6   0 12.3261 13.8747   1
  10  -6   0 32.9121 3.82972   5
  10  -6   0 38.2403 13.9677   2
 -10   6   0 61.2055 9.56276   2
 -10   6   0 49.7780 17.4652   1
 -10   6   0 34.8063 8.13835   4
 -10   6   0 45.0493 9.57375   6
   9  -6   0 26.4431 12.4402   2
   9  -6   0 43.3827 5.24744   5
   9  -6   0 40.3618 15.3157   1
   9  -6   0 35.1614 8.44898   6
   9  -6   0 39.0410 5.78108   3
  -9   6   0 29.8606 7.94053   2
  -9   6   0 40.8762 8.04017   4
  -9   6   0 50.6858 7.67703   2
  -9   6   0 52.6066 8.35328   6
  -9   6   0 36.9486 9.43206   6
   8  -6   0 101.115 6.99592   3
   8  -6   0 92.9501 6.70191   5
   8  -6   0 101.169 10.9970   6
   8  -6   0 113.848 24.1326   1
   8  -6   0 86.1608 9.24607   2
   8  -6   0 82.5113 10.0737   2
  -8   6   0 81.7894 9.48870   6
  -8   6   0 94.3095 10.7606   6
  -8   6   0 94.0542 10.6519   2
  -8   6   0 96.8035 9.43450   4
  -8   6   0 83.0750 9.80600   2
  -8   6   0 81.6749 17.8209   1
   7  -6   0 24.0290 4.07358   3
   7  -6   0 21.2012 5.57149   2
   7  -6   0 13.5117 5.72590   2
   7  -6   0 25.4416 4.26457   5
   7  -6   0 42.9409 14.5087   1
   7  -6   0 12.3997 7.32754   6
  -7   6   0 14.6225 10.8120   1
  -7   6   0 18.4559 5.83499   4
  -7   6   0 6.18388 5.80557   6
  -7   6   0 23.8115 6.01505   2
  -7   6   0 18.8842 6.96672   6
  -7   6   0 24.0953 6.69901   2
   6  -6   0 222.617 25.5218   1
   6  -6   0 227.024 10.1282   5
   6  -6   0 227.835 12.2734   2
   6  -6   0 244.603 13.1198   6
  -6   6   0 215.302 12.4703   6
  -6   6   0 212.678 12.2352   2
  -6   6   0 215.935 25.4145   1
  -6   6   0 213.179 11.6771   4
  -6   6   0 236.321 12.8671   2
   5  -6   0 882.858 28.0932   6
   5  -6   0 836.418 44.7303   1
   5  -6   0 870.352 30.6898   2
   5  -6   0 878.717 25.9899   5
   5  -6   0 867.262 27.5317   2
   5  -6   0 860.365 23.9302   3
  -5   6   0 873.464 27.2759   2
  -5   6   0 896.995 27.5349   2
  -5   6   0 849.979 27.7836   6
  -5   6   0 873.078 27.2701   4
  -5   6   0 857.320 45.6087   1
   4  -6   0 5.07112 4.29841   6
   4  -6   0 5.21975 8.51811   1
   4  -6   0 7.26127 3.13301   5
   4  -6   0 11.7404 4.30769   2
   4  -6   0 10.6609 1.91356   3
   4  -6   0 8.41500 3.84544   2
  -4   6   0 8.34566 4.58361   6
  -4   6   0 11.8684 4.36976   4
  -4   6   0 15.5033 4.17493   2
  -4   6   0 13.2725 4.05688   2
  -4   6   0 6.35639 7.55745   1
   3  -6   0 55.8132 2.75140   3
   3  -6   0 52.5038 5.94849   2
   3  -6   0 53.2185 5.86312   6
   3  -6   0 64.0541 11.8746   1
   3  -6   0 53.4511 5.64077   2
   3  -6   0 57.7131 6.63389   5
  -3   6   0 51.7487 5.74819   2
  -3   6   0 50.3195 5.95457   6
  -3   6   0 52.3812 5.58756   2
  -3   6   0 46.1512 5.52374   4
  -3   6   0 58.8224 12.1796   1
   2  -6   0 959.425 27.7006   6
   2  -6   0 993.155 40.8700   1
   2  -6   0 978.413 27.7032   5
   2  -6   0 959.829 27.6139   2
   2  -6   0 993.466 27.7169   2
  -2   6   0 948.442 27.6592   6
  -2   6   0 952.920 27.6721   6
  -2   6   0 841.854 28.4406   2
  -2   6   0 987.306 28.1958   4
   1  -6   0 66.8322 5.61090   6
   1  -6   0 73.2850 5.41289   2
   1  -6   0 68.7161 11.1322   1
   1  -6   0 86.1001 5.93158   5
  -1   6   0 65.0220 9.30591   1
  -1   6   0 84.9288 6.32399   4
  -1   6   0 72.7523 4.80975   2
  -1   6   0 78.6698 4.98189   2
  -1   6   0 87.1997 5.52407   6
   0  -6   0 155.910 12.8549   1
   0  -6   0 148.777 6.76367   6
   0  -6   0 159.624 6.59862   2
   0  -6   0 156.142 7.99702   5
   0  -6   0 156.628 6.71072   2
   0   6   0 170.984 7.03570   6
   0   6   0 169.449 6.02115   2
   0   6   0 162.435 5.90524   2
   0   6   0 163.753 12.0858   1
   0   6   0 178.738 8.03898   4
   0   6   0 169.518 6.97093   6
  -1  -6   0 696.580 18.9684   6
  -1  -6   0 682.448 18.8509   2
  -1  -6   0 703.037 18.9088   2
  -1  -6   0 716.893 25.9093   1
  -1  -6   0 692.166 20.7859   5
   1   6   0 672.472 18.5601   3
   1   6   0 674.238 23.2618   1
   1   6   0 671.373 26.1150   1
   1   6   0 676.280 18.9870   6
   1   6   0 681.250 18.9462   6
   1   6   0 709.900 20.8714   4
  -2  -6   0 395.968 11.2821   2
   2   6   0 413.069 11.4535   6
   2   6   0 438.377 13.9696   4
   2   6   0 409.830 12.3663   3
   2   6   0 403.183 11.3892   6
  -3  -6   0 573.448 15.2052   2
  -3  -6   0 595.857 19.0524   1
  -3  -6   0 576.881 15.2297   2
   3   6   0 551.180 15.0909   6
   3   6   0 627.058 18.4220   4
   3   6   0 598.783 17.4410   3
   3   6   0 587.652 15.1472   6
  -4  -6   0 598.565 16.3475   2
  -4  -6   0 631.859 16.4447   2
  -4  -6   0 637.477 20.9912   1
  -4  -6   0 610.060 18.6854   5
  -4  -6   0 603.650 16.0435   6
   4   6   0 615.683 16.1292   6
   4   6   0 639.069 19.3970   4
   4   6   0 616.202 18.8748   3
  -5  -6   0 293.262 8.59511   6
  -5  -6   0 292.138 14.0767   1
  -5  -6   0 292.241 10.5255   5
  -5  -6   0 270.191 8.96844   2
  -5  -6   0 294.355 8.86050   2
   5   6   0 288.643 11.2524   3
   5   6   0 275.607 9.19714   6
  -6  -6   0 930.395 25.1170   2
  -6  -6   0 908.329 24.6142   6
  -6  -6   0 906.271 25.8937   5
  -6  -6   0 905.917 33.5197   1
  -6  -6   0 905.028 24.9429   2
   6   6   0 894.708 24.6661   6
   6   6   0 897.150 27.4993   3
  -7  -6   0 135.793 13.1453   1
  -7  -6   0 140.886 6.50003   6
  -7  -6   0 143.250 7.07923   2
  -7  -6   0 140.245 7.09537   5
  -7  -6   0 140.826 6.94836   2
   7   6   0 139.941 9.28139   3
   7   6   0 139.175 6.87955   6
  -8  -6   0 171.991 16.5361   1
  -8  -6   0 176.937 8.59220   2
  -8  -6   0 178.511 9.12544   6
  -8  -6   0 174.451 8.82226   2
  -8  -6   0 165.711 7.87256   5
   8   6   0 173.975 11.1662   3
   8   6   0 173.507 8.36083   6
  -9  -6   0 33.9595 3.54932   5
  -9  -6   0 30.7687 3.67543   5
  -9  -6   0 30.9842 4.89890   2
  -9  -6   0 44.8058 10.6369   1
  -9  -6   0 37.4988 4.98030   2
  -9  -6   0 37.8636 6.57172   6
  -9  -6   0 29.8581 5.92972   4
   9   6   0 27.3547 4.90452   6
 -10  -6   0 48.7350 6.95221   4
 -10  -6   0 45.8605 5.61787   6
 -10  -6   0 48.1998 5.96284   2
 -10  -6   0 39.6079 5.76674   2
 -10  -6   0 54.1962 12.7184   1
 -10  -6   0 44.6941 4.02829   5
 -10  -6   0 41.9064 4.14117   5
  10   6   0 48.3885 5.92588   6
  10   6   0 35.5249 7.73680   3
 -11  -6   0 34.9171 5.93874   2
 -11  -6   0 25.7738 6.69160   4
 -11  -6   0 23.8213 13.4906   1
  11   6   0 47.7869 9.18541   3
 -12  -6   0 70.0746 8.66915   2
 -12  -6   0 60.6586 8.23570   2
 -12  -6   0 66.8099 7.71985   6
 -12  -6   0 50.4343 7.71309   4
  12   6   0 81.7667 9.10435   6
  12   6   0 56.6749 10.0214   3
 -13  -6   0 7.88994 6.51216   4
 -13  -6   0 9.33712 7.72567   6
 -13  -6   0 16.5512 6.67137   2
 -13  -6   0 10.2466 5.47721   2
  13   6   0 4.73680 5.68138   6
  13   6   0 3.37710 8.34855   3
 -14  -6   0 11.6633 9.10090   2
 -14  -6   0 2.96250 6.53224   4
  14   6   0 17.9839 9.43855   3
  12  -7   0 23.6416 8.14731   2
 -12   7   0 20.4862 11.6382   6
 -12   7   0 23.2211 8.04885   2
  11  -7   0 -11.469 14.9015   1
  11  -7   0 5.60716 8.72667   6
  11  -7   0 4.20373 2.92769   5
  11  -7   0 0.91553 5.87903   2
 -11   7   0 13.2987 7.69009   2
 -11   7   0 9.73571 10.0059   6
 -11   7   0 24.5932 16.6375   1
 -11   7   0 14.1659 7.53633   4
  10  -7   0 44.6482 8.01391   2
  10  -7   0 36.1739 15.5349   1
  10  -7   0 55.7325 5.51746   5
  10  -7   0 49.8664 10.0924   6
  10  -7   0 54.4686 6.42543   3
 -10   7   0 56.3614 9.93677   2
 -10   7   0 20.9930 18.4823   1
 -10   7   0 32.9554 8.36953   4
 -10   7   0 42.0741 10.3604   6
   9  -7   0 77.1705 9.67563   2
   9  -7   0 81.7276 6.79489   3
   9  -7   0 38.9841 8.56861   6
   9  -7   0 77.7590 19.6066   1
   9  -7   0 81.2166 6.46470   5
  -9   7   0 66.5076 17.6381   1
  -9   7   0 82.3575 10.0566   4
  -9   7   0 62.5586 10.3421   6
  -9   7   0 69.3524 9.41122   6
  -9   7   0 61.5884 9.44212   2
   8  -7   0 -1.6615 2.99913   3
   8  -7   0 -2.7582 6.02940   6
   8  -7   0 5.55550 3.32746   5
   8  -7   0 0.06213 5.50135   2
   8  -7   0 1.89799 10.4157   1
  -8   7   0 5.94463 5.99484   4
  -8   7   0 9.62500 5.99371   6
  -8   7   0 2.91275 7.08549   6
  -8   7   0 15.3667 10.9862   1
  -8   7   0 1.42080 6.13588   2
   7  -7   0 9.81646 10.9680   1
   7  -7   0 14.1668 5.42858   2
   7  -7   0 21.6883 4.14924   5
   7  -7   0 11.7986 5.87388   2
   7  -7   0 22.8938 3.66578   3
  -7   7   0 31.6552 13.6584   1
  -7   7   0 10.2823 5.98936   2
  -7   7   0 10.3237 5.86011   6
  -7   7   0 18.0535 9.16293   2
  -7   7   0 26.9763 7.69015   6
  -7   7   0 16.2621 6.20685   4
   6  -7   0 118.624 11.1363   6
   6  -7   0 109.468 7.67222   5
   6  -7   0 127.571 10.0654   2
   6  -7   0 132.238 20.4367   1
   6  -7   0 100.748 9.23389   2
   6  -7   0 108.057 5.50706   3
  -6   7   0 127.782 10.7059   6
  -6   7   0 108.797 19.7307   1
  -6   7   0 112.779 9.89685   6
  -6   7   0 112.466 9.40450   2
  -6   7   0 108.650 9.92856   2
  -6   7   0 111.248 9.60295   4
   5  -7   0 113.598 18.7147   1
   5  -7   0 125.670 9.31251   2
   5  -7   0 150.594 10.5164   2
   5  -7   0 121.414 7.96586   5
   5  -7   0 122.211 5.08532   3
   5  -7   0 109.028 9.48985   6
  -5   7   0 123.402 9.32292   2
  -5   7   0 117.852 21.0113   1
  -5   7   0 116.325 9.82165   6
  -5   7   0 131.706 9.43239   2
  -5   7   0 120.463 9.63947   6
  -5   7   0 134.818 9.50644   4
   4  -7   0 465.046 12.5771   3
   4  -7   0 402.925 44.2576   1
   4  -7   0 476.325 23.4911   2
   4  -7   0 465.312 16.2999   5
   4  -7   0 463.821 17.4310   6
   4  -7   0 463.563 17.1993   2
  -4   7   0 441.275 17.6910   6
  -4   7   0 457.416 17.4605   6
  -4   7   0 497.245 17.1686   2
  -4   7   0 469.116 16.6973   2
  -4   7   0 463.252 30.5412   1
  -4   7   0 458.296 17.2630   4
   3  -7   0 247.152 21.1241   1
   3  -7   0 227.441 10.5739   6
   3  -7   0 229.863 10.4303   2
   3  -7   0 238.967 10.9277   2
   3  -7   0 229.702 10.2986   5
  -3   7   0 183.632 9.22192   2
  -3   7   0 228.429 10.6608   6
  -3   7   0 249.918 21.0853   1
  -3   7   0 237.018 11.0099   6
  -3   7   0 220.936 10.6914   4
  -3   7   0 223.779 10.0341   2
   2  -7   0 544.290 29.0785   1
   2  -7   0 488.382 17.1932   2
   2  -7   0 527.212 17.0297   2
   2  -7   0 527.486 17.3238   5
   2  -7   0 522.352 17.2775   6
  -2   7   0 504.448 17.5004   4
  -2   7   0 501.615 17.0178   6
  -2   7   0 501.533 16.2331   2
  -2   7   0 509.738 16.5930   2
   1  -7   0 84.2562 11.8309   1
   1  -7   0 70.2695 6.13000   5
   1  -7   0 68.4652 6.22542   2
   1  -7   0 78.7983 5.55820   6
  -1   7   0 83.5553 5.03164   2
  -1   7   0 98.8624 5.93373   6
  -1   7   0 74.1569 10.7937   1
  -1   7   0 84.6712 5.12926   2
  -1   7   0 82.9503 6.67360   4
   0  -7   0 191.533 9.14306   5
   0  -7   0 180.413 7.53963   2
   0  -7   0 188.371 14.3077   1
   0  -7   0 194.512 7.75094   6
   0  -7   0 188.152 7.70824   2
   0   7   0 207.374 7.97836   6
   0   7   0 185.308 13.4098   1
   0   7   0 200.285 13.7212   1
   0   7   0 156.400 8.64016   2
   0   7   0 182.927 7.88400   6
   0   7   0 193.075 9.25854   4
  -1  -7   0 351.091 11.0072   2
  -1  -7   0 366.665 11.0205   2
  -1  -7   0 354.586 18.0011   1
  -1  -7   0 359.664 11.0719   6
   1   7   0 358.500 11.1438   6
   1   7   0 340.982 10.2837   3
   1   7   0 371.942 15.9909   1
   1   7   0 351.301 11.0846   6
   1   7   0 339.977 12.8615   4
   1   7   0 347.518 15.5034   1
  -2  -7   0 1097.45 29.1781   2
  -2  -7   0 1073.87 33.2590   5
  -2  -7   0 1105.82 29.1812   2
   2   7   0 1113.71 29.9207   3
   2   7   0 1132.50 29.2209   6
   2   7   0 1145.14 31.9829   4
   2   7   0 1110.23 29.1462   6
  -3  -7   0 421.398 15.1031   5
  -3  -7   0 431.801 12.0661   2
  -3  -7   0 440.693 16.2495   1
  -3  -7   0 446.890 12.0969   2
   3   7   0 453.076 11.7394   6
   3   7   0 448.781 14.0000   3
   3   7   0 455.080 11.7889   6
   3   7   0 457.102 15.3166   4
  -4  -7   0 457.312 12.6050   2
  -4  -7   0 462.659 16.6359   1
  -4  -7   0 444.125 15.3626   5
  -4  -7   0 454.752 12.4538   2
   4   7   0 471.620 15.8768   4
   4   7   0 484.940 15.2562   3
  -5  -7   0 344.426 12.7016   2
  -5  -7   0 359.969 9.68127   6
  -5  -7   0 383.637 15.8392   1
  -5  -7   0 367.203 10.6178   2
  -5  -7   0 376.405 13.0688   5
   5   7   0 361.988 13.7810   4
   5   7   0 362.867 13.3512   3
   5   7   0 380.495 9.93678   6
  -6  -7   0 473.207 14.1329   2
  -6  -7   0 470.299 14.2459   2
  -6  -7   0 494.425 13.5623   6
  -6  -7   0 482.455 15.9013   5
  -6  -7   0 485.325 21.0847   1
   6   7   0 484.666 17.1320   3
   6   7   0 480.975 13.5651   6
  -7  -7   0 406.340 12.8617   2
  -7  -7   0 380.780 12.8782   2
  -7  -7   0 396.981 20.9629   1
  -7  -7   0 392.619 13.8645   5
  -7  -7   0 394.644 12.1416   6
   7   7   0 389.798 15.9615   3
   7   7   0 386.870 12.2291   6
  -8  -7   0 446.678 15.2063   2
  -8  -7   0 454.528 15.4769   2
  -8  -7   0 449.459 15.1953   5
  -8  -7   0 458.514 15.4291   5
  -8  -7   0 490.432 25.5518   1
   8   7   0 466.292 18.5370   3
   8   7   0 467.892 14.8286   6
  -9  -7   0 54.6828 5.35557   5
  -9  -7   0 76.0519 12.6174   1
  -9  -7   0 56.4724 5.64194   5
  -9  -7   0 52.0061 6.55449   2
  -9  -7   0 58.0614 5.53561   6
  -9  -7   0 59.3873 6.25208   2
   9   7   0 77.0849 9.51220   3
   9   7   0 59.0970 6.06931   6
 -10  -7   0 54.0890 5.97569   6
 -10  -7   0 47.9703 5.67157   2
 -10  -7   0 53.5354 6.27819   2
 -10  -7   0 49.0446 12.1989   1
 -10  -7   0 49.7588 7.41529   4
 -10  -7   0 45.6308 4.92762   5
 -10  -7   0 45.1764 4.65938   5
  10   7   0 40.2608 5.47996   6
  10   7   0 46.2085 8.59043   3
 -11  -7   0 11.2519 2.33334   5
 -11  -7   0 12.5388 2.35326   5
 -11  -7   0 11.9132 4.91647   2
 -11  -7   0 6.39852 4.28831   2
 -11  -7   0 10.7888 5.81082   4
 -11  -7   0 6.42293 3.75724   6
 -11  -7   0 4.52360 13.1022   1
  11   7   0 17.8432 7.56775   3
  11   7   0 8.20306 4.57478   6
 -12  -7   0 87.4010 10.1330   4
 -12  -7   0 93.1049 9.92957   2
 -12  -7   0 92.1941 9.01622   2
 -12  -7   0 95.6279 7.66839   6
  12   7   0 104.453 12.5082   3
  12   7   0 91.3879 8.67669   6
 -13  -7   0 23.8332 6.44345   2
 -13  -7   0 12.0599 5.22563   2
 -13  -7   0 3.63803 5.92098   4
  13   7   0 5.47172 8.13653   3
  13   7   0 11.5853 5.57027   6
 -14  -7   0 4.97642 8.03468   2
 -14  -7   0 6.08128 6.97869   4
  14   7   0 3.16990 8.61608   3
  11  -8   0 11.9315 6.62889   2
  11  -8   0 -2.8471 3.56370   3
  11  -8   0 10.6792 17.3865   1
  11  -8   0 2.67717 3.02305   5
 -11   8   0 19.3352 19.9370   1
 -11   8   0 4.35696 6.89180   2
 -11   8   0 4.34205 8.18770   4
  10  -8   0 18.1269 4.21992   3
  10  -8   0 23.5292 8.36906   6
  10  -8   0 13.1066 6.72956   2
  10  -8   0 28.3907 17.4335   1
 -10   8   0 31.9173 9.78078   6
 -10   8   0 26.6613 8.71348   4
 -10   8   0 35.0982 14.8901   1
 -10   8   0 25.4160 8.23458   2
   9  -8   0 6.30634 14.2607   1
   9  -8   0 23.0612 4.53869   5
   9  -8   0 28.0316 8.30112   6
   9  -8   0 32.5822 4.44203   3
   9  -8   0 39.5987 7.77592   2
  -9   8   0 19.9762 7.09217   6
  -9   8   0 29.4826 9.34999   6
  -9   8   0 6.59739 14.7731   1
  -9   8   0 22.7341 7.83667   2
  -9   8   0 34.5278 8.26765   4
   8  -8   0 20.2650 6.67279   2
   8  -8   0 29.6398 7.54223   6
   8  -8   0 41.0784 16.7936   1
   8  -8   0 27.2017 7.05326   2
   8  -8   0 24.4725 3.73131   3
   8  -8   0 26.8364 4.86872   5
  -8   8   0 19.7869 7.37530   4
  -8   8   0 14.3286 6.70787   2
  -8   8   0 18.2104 15.2934   1
  -8   8   0 13.3617 8.11150   6
  -8   8   0 22.7544 6.92985   6
   7  -8   0 79.2091 9.36633   2
   7  -8   0 82.9868 9.58552   2
   7  -8   0 62.0028 17.8500   1
   7  -8   0 79.9252 4.95578   3
   7  -8   0 80.4722 7.38464   5
  -7   8   0 67.2953 9.21559   4
  -7   8   0 93.8940 20.9112   1
  -7   8   0 83.0836 9.96406   6
  -7   8   0 93.9634 10.7170   2
  -7   8   0 76.9260 10.2506   6
   6  -8   0 31.2519 6.66843   2
   6  -8   0 36.3366 13.6520   1
   6  -8   0 41.5859 3.09807   3
   6  -8   0 37.5580 6.43088   2
   6  -8   0 31.8774 6.93988   6
   6  -8   0 42.2839 5.36624   5
  -6   8   0 42.8604 7.21864   6
  -6   8   0 37.0497 7.60691   6
  -6   8   0 36.5589 7.23139   4
  -6   8   0 37.3301 13.6664   1
  -6   8   0 46.0147 6.58229   2
  -6   8   0 34.1876 6.34632   2
   5  -8   0 374.983 16.5124   6
   5  -8   0 416.323 33.2768   1
   5  -8   0 372.438 16.1598   2
   5  -8   0 374.841 14.9615   5
   5  -8   0 388.400 16.8000   2
  -5   8   0 416.888 16.2605   2
  -5   8   0 378.974 16.4130   4
  -5   8   0 366.324 15.7672   2
  -5   8   0 363.336 29.7125   1
  -5   8   0 401.506 16.9950   6
  -5   8   0 360.394 16.9378   6
   4  -8   0 197.035 11.4332   2
   4  -8   0 198.253 10.4256   5
   4  -8   0 215.575 11.3656   2
   4  -8   0 209.428 11.4305   6
  -4   8   0 210.603 10.9872   2
  -4   8   0 208.870 11.6352   6
  -4   8   0 212.992 11.6377   6
  -4   8   0 221.173 12.1637   4
  -4   8   0 232.210 22.2867   1
  -4   8   0 212.338 10.8385   2
   3  -8   0 259.259 12.3738   2
   3  -8   0 252.465 22.6336   1
   3  -8   0 261.405 11.8061   5
   3  -8   0 243.662 11.6551   2
   3  -8   0 262.534 12.4113   6
  -3   8   0 272.587 12.3768   6
  -3   8   0 281.101 22.8366   1
  -3   8   0 269.455 11.2291   2
  -3   8   0 274.523 12.2895   6
  -3   8   0 262.947 12.6709   4
   2  -8   0 144.822 16.8994   1
   2  -8   0 167.378 8.81624   5
   2  -8   0 170.175 9.02194   2
   2  -8   0 138.935 9.78835   6
   2  -8   0 150.920 8.51259   2
  -2   8   0 159.658 8.02131   2
  -2   8   0 155.584 8.72392   6
  -2   8   0 153.357 9.21796   4
  -2   8   0 151.727 7.68171   2
   1  -8   0 19.1416 4.20724   5
   1  -8   0 14.2470 3.73256   6
   1  -8   0 23.1446 8.30704   1
   1  -8   0 16.9175 3.49580   2
   1  -8   0 18.1278 3.75355   2
  -1   8   0 17.4252 4.21529   6
  -1   8   0 18.9195 4.83326   4
  -1   8   0 20.0500 3.00236   2
  -1   8   0 19.0347 4.17173   6
  -1   8   0 16.5927 6.75443   1
  -1   8   0 15.1219 2.83918   2
   0  -8   0 141.649 6.71417   2
   0  -8   0 140.102 6.76501   6
   0  -8   0 148.419 8.06303   5
   0  -8   0 141.473 13.7996   1
   0   8   0 116.987 6.67895   6
   0   8   0 135.117 5.37135   2
   0   8   0 131.748 11.8804   1
   0   8   0 139.541 12.5572   1
   0   8   0 121.584 8.22137   4
  -1  -8   0 43.8389 4.00604   6
  -1  -8   0 37.2989 7.31002   1
  -1  -8   0 38.4083 3.86052   2
  -1  -8   0 40.3125 4.08605   2
  -1  -8   0 52.6136 5.58300   5
   1   8   0 32.5311 5.69992   1
   1   8   0 37.3994 2.75207   3
   1   8   0 50.1747 4.32563   6
   1   8   0 44.8542 7.39459   1
   1   8   0 45.3650 5.72604   4
   1   8   0 38.4936 4.21807   6
  -2  -8   0 481.165 14.4470   2
  -2  -8   0 517.300 14.5247   2
  -2  -8   0 504.874 17.1855   5
   2   8   0 499.120 17.2434   4
   2   8   0 517.943 14.4516   6
   2   8   0 503.954 14.8333   3
   2   8   0 497.063 14.3772   6
  -3  -8   0 124.149 7.45430   5
  -3  -8   0 126.103 4.81073   2
   3   8   0 123.974 8.90042   3
   3   8   0 126.930 7.99259   4
   3   8   0 130.296 4.33603   6
  -4  -8   0 61.3154 6.27899   5
  -4  -8   0 56.6692 3.05473   2
  -4  -8   0 58.8436 5.51792   1
  -4  -8   0 53.6042 5.67737   5
  -4  -8   0 53.0090 2.87051   2
   4   8   0 48.6513 5.94603   4
   4   8   0 59.4518 5.20131   3
  -5  -8   0 20.3548 4.25005   5
  -5  -8   0 24.9391 2.60206   2
  -5  -8   0 24.9157 4.49854   1
  -5  -8   0 22.6425 2.24869   2
  -5  -8   0 29.2585 4.43823   5
   5   8   0 22.8419 4.56816   3
   5   8   0 20.9767 5.10735   4
  -6  -8   0 191.179 6.87222   2
  -6  -8   0 175.278 9.29871   5
  -6  -8   0 178.226 9.17319   5
  -6  -8   0 181.869 6.89611   2
  -6  -8   0 185.527 11.8404   1
   6   8   0 183.836 10.1207   3
  -7  -8   0 212.433 10.1930   5
  -7  -8   0 221.400 10.4154   5
  -7  -8   0 222.548 7.16716   6
  -7  -8   0 235.306 8.73219   2
  -7  -8   0 237.831 8.85912   2
  -7  -8   0 228.838 7.17148   6
   7   8   0 245.919 7.52172   6
   7   8   0 242.021 11.9905   3
  -8  -8   0 -0.2479 2.06671   6
  -8  -8   0 1.14989 5.62579   1
  -8  -8   0 3.34425 2.32536   6
  -8  -8   0 1.27155 3.39232   5
  -8  -8   0 -0.3417 2.78402   2
  -8  -8   0 4.77300 2.94201   2
  -8  -8   0 3.71480 3.25682   5
   8   8   0 0.65985 5.48569   3
   8   8   0 2.22701 2.66845   6
  -9  -8   0 102.597 6.81463   5
  -9  -8   0 106.847 7.25918   2
  -9  -8   0 127.920 14.3140   1
  -9  -8   0 117.738 7.66719   2
  -9  -8   0 109.251 8.95694   5
  -9  -8   0 105.519 5.78538   6
   9   8   0 115.347 6.49509   6
   9   8   0 115.206 10.7378   3
 -10  -8   0 73.2857 6.94886   5
 -10  -8   0 88.7956 7.68498   2
 -10  -8   0 86.1403 13.9706   1
 -10  -8   0 74.1052 5.76159   6
 -10  -8   0 88.9530 7.36635   2
  10   8   0 97.9644 6.83470   6
  10   8   0 89.4748 10.7163   3
 -11  -8   0 76.6681 6.34621   6
 -11  -8   0 74.0295 5.55920   5
 -11  -8   0 81.3827 7.70426   2
 -11  -8   0 80.2733 5.31103   5
 -11  -8   0 88.0087 10.1555   4
 -11  -8   0 86.2805 14.5783   1
 -11  -8   0 72.9596 8.34291   2
  11   8   0 94.7001 7.42734   6
  11   8   0 90.5081 11.4317   3
 -12  -8   0 38.8829 3.06856   5
 -12  -8   0 36.2576 6.57098   2
 -12  -8   0 36.9899 5.74034   2
 -12  -8   0 45.5463 8.51579   4
 -12  -8   0 40.0786 2.97662   5
  12   8   0 44.3258 5.88383   6
  12   8   0 41.2913 9.43769   3
 -13  -8   0 53.8504 8.08333   2
 -13  -8   0 26.8603 7.54996   4
 -13  -8   0 34.4825 6.01726   2
  13   8   0 29.1583 5.61985   6
  13   8   0 32.6932 9.84213   3
 -14  -8   0 25.7024 7.83017   4
 -14  -8   0 27.2321 7.09202   2
  14   8   0 37.8103 10.6974   3
  14   8   0 31.1784 6.07582   6
  10  -9   0 26.4490 7.65641   2
  10  -9   0 23.4102 8.17773   6
  10  -9   0 3.51337 17.2188   1
 -10   9   0 17.7530 19.4439   1
 -10   9   0 42.4020 9.78937   4
 -10   9   0 34.9616 7.86231   2
 -10   9   0 28.5504 11.8459   6
   9  -9   0 0.49978 6.35522   6
   9  -9   0 -11.445 12.7722   1
   9  -9   0 -4.4446 5.42993   2
  -9   9   0 -0.5416 5.84653   6
  -9   9   0 12.1862 7.12744   2
  -9   9   0 10.5963 7.91916   4
  -9   9   0 12.5515 9.36366   6
   8  -9   0 -5.9857 5.34591   2
   8  -9   0 -4.1224 10.4337   1
   8  -9   0 -7.0525 6.00030   6
   8  -9   0 4.96074 4.83282   2
   8  -9   0 3.02149 3.60330   5
  -8   9   0 8.76543 7.43475   4
  -8   9   0 0.39531 5.80016   2
  -8   9   0 19.2880 12.8506   1
  -8   9   0 -2.8245 8.36047   6
  -8   9   0 -4.0368 5.93715   6
   7  -9   0 16.2308 4.27212   5
   7  -9   0 25.1412 7.02484   2
   7  -9   0 19.0696 5.59285   2
   7  -9   0 15.5515 6.74902   6
   7  -9   0 8.15234 12.5602   1
  -7   9   0 8.11498 5.95015   2
  -7   9   0 25.7895 7.79027   4
  -7   9   0 11.5715 6.34607   6
  -7   9   0 20.3663 12.5912   1
  -7   9   0 11.4280 7.90680   6
   6  -9   0 69.2656 8.08367   2
   6  -9   0 72.5534 9.07233   6
   6  -9   0 74.5574 16.8538   1
   6  -9   0 66.6458 8.51963   2
   6  -9   0 84.7519 8.92495   5
  -6   9   0 82.3906 9.43559   2
  -6   9   0 70.3644 8.94185   6
  -6   9   0 74.0530 9.49215   6
  -6   9   0 58.8966 8.76394   4
  -6   9   0 69.2216 17.5532   1
   5  -9   0 114.327 9.93223   6
   5  -9   0 101.755 10.4355   2
   5  -9   0 98.6038 8.56379   5
   5  -9   0 91.9397 19.7139   1
   5  -9   0 114.022 9.49561   2
  -5   9   0 104.141 10.8019   6
  -5   9   0 92.0500 10.3004   4
  -5   9   0 99.8576 10.2376   6
  -5   9   0 95.1746 8.94910   2
  -5   9   0 112.005 9.48987   2
  -5   9   0 121.295 19.2211   1
   4  -9   0 70.0830 7.83930   2
   4  -9   0 63.2691 7.43819   5
   4  -9   0 63.2470 7.55730   6
   4  -9   0 70.7250 8.48445   2
   4  -9   0 51.5010 17.0829   1
  -4   9   0 77.2313 9.19279   2
  -4   9   0 75.5766 8.89758   6
  -4   9   0 68.7671 7.97887   6
  -4   9   0 84.3507 8.83807   4
  -4   9   0 54.1654 13.4952   1
   3  -9   0 28.1401 5.82135   6
   3  -9   0 20.4311 4.94763   2
   3  -9   0 17.8859 4.66955   5
   3  -9   0 38.5501 12.2340   1
   3  -9   0 20.9895 4.93599   2
  -3   9   0 19.5535 4.18891   2
  -3   9   0 19.2549 4.45145   2
  -3   9   0 21.1122 6.12734   4
  -3   9   0 25.4051 5.81469   6
  -3   9   0 15.6495 5.78928   6
   2  -9   0 151.582 9.34536   5
   2  -9   0 126.137 16.9924   1
   2  -9   0 150.312 9.14565   2
   2  -9   0 148.213 8.63445   6
   2  -9   0 154.340 8.81742   2
  -2   9   0 160.450 9.13461   6
  -2   9   0 168.119 17.4634   1
  -2   9   0 145.649 7.83862   2
  -2   9   0 149.309 10.0513   4
  -2   9   0 168.849 8.33069   2
   1  -9   0 193.262 9.37019   2
   1  -9   0 192.699 9.99764   5
   1  -9   0 175.291 17.6958   1
   1  -9   0 165.906 8.66568   2
   1  -9   0 183.596 9.13657   6
  -1   9   0 182.565 9.45667   6
  -1   9   0 189.063 17.0650   1
  -1   9   0 177.267 7.64083   2
  -1   9   0 193.200 7.91021   2
  -1   9   0 175.974 8.85391   6
  -1   9   0 166.878 10.3371   4
   0  -9   0 81.9444 5.96827   2
   0  -9   0 89.3477 7.53401   5
   0  -9   0 78.6538 12.4841   1
   0  -9   0 79.0657 5.92954   6
   0  -9   0 78.9890 6.12245   2
   0   9   0 81.0870 4.22193   2
   0   9   0 78.2458 4.19295   2
   0   9   0 92.0120 6.39546   6
   0   9   0 82.5424 6.24203   6
   0   9   0 85.4981 7.59726   4
   0   9   0 78.6855 10.9729   1
   0   9   0 73.6268 10.8495   1
  -1  -9   0 843.979 35.1054   1
  -1  -9   0 908.552 27.4110   5
  -1  -9   0 868.698 25.1065   2
  -1  -9   0 896.693 25.2119   2
   1   9   0 880.510 27.6896   4
   1   9   0 874.844 31.4056   1
   1   9   0 869.511 25.0483   6
   1   9   0 899.646 25.1744   6
   1   9   0 944.100 31.9168   1
  -2  -9   0 139.815 6.28281   2
  -2  -9   0 142.118 6.19908   2
  -2  -9   0 151.301 8.92073   5
   2   9   0 154.917 6.22362   6
   2   9   0 148.624 8.99360   4
   2   9   0 146.751 6.13893   6
   2   9   0 149.149 6.18160   3
  -3  -9   0 57.7077 6.59968   5
  -3  -9   0 59.7592 3.73347   2
  -3  -9   0 58.5620 3.61632   2
   3   9   0 47.1419 3.07815   6
   3   9   0 57.6069 3.19376   6
   3   9   0 52.5728 4.80006   3
   3   9   0 62.0328 6.82858   4
  -4  -9   0 231.375 7.49330   2
  -4  -9   0 249.289 7.57975   2
  -4  -9   0 232.073 10.9724   5
  -4  -9   0 240.977 11.5249   5
   4   9   0 238.231 11.9434   4
   4   9   0 226.637 9.88419   3
  -5  -9   0 1013.72 31.7282   1
  -5  -9   0 1083.38 31.3673   5
  -5  -9   0 1010.54 30.9284   5
  -5  -9   0 1050.01 27.4571   2
  -5  -9   0 1061.66 27.4312   2
   5   9   0 1019.70 30.6355   3
   5   9   0 1033.12 31.9307   4
  -6  -9   0 250.967 11.7066   5
  -6  -9   0 272.484 12.0749   5
  -6  -9   0 280.646 8.96299   2
  -6  -9   0 282.982 13.6216   1
  -6  -9   0 273.286 8.94614   2
   6   9   0 281.059 12.5626   3
   6   9   0 252.738 12.8672   4
  -7  -9   0 63.1756 6.78680   5
  -7  -9   0 65.1692 8.57458   1
  -7  -9   0 65.8127 5.29094   2
  -7  -9   0 70.9923 4.87026   2
  -7  -9   0 71.5265 6.99012   5
   7   9   0 65.4808 7.79968   3
  -8  -9   0 259.530 10.2455   2
  -8  -9   0 245.353 11.2188   5
  -8  -9   0 298.942 17.4142   1
  -8  -9   0 255.769 11.6116   5
  -8  -9   0 237.403 9.83287   2
   8   9   0 273.893 13.6730   3
  -9  -9   0 47.3622 4.96440   2
  -9  -9   0 53.6373 9.68474   1
  -9  -9   0 41.7493 4.84075   5
  -9  -9   0 54.9664 6.01048   2
  -9  -9   0 62.5236 6.66185   5
   9   9   0 53.7403 8.42928   3
   9   9   0 58.3367 4.03022   6
 -10  -9   0 53.3674 6.90416   2
 -10  -9   0 46.1089 10.7288   1
 -10  -9   0 49.3728 5.51466   5
 -10  -9   0 51.6750 6.33882   2
 -10  -9   0 59.5706 5.94973   5
  10   9   0 51.5417 8.89494   3
  10   9   0 54.6971 5.00408   6
 -11  -9   0 31.5091 10.5826   1
 -11  -9   0 32.7975 7.29590   4
 -11  -9   0 26.1450 4.69806   5
 -11  -9   0 33.3643 5.50875   2
 -11  -9   0 31.9807 3.98601   5
 -11  -9   0 37.3003 6.01942   2
  11   9   0 31.3912 4.33429   6
  11   9   0 32.8676 8.77318   3
 -12  -9   0 14.4429 2.77658   5
 -12  -9   0 11.9095 2.83582   5
 -12  -9   0 24.2580 5.72445   2
 -12  -9   0 15.6953 6.94544   4
  12   9   0 21.8564 9.03971   3
  12   9   0 14.7596 4.15972   6
 -13  -9   0 19.0735 5.91360   2
 -13  -9   0 18.9009 7.93713   4
  13   9   0 -1.8949 7.70751   3
  13   9   0 18.5187 4.65201   6
  10 -10   0 -41.928 28.8530   1
  10 -10   0 8.41236 6.18746   2
  10 -10   0 -3.1623 5.94521   6
  10 -10   0 1.04704 3.46167   5
 -10  10   0 0.30866 8.31608   4
 -10  10   0 5.95897 8.84901   6
 -10  10   0 21.4987 7.88882   2
   9 -10   0 33.5392 19.3053   1
   9 -10   0 51.3352 9.86029   6
   9 -10   0 32.7252 8.22796   2
  -9  10   0 34.5222 9.44054   4
  -9  10   0 30.2798 10.0969   6
  -9  10   0 66.8605 20.1044   1
  -9  10   0 27.7386 8.01480   2
   8 -10   0 19.3552 6.93288   2
   8 -10   0 16.2554 7.10844   6
   8 -10   0 17.4596 16.5702   1
  -8  10   0 12.4745 6.53122   2
  -8  10   0 28.6690 8.62338   4
  -8  10   0 23.4834 9.26514   6
  -8  10   0 18.3076 6.36533   6
  -8  10   0 12.6522 14.3840   1
   7 -10   0 -2.4575 10.7229   1
   7 -10   0 10.7186 5.39067   2
   7 -10   0 22.4805 7.13839   6
   7 -10   0 22.3109 7.21085   2
  -7  10   0 20.1757 9.16720   6
  -7  10   0 40.0003 15.0336   1
  -7  10   0 15.8905 7.61042   4
  -7  10   0 8.60076 5.90758   2
   6 -10   0 263.275 13.6585   5
   6 -10   0 281.549 15.7154   6
   6 -10   0 318.754 16.3317   2
   6 -10   0 306.911 31.4641   1
   6 -10   0 289.571 15.2680   2
  -6  10   0 307.570 16.6693   6
  -6  10   0 290.107 16.3351   4
  -6  10   0 292.060 15.5114   6
  -6  10   0 294.791 34.4802   1
  -6  10   0 320.579 15.5367   2
   5 -10   0 41.6890 6.14888   5
   5 -10   0 41.5228 13.4704   1
   5 -10   0 38.4991 7.63168   6
   5 -10   0 37.9412 6.51901   2
   5 -10   0 30.4138 6.73816   2
  -5  10   0 34.7787 7.97886   6
  -5  10   0 35.9780 14.2503   1
  -5  10   0 24.2055 5.10559   2
  -5  10   0 41.3779 8.24445   4
  -5  10   0 39.0040 7.71726   6
   4 -10   0 22.9884 5.63748   2
   4 -10   0 21.6634 5.90974   2
   4 -10   0 12.2106 5.30496   5
   4 -10   0 15.4696 5.49567   6
  -4  10   0 5.23969 5.98526   6
  -4  10   0 15.3913 11.2149   1
  -4  10   0 4.51213 5.39152   6
  -4  10   0 3.26589 4.60928   2
   3 -10   0 23.5542 5.52239   2
   3 -10   0 14.1794 8.98522   1
   3 -10   0 26.7121 5.30494   2
   3 -10   0 22.3316 5.40695   5
   3 -10   0 28.7698 5.90360   6
  -3  10   0 15.6214 3.93342   2
  -3  10   0 16.1446 5.75326   6
  -3  10   0 13.4739 5.65672   6
  -3  10   0 16.1766 4.43931   2
  -3  10   0 21.8304 6.61217   4
   2 -10   0 119.781 9.31676   5
   2 -10   0 116.090 8.41494   2
   2 -10   0 113.011 8.14757   6
   2 -10   0 116.952 17.4265   1
   2 -10   0 130.145 9.27427   2
  -2  10   0 123.765 10.3490   2
  -2  10   0 126.857 7.60072   2
  -2  10   0 135.461 9.76481   6
  -2  10   0 136.699 17.3428   1
  -2  10   0 121.539 8.48734   6
  -2  10   0 121.521 9.81486   4
   1 -10   0 4.28376 3.88729   6
   1 -10   0 3.68601 3.40831   2
   1 -10   0 8.88533 6.86409   1
   1 -10   0 7.60664 4.39792   5
   1 -10   0 5.02213 3.71238   2
  -1  10   0 4.57748 5.49014   4
  -1  10   0 -6.2055 5.29601   1
  -1  10   0 5.86286 4.45308   6
  -1  10   0 3.56413 2.59083   2
  -1  10   0 7.41426 7.29022   1
  -1  10   0 2.30034 4.43679   6
   0 -10   0 107.384 7.07946   2
   0 -10   0 100.623 7.27165   2
   0 -10   0 106.535 6.87700   6
   0 -10   0 120.798 9.01341   5
   0 -10   0 119.772 14.7152   1
   0  10   0 110.595 7.40881   6
   0  10   0 103.441 8.90621   4
   0  10   0 106.045 4.65978   2
   0  10   0 106.328 7.27471   6
   0  10   0 117.218 13.3130   1
   0  10   0 98.9596 12.0345   1
  -1 -10   0 116.191 6.85945   2
  -1 -10   0 122.921 9.04955   5
  -1 -10   0 98.3941 20.7150   1
  -1 -10   0 113.473 6.69382   2
   1  10   0 112.992 6.84517   6
   1  10   0 124.302 10.7873   1
   1  10   0 126.129 10.7890   1
   1  10   0 124.146 6.95112   6
   1  10   0 123.630 9.12270   4
  -2 -10   0 114.032 5.97022   2
  -2 -10   0 101.620 8.47028   5
  -2 -10   0 120.720 6.22481   2
   2  10   0 113.379 6.02677   6
   2  10   0 102.606 5.28340   3
   2  10   0 123.724 9.11626   4
   2  10   0 115.553 5.88677   6
  -3 -10   0 532.630 19.0950   5
  -3 -10   0 521.633 15.4438   2
  -3 -10   0 542.840 15.5540   2
   3  10   0 509.131 19.3865   4
   3  10   0 536.335 14.6310   6
   3  10   0 501.667 16.2840   3
  -4 -10   0 568.340 20.5702   5
  -4 -10   0 618.077 21.2012   5
  -4 -10   0 581.126 16.7446   2
   4  10   0 632.556 21.6069   4
   4  10   0 585.547 19.0044   3
  -5 -10   0 472.378 14.9844   2
  -5 -10   0 528.747 14.3210   2
  -5 -10   0 526.109 18.5447   5
  -5 -10   0 483.755 18.0355   5
   5  10   0 490.137 17.3743   3
   5  10   0 499.390 19.0526   4
  -6 -10   0 13.9452 4.10321   5
  -6 -10   0 13.0517 2.26376   2
  -6 -10   0 14.7497 2.28592   2
  -6 -10   0 15.3276 4.47262   5
  -6 -10   0 8.06471 5.26272   1
   6  10   0 13.0117 5.96029   4
   6  10   0 7.41939 4.87581   3
  -7 -10   0 54.0530 5.98037   5
  -7 -10   0 43.7150 4.15619   2
  -7 -10   0 40.1930 6.57898   1
  -7 -10   0 52.0782 6.26775   5
   7  10   0 43.8479 7.06901   3
  -8 -10   0 38.5289 6.99026   1
  -8 -10   0 38.3243 5.88856   2
  -8 -10   0 45.2548 4.75212   2
  -8 -10   0 46.9152 5.65051   5
  -8 -10   0 49.6781 6.10840   5
  -9 -10   0 19.8367 4.48225   5
  -9 -10   0 14.8674 3.54750   2
  -9 -10   0 19.4294 4.11943   2
  -9 -10   0 17.5404 4.20631   5
  -9 -10   0 2.72092 5.48059   1
   9  10   0 19.6917 6.90071   3
 -10 -10   0 57.8651 6.20203   5
 -10 -10   0 40.0050 14.4004   1
 -10 -10   0 59.0667 6.63833   2
 -10 -10   0 56.4378 6.59198   2
 -10 -10   0 57.5161 6.82477   5
  10  10   0 57.5264 9.35455   3
 -11 -10   0 20.8325 4.53836   2
 -11 -10   0 32.9995 5.33674   2
 -11 -10   0 24.5606 12.5692   1
 -11 -10   0 20.9343 4.09515   5
 -11 -10   0 19.8820 3.83405   5
  11  10   0 33.9150 9.13176   3
 -12 -10   0 77.2228 6.32865   5
 -12 -10   0 90.4170 8.77136   2
 -12 -10   0 96.4592 11.6108   4
 -12 -10   0 79.0912 7.93817   2
  12  10   0 88.0344 12.7510   3
 -13 -10   0 29.6427 5.43754   2
 -13 -10   0 33.5905 8.55026   4
 -13 -10   0 51.1366 7.45871   2
  13  10   0 42.4542 10.4638   3
   9 -11   0 4.12134 5.81205   2
   9 -11   0 2.91182 5.75574   6
   9 -11   0 35.3063 17.4757   1
  -9  11   0 6.31979 9.45160   6
  -9  11   0 6.48010 8.53869   4
  -9  11   0 5.25166 6.77910   2
  -9  11   0 51.3532 21.8338   1
   8 -11   0 0.76907 5.98780   2
   8 -11   0 1.50902 6.78856   6
  -8  11   0 2.26798 7.86281   4
  -8  11   0 -10.665 5.83158   6
  -8  11   0 18.1675 9.09869   6
  -8  11   0 7.69638 6.49107   2
  -8  11   0 -14.392 14.9816   1
   7 -11   0 33.4052 6.99322   2
   7 -11   0 32.1998 15.7471   1
   7 -11   0 33.4146 7.83399   6
   7 -11   0 35.9168 8.16144   2
  -7  11   0 36.2791 7.24631   2
  -7  11   0 29.1413 8.78603   4
  -7  11   0 39.9790 11.7267   6
  -7  11   0 42.9288 14.2842   1
   6 -11   0 2.75273 6.24434   6
   6 -11   0 17.2049 11.1925   1
   6 -11   0 14.6307 5.52479   2
   6 -11   0 17.1968 6.43919   2
  -6  11   0 3.00355 7.50984   4
  -6  11   0 22.1179 6.26014   6
  -6  11   0 20.7730 12.6067   1
  -6  11   0 16.4519 5.01164   2
  -6  11   0 11.2212 7.70937   6
   5 -11   0 2.71048 5.84274   6
   5 -11   0 1.50264 4.63331   2
   5 -11   0 5.86808 5.35545   2
   5 -11   0 -8.0337 7.95334   1
  -5  11   0 -6.1947 5.18337   6
  -5  11   0 -1.4329 10.7201   1
  -5  11   0 -1.3906 6.37785   6
  -5  11   0 0.98690 6.91840   4
   4 -11   0 143.240 10.6016   6
   4 -11   0 137.820 22.1917   1
   4 -11   0 145.413 10.6978   2
   4 -11   0 162.268 11.8068   2
  -4  11   0 142.682 9.87119   2
  -4  11   0 141.550 12.2766   4
  -4  11   0 157.000 11.9906   6
  -4  11   0 156.319 11.4928   6
   3 -11   0 19.5018 5.29795   2
   3 -11   0 20.8949 5.55424   2
   3 -11   0 16.3139 10.3707   1
   3 -11   0 20.9092 5.57862   5
  -3  11   0 14.8914 10.6796   1
  -3  11   0 19.9368 6.96740   4
  -3  11   0 19.5955 4.54160   2
  -3  11   0 12.8975 5.97229   6
   2 -11   0 66.0003 7.70458   6
   2 -11   0 53.8693 6.64260   2
   2 -11   0 60.2415 7.38046   2
   2 -11   0 70.6432 7.51109   5
   2 -11   0 49.4855 12.6159   1
  -2  11   0 51.7717 12.3089   1
  -2  11   0 51.2904 8.47922   4
  -2  11   0 45.2297 11.8038   1
  -2  11   0 51.7463 7.27115   6
  -2  11   0 49.9572 6.80799   6
  -2  11   0 53.1297 5.68950   2
  -2  11   0 57.0897 5.83275   2
   1 -11   0 10.3154 8.63406   1
   1 -11   0 7.04461 3.77062   2
   1 -11   0 4.95297 4.01972   2
   1 -11   0 11.6525 4.32060   6
   1 -11   0 9.63988 4.70347   5
  -1  11   0 13.0863 4.68148   6
  -1  11   0 6.61843 2.78861   2
  -1  11   0 4.00033 6.60405   1
  -1  11   0 2.21029 5.86035   4
  -1  11   0 12.4857 4.99599   6
   0 -11   0 190.047 9.67028   2
   0 -11   0 194.800 9.13873   6
   0 -11   0 174.379 9.11733   2
   0 -11   0 154.228 16.9163   1
   0  11   0 165.156 5.55246   2
   0  11   0 163.033 11.6614   4
   0  11   0 188.447 16.0417   1
   0  11   0 176.384 5.58466   2
   0  11   0 176.812 9.22960   6
   0  11   0 183.586 15.5736   1
   0  11   0 176.292 9.62079   6
  -1 -11   0 10.2250 3.49884   2
  -1 -11   0 2.83537 4.53124   5
  -1 -11   0 9.44620 3.37274   2
  -1 -11   0 4.28277 6.27189   1
   1  11   0 15.7406 4.10465   6
   1  11   0 16.0500 5.56617   1
   1  11   0 10.4633 3.82382   6
   1  11   0 13.4308 6.08665   4
   1  11   0 8.46445 4.90373   1
  -2 -11   0 20.6445 5.47398   5
  -2 -11   0 25.5324 3.58348   2
  -2 -11   0 22.9956 3.58136   2
   2  11   0 16.3825 6.36842   4
   2  11   0 40.6271 4.70690   6
   2  11   0 21.7315 3.66223   6
   2  11   0 26.5876 3.09784   3
  -3 -11   0 387.707 12.8021   2
  -3 -11   0 405.317 12.9793   2
  -3 -11   0 379.899 16.2742   5
   3  11   0 396.177 17.1785   4
   3  11   0 400.026 13.3322   3
   3  11   0 406.809 11.8060   6
  -4 -11   0 112.693 9.78947   5
  -4 -11   0 107.630 5.45528   2
  -4 -11   0 98.2476 8.87459   5
  -4 -11   0 110.194 5.49368   2
   4  11   0 117.635 7.25931   3
   4  11   0 105.340 10.2401   4
  -5 -11   0 17.3056 4.85426   5
  -5 -11   0 17.0314 2.43275   2
  -5 -11   0 19.0028 5.33168   5
   5  11   0 19.6153 6.30840   4
   5  11   0 18.4616 5.16383   3
  -6 -11   0 11.5888 2.22033   2
  -6 -11   0 12.7954 4.48307   5
  -6 -11   0 6.93774 4.57006   5
  -6 -11   0 13.0628 2.33479   2
   6  11   0 12.0360 4.95561   3
   6  11   0 11.4613 6.17537   4
  -7 -11   0 22.0207 2.88963   2
  -7 -11   0 21.2781 4.57920   5
  -7 -11   0 20.9094 2.70874   2
  -7 -11   0 17.9053 5.05629   5
   7  11   0 19.7470 6.20231   3
   7  11   0 11.7743 6.45135   4
  -8 -11   0 135.442 6.44718   2
  -8 -11   0 126.111 9.01927   1
  -8 -11   0 127.971 9.41317   5
  -8 -11   0 128.896 6.28364   2
  -8 -11   0 110.709 8.37277   5
   8  11   0 123.492 10.5218   3
  -9 -11   0 18.6469 4.64256   5
  -9 -11   0 16.0500 3.49322   2
  -9 -11   0 13.4909 4.58914   5
  -9 -11   0 14.5449 3.25868   2
  -9 -11   0 15.0052 5.68613   1
   9  11   0 11.8717 6.98421   3
 -10 -11   0 19.2908 6.56826   1
 -10 -11   0 20.1856 4.19380   2
 -10 -11   0 16.8135 4.49681   5
 -10 -11   0 21.7445 3.95127   2
 -10 -11   0 7.82830 3.85989   5
  10  11   0 20.1846 7.56841   3
 -11 -11   0 26.2062 4.86066   2
 -11 -11   0 26.8845 4.76739   5
 -11 -11   0 22.3691 4.37769   2
 -11 -11   0 20.7047 4.49009   5
  11  11   0 18.1240 8.30982   3
 -12 -11   0 36.9255 8.58269   4
 -12 -11   0 41.6801 5.54601   2
 -12 -11   0 63.0568 7.66100   2
 -12 -11   0 36.0616 4.66708   5
  12  11   0 58.5853 11.1320   3
 -13 -11   0 21.5054 8.33483   4
 -13 -11   0 36.0538 7.20585   2
 -13 -11   0 25.2263 4.81830   2
  13  11   0 35.1469 10.3696   3
   8 -12   0 11.3813 7.03024   6
   8 -12   0 8.46634 16.7406   1
   8 -12   0 6.15612 6.53479   2
  -8  12   0 15.2119 9.63037   6
  -8  12   0 7.55478 8.85770   4
  -8  12   0 -0.7844 17.3744   1
  -8  12   0 11.1913 6.45678   2
   7 -12   0 4.33894 6.07142   2
   7 -12   0 -2.8118 13.1699   1
   7 -12   0 12.8632 6.93820   6
  -7  12   0 15.9037 9.02734   4
  -7  12   0 -2.8650 7.69595   6
  -7  12   0 18.1946 6.51943   6
   6 -12   0 93.6569 11.6869   2
   6 -12   0 82.6970 10.2985   6
   6 -12   0 84.5401 20.1695   1
   6 -12   0 64.9876 8.87982   2
  -6  12   0 107.276 12.1619   6
  -6  12   0 80.6452 11.3024   2
  -6  12   0 92.8341 18.7450   1
  -6  12   0 86.1348 11.4432   4
  -6  12   0 87.8814 10.4877   6
   5 -12   0 56.8211 8.70500   6
   5 -12   0 51.2055 8.19800   2
   5 -12   0 66.8761 17.5938   1
  -5  12   0 68.3191 8.41133   2
  -5  12   0 74.9226 23.4158   1
  -5  12   0 72.9304 11.3804   6
  -5  12   0 62.5490 10.3394   4
  -5  12   0 59.4768 8.27938   6
   4 -12   0 54.4555 15.1387   1
   4 -12   0 71.5603 8.84033   2
   4 -12   0 59.7081 7.90581   6
   4 -12   0 56.3625 8.02291   2
  -4  12   0 80.3203 15.4789   1
  -4  12   0 60.5717 10.0343   4
  -4  12   0 86.6143 9.98451   6
  -4  12   0 83.5323 8.14118   2
  -4  12   0 62.3115 8.33939   6
   3 -12   0 8.62295 5.56354   2
   3 -12   0 5.77586 4.84339   2
   3 -12   0 8.48450 4.84974   6
   3 -12   0 10.6433 8.49464   1
  -3  12   0 6.09909 3.63673   2
  -3  12   0 6.16021 6.00065   6
  -3  12   0 16.8902 10.3127   1
  -3  12   0 9.68038 7.21234   4
   2 -12   0 337.866 15.2820   2
   2 -12   0 332.240 29.1805   1
   2 -12   0 319.053 14.8047   6
   2 -12   0 345.726 15.2282   2
  -2  12   0 356.762 15.6470   6
  -2  12   0 305.640 28.7674   1
  -2  12   0 332.119 26.1510   1
  -2  12   0 336.228 14.7294   6
   1 -12   0 33.2001 10.4149   1
   1 -12   0 19.4182 4.87478   2
   1 -12   0 27.3478 5.01112   6
   1 -12   0 21.8251 4.91421   2
  -1  12   0 16.0503 8.57148   1
  -1  12   0 11.8426 5.45318   6
  -1  12   0 32.9484 5.92692   6
  -1  12   0 24.9643 9.31768   1
  -1  12   0 24.8304 7.35121   4
  -1  12   0 22.5945 3.01889   2
   0 -12   0 106.334 7.90236   2
   0 -12   0 105.124 15.8794   1
   0 -12   0 95.7500 10.4607   5
   0 -12   0 113.815 8.28751   2
   0  12   0 113.340 8.11445   6
   0  12   0 108.031 13.1848   1
   0  12   0 94.5602 12.6791   1
   0  12   0 104.659 8.49691   6
  -1 -12   0 3.68701 4.55258   5
  -1 -12   0 19.7528 8.45244   1
  -1 -12   0 8.74700 3.44191   2
  -1 -12   0 4.85933 3.51529   2
   1  12   0 6.57021 6.03204   4
   1  12   0 4.45849 4.80458   1
   1  12   0 6.34356 4.12527   6
   1  12   0 13.0574 4.17191   6
   1  12   0 8.28099 4.63943   1
  -2 -12   0 200.860 12.1602   5
  -2 -12   0 244.512 10.0660   2
  -2 -12   0 236.646 10.0040   2
   2  12   0 239.838 14.1467   4
   2  12   0 241.925 9.53379   6
  -3 -12   0 112.733 6.56349   2
  -3 -12   0 102.473 9.60140   5
  -3 -12   0 121.653 6.66138   2
   3  12   0 109.792 6.40974   3
   3  12   0 123.006 5.42359   6
   3  12   0 122.144 10.7911   4
   3  12   0 122.776 5.41848   6
  -4 -12   0 5.16768 2.49541   2
  -4 -12   0 0.14619 4.83133   5
  -4 -12   0 11.2244 4.82435   5
  -4 -12   0 5.52444 2.57524   2
   4  12   0 5.84404 6.25693   4
   4  12   0 8.58628 3.85399   3
  -5 -12   0 71.0018 4.54357   2
  -5 -12   0 70.8709 8.26129   5
  -5 -12   0 78.8457 8.75349   5
  -5 -12   0 79.1904 4.70088   2
   5  12   0 67.4823 7.07196   3
   5  12   0 83.5942 10.0410   4
  -6 -12   0 86.1125 8.47136   5
  -6 -12   0 86.5467 4.86142   2
  -6 -12   0 98.2643 9.19967   5
   6  12   0 103.331 8.52298   3
  -7 -12   0 30.0722 3.10854   2
  -7 -12   0 32.6622 5.79490   5
  -7 -12   0 31.2465 3.09154   2
  -7 -12   0 31.1044 5.52311   5
   7  12   0 27.5173 7.58882   4
   7  12   0 27.0355 6.51714   3
  -8 -12   0 1.83503 2.24085   2
  -8 -12   0 -2.3043 2.18836   2
  -8 -12   0 -3.0728 3.52686   5
  -8 -12   0 4.06923 4.34333   5
   8  12   0 -8.2138 5.33901   3
  -9 -12   0 88.0966 6.77610   2
  -9 -12   0 87.6930 8.70972   5
  -9 -12   0 91.5840 7.76321   5
  -9 -12   0 86.9250 5.84698   2
   9  12   0 109.936 11.1871   3
 -10 -12   0 25.3675 5.22512   5
 -10 -12   0 31.0436 5.97040   1
 -10 -12   0 36.7989 4.34135   2
 -10 -12   0 36.2584 4.45066   2
 -10 -12   0 29.0063 5.00008   5
  10  12   0 62.8790 10.4990   3
 -11 -12   0 4.31832 4.09858   5
 -11 -12   0 3.88125 3.33396   2
 -11 -12   0 5.93874 4.04683   5
 -11 -12   0 5.66662 3.71540   2
  11  12   0 -0.5405 7.22226   3
 -12 -12   0 24.8295 4.70296   2
 -12 -12   0 14.8691 4.26804   5
 -12 -12   0 22.9781 4.99893   2
  12  12   0 25.2774 9.29357   3
   8 -13   0 21.0983 7.73246   2
  -8  13   0 15.3831 9.72056   6
  -8  13   0 25.7487 10.6955   4
   7 -13   0 32.5611 8.33265   6
   7 -13   0 65.9881 21.1149   1
   7 -13   0 37.6519 8.24235   2
  -7  13   0 24.9768 10.1423   4
  -7  13   0 57.2430 18.4255   1
  -7  13   0 24.7228 9.14945   6
   6 -13   0 31.0340 7.64143   2
   6 -13   0 41.8406 15.4230   1
   6 -13   0 32.6993 6.78280   2
   6 -13   0 10.4355 6.92378   6
  -6  13   0 10.5910 6.94334   6
  -6  13   0 14.5542 8.89274   4
  -6  13   0 42.5944 17.8342   1
  -6  13   0 48.2301 10.5361   6
   5 -13   0 16.9110 14.7362   1
   5 -13   0 25.0253 7.43039   6
   5 -13   0 25.0060 7.21201   2
   5 -13   0 38.8774 7.11509   2
  -5  13   0 28.9270 9.27668   4
  -5  13   0 32.1102 7.50929   6
  -5  13   0 35.8308 8.76025   6
  -5  13   0 23.5465 5.07219   2
  -5  13   0 13.7211 10.2474   1
   4 -13   0 5.66835 9.67781   1
   4 -13   0 3.55430 8.62370   2
   4 -13   0 7.02325 5.32419   6
   4 -13   0 3.37374 4.55874   2
  -4  13   0 -11.972 9.42879   1
  -4  13   0 9.08641 8.18248   4
  -4  13   0 4.32740 3.59118   2
  -4  13   0 -0.4717 7.22369   6
  -4  13   0 -16.950 10.4404   1
   3 -13   0 26.3706 10.8832   1
   3 -13   0 9.58805 5.24537   6
   3 -13   0 8.90469 5.13404   2
   3 -13   0 2.26113 4.82538   2
  -3  13   0 -0.5282 9.99664   6
  -3  13   0 4.98731 7.50423   4
  -3  13   0 13.5100 9.22714   1
  -3  13   0 17.7513 5.86848   6
   2 -13   0 0.86663 4.51323   6
   2 -13   0 14.2843 9.55580   1
   2 -13   0 5.58278 4.53656   2
   2 -13   0 4.83138 4.84407   2
  -2  13   0 8.83362 5.81743   6
  -2  13   0 5.11525 7.89188   1
  -2  13   0 8.33912 5.71993   6
  -2  13   0 8.58006 8.23730   1
  -2  13   0 7.94080 7.34356   4
   1 -13   0 76.4645 8.12596   2
   1 -13   0 85.9135 7.85131   6
   1 -13   0 94.2864 8.96613   2
   1 -13   0 110.386 17.2452   1
  -1  13   0 89.6391 14.1657   1
  -1  13   0 83.4780 8.98579   6
  -1  13   0 99.4566 4.86526   2
  -1  13   0 99.2144 15.2126   1
  -1  13   0 85.7029 8.69863   6
  -1  13   0 108.556 11.9756   4
   0 -13   0 151.468 9.91451   2
   0 -13   0 168.301 33.2650   1
   0 -13   0 160.690 9.77920   2
   0  13   0 173.386 15.8570   1
   0  13   0 166.435 15.6131   1
   0  13   0 154.184 12.6190   4
   0  13   0 174.703 9.93101   6
   0  13   0 176.819 10.2354   6
  -1 -13   0 51.0639 5.71352   2
  -1 -13   0 41.3807 5.33866   2
   1  13   0 51.5096 7.83838   1
   1  13   0 42.3191 6.81968   1
   1  13   0 47.1983 8.33145   6
   1  13   0 55.8091 6.65177   6
   1  13   0 45.7256 8.81966   4
  -2 -13   0 153.964 8.68278   2
  -2 -13   0 174.801 8.97178   2
   2  13   0 172.160 8.91429   6
   2  13   0 162.964 8.17959   6
   2  13   0 172.602 12.7850   4
  -3 -13   0 37.8414 4.41758   2
  -3 -13   0 42.9350 4.56982   2
   3  13   0 34.8908 3.71023   6
   3  13   0 36.0363 4.08983   3
   3  13   0 35.4388 8.08140   4
   3  13   0 37.5944 3.82290   6
  -4 -13   0 74.8690 8.71610   5
  -4 -13   0 85.9874 5.74980   2
   4  13   0 80.5963 10.0074   4
   4  13   0 82.4737 6.44038   3
  -5 -13   0 178.611 12.2062   5
  -5 -13   0 173.461 7.28086   2
  -5 -13   0 176.100 7.24917   2
   5  13   0 162.755 9.65188   3
   5  13   0 171.142 12.9221   4
  -6 -13   0 2.59685 4.87564   5
  -6 -13   0 1.37617 2.06876   2
  -6 -13   0 -3.6822 1.79575   2
   6  13   0 5.48624 5.02606   3
   6  13   0 -0.3884 6.79821   4
  -7 -13   0 31.5055 6.66668   5
  -7 -13   0 32.2160 3.81273   2
   7  13   0 18.9266 7.69118   3
   7  13   0 29.9298 8.08668   4
  -8 -13   0 45.1969 5.04984   2
  -8 -13   0 40.3263 3.93367   2
  -8 -13   0 37.8126 6.62787   5
   8  13   0 31.4123 7.49198   3
  -9 -13   0 32.4446 3.57026   2
  -9 -13   0 37.3849 6.41643   5
  -9 -13   0 34.7843 3.77387   2
   9  13   0 25.4979 7.68188   3
 -10 -13   0 32.7731 3.91156   2
 -10 -13   0 34.3510 4.25060   2
 -10 -13   0 27.5366 6.07346   5
  10  13   0 24.5904 8.29141   3
 -11 -13   0 2.18679 4.12039   5
 -11 -13   0 1.08635 3.10211   2
 -11 -13   0 4.19186 3.32705   2
  11  13   0 -5.4384 7.57363   3
 -12 -13   0 58.2445 6.54150   2
 -12 -13   0 59.2115 6.50905   5
  12  13   0 69.4529 11.9145   3
   7 -14   0 42.2431 8.73431   2
  -7  14   0 26.1282 10.3309   4
  -7  14   0 41.1347 10.0242   6
   6 -14   0 8.71293 7.92668   6
   6 -14   0 4.76912 6.09775   2
   6 -14   0 18.8148 14.9164   1
  -6  14   0 -0.8822 16.0012   1
  -6  14   0 13.8394 8.74569   6
  -6  14   0 10.5031 9.27942   4
   5 -14   0 51.1673 8.82808   6
   5 -14   0 30.1985 15.6270   1
   5 -14   0 33.2401 8.03745   2
   5 -14   0 35.7805 7.60760   2
  -5  14   0 63.0946 17.1982   1
  -5  14   0 50.8944 7.36114   2
  -5  14   0 36.9337 7.78104   6
  -5  14   0 36.8879 9.05274   6
  -5  14   0 35.7110 10.4066   4
   4 -14   0 150.735 11.6290   2
   4 -14   0 140.088 12.6148   2
   4 -14   0 135.320 22.1125   1
   4 -14   0 129.271 11.6738   6
  -4  14   0 124.611 31.8301   1
  -4  14   0 111.461 13.5696   4
  -4  14   0 126.600 13.3471   6
   3 -14   0 0.34620 10.7852   1
   3 -14   0 18.2538 6.27566   2
   3 -14   0 12.0225 5.66383   6
   3 -14   0 9.44370 5.16987   2
  -3  14   0 17.6572 11.5200   1
  -3  14   0 5.94613 6.10078   6
  -3  14   0 17.9282 8.80344   4
  -3  14   0 9.59431 7.47719   6
  -3  14   0 13.0600 10.5382   1
   2 -14   0 0.89046 4.97320   2
   2 -14   0 -4.7512 8.94039   1
   2 -14   0 5.60456 4.61929   6
   2 -14   0 9.39745 4.88871   2
  -2  14   0 2.90936 5.52646   6
  -2  14   0 3.49809 6.46296   6
  -2  14   0 0.09264 9.32287   1
  -2  14   0 6.04668 7.63186   4
  -2  14   0 9.77511 8.95729   1
  -2  14   0 4.30424 2.69006   2
   1 -14   0 48.8118 6.54951   2
   1 -14   0 36.7685 13.4991   1
  -1  14   0 58.2409 7.31462   6
  -1  14   0 59.7407 12.0832   1
  -1  14   0 58.2552 9.84731   4
  -1  14   0 57.0469 11.4670   1
  -1  14   0 52.1305 11.2372   6
   0 -14   0 24.3577 4.97050   2
   0 -14   0 25.1042 11.2272   1
   0 -14   0 32.1805 5.77982   2
   0  14   0 25.0108 7.81182   1
   0  14   0 23.2619 6.62693   6
   0  14   0 25.1753 8.34727   4
   0  14   0 18.9456 5.62238   6
   0  14   0 7.01801 6.88625   1
  -1 -14   0 75.2890 7.52733   2
  -1 -14   0 78.2983 7.80504   2
   1  14   0 65.4341 10.1504   4
   1  14   0 85.7880 7.49250   1
   1  14   0 83.3104 7.94137   6
  -2 -14   0 86.1053 7.06625   2
  -2 -14   0 80.8008 7.15678   2
   2  14   0 89.3682 6.43907   6
   2  14   0 84.3491 6.49945   6
   2  14   0 76.6889 10.5397   4
  -3 -14   0 76.7966 6.50389   2
  -3 -14   0 66.3766 9.01160   5
   3  14   0 66.9913 4.32627   6
   3  14   0 57.9344 9.40556   4
   3  14   0 64.7016 4.16928   6
  -4 -14   0 18.4795 3.52172   2
  -4 -14   0 15.0078 6.32609   5
  -4 -14   0 17.8290 3.41343   2
   4  14   0 17.4669 4.05394   3
   4  14   0 15.0157 7.85475   4
  -5 -14   0 17.5892 6.16923   5
  -5 -14   0 16.9493 3.10420   2
  -5 -14   0 13.6576 2.85013   2
   5  14   0 5.87435 7.25749   4
   5  14   0 9.33828 4.64373   3
  -6 -14   0 27.9663 3.30359   2
  -6 -14   0 25.5322 6.67983   5
  -6 -14   0 28.7242 3.13071   2
   6  14   0 22.1110 8.17716   4
   6  14   0 13.9628 5.77488   3
  -7 -14   0 19.3121 2.60169   2
  -7 -14   0 19.2692 6.32415   5
   7  14   0 15.2042 7.85328   4
   7  14   0 20.1443 7.01363   3
  -8 -14   0 4.91938 2.38853   2
  -8 -14   0 9.06812 5.30381   5
   8  14   0 6.56266 6.59448   3
  -9 -14   0 34.3938 6.57337   5
  -9 -14   0 41.5382 4.11815   2
  -9 -14   0 35.9874 4.19859   2
   9  14   0 33.9018 8.35755   3
 -10 -14   0 6.75479 7.19129   5
 -10 -14   0 7.85001 2.94296   2
 -10 -14   0 1.83333 2.60456   2
  10  14   0 3.14099 7.31576   3
 -11 -14   0 10.8090 9.18148   5
 -11 -14   0 13.1630 3.37117   2
  11  14   0 8.18233 8.72224   3
   6 -15   0 3.65222 5.88198   2
  -6  15   0 0.66965 8.59275   4
   5 -15   0 31.6278 7.80659   2
  -5  15   0 32.9670 10.6989   4
  -5  15   0 24.1731 8.94633   6
   4 -15   0 -0.5083 5.36311   2
   4 -15   0 -6.9296 12.0854   1
   4 -15   0 1.09751 6.14521   6
  -4  15   0 -1.9801 7.70139   6
  -4  15   0 9.90830 5.90397   6
  -4  15   0 -18.174 12.3016   1
  -4  15   0 4.81010 9.41866   4
   3 -15   0 89.0419 10.2360   6
   3 -15   0 77.2116 9.52170   2
   3 -15   0 54.4086 16.1331   1
   3 -15   0 83.4078 10.3313   2
  -3  15   0 100.512 11.8505   6
  -3  15   0 69.3745 16.0627   1
  -3  15   0 65.9546 8.89809   6
  -3  15   0 58.0817 11.6831   4
   2 -15   0 31.5678 13.0661   1
   2 -15   0 20.1631 5.57891   2
   2 -15   0 16.3651 6.23198   2
  -2  15   0 19.3316 6.53934   6
  -2  15   0 8.70503 8.41170   4
  -2  15   0 11.1813 6.88774   6
  -2  15   0 30.4527 10.8294   1
   1 -15   0 33.8456 6.20063   2
   1 -15   0 35.3621 6.39337   2
  -1  15   0 10.8550 6.25389   6
  -1  15   0 17.2249 6.20082   6
  -1  15   0 14.2597 8.88373   1
  -1  15   0 25.7486 9.31063   1
  -1  15   0 22.1526 9.10186   4
   0 -15   0 31.7761 6.02234   2
   0 -15   0 23.9827 5.25013   2
   0  15   0 24.7719 6.13618   6
   0  15   0 16.2714 8.78249   4
   0  15   0 36.1095 12.6735   1
  -1 -15   0 18.1051 4.64236   2
  -1 -15   0 16.2465 4.38140   2
   1  15   0 9.63315 4.78724   6
   1  15   0 12.2449 8.46236   4
   1  15   0 14.4947 4.67877   6
  -2 -15   0 103.372 11.3584   5
  -2 -15   0 111.488 8.21320   2
  -2 -15   0 93.0925 7.82689   2
   2  15   0 103.847 6.93214   6
   2  15   0 113.462 13.1936   4
   2  15   0 100.112 10.3396   6
  -3 -15   0 21.4837 7.43055   5
  -3 -15   0 25.5341 4.35400   2
  -3 -15   0 21.4468 4.84889   2
   3  15   0 19.0397 2.40373   6
   3  15   0 8.24356 8.35277   4
   3  15   0 16.0201 2.33421   6
  -4 -15   0 17.3428 3.67335   2
  -4 -15   0 18.0713 6.63355   5
  -4 -15   0 17.8391 3.76116   2
   4  15   0 3.67833 7.92920   4
  -5 -15   0 -4.1615 5.50399   5
  -5 -15   0 0.48816 2.52521   2
  -5 -15   0 5.28906 2.89764   2
   5  15   0 0.31931 7.50880   4
   5  15   0 7.67463 4.45696   3
  -6 -15   0 9.04946 5.99806   5
  -6 -15   0 13.2549 2.79513   2
  -6 -15   0 7.79861 2.88033   2
   6  15   0 18.2557 8.72769   4
   6  15   0 13.2238 5.54993   3
  -7 -15   0 23.6278 2.87995   2
  -7 -15   0 21.9331 3.02842   2
  -7 -15   0 27.0418 6.88339   5
   7  15   0 24.6544 6.93906   3
   7  15   0 4.66926 7.92379   4
  -8 -15   0 13.2092 2.26750   2
  -8 -15   0 6.75137 5.44353   5
  -8 -15   0 8.04243 2.33392   2
   8  15   0 12.6332 6.69430   3
  -9 -15   0 20.8644 2.79786   2
  -9 -15   0 9.84028 6.00663   5
   9  15   0 13.8120 8.16277   3
 -10 -15   0 74.8215 4.95397   2
 -10 -15   0 51.0146 7.63615   5
  10  15   0 72.0885 10.8796   3
 -11 -15   0 48.5452 7.33008   5
 -11 -15   0 75.3694 7.86304   2
 -11 -15   0 49.1781 4.55691   2
  11  15   0 45.8520 10.6568   3
   4 -16   0 1.27003 5.57691   2
  -4  16   0 3.03246 9.16323   4
  -4  16   0 3.03557 6.89308   6
   3 -16   0 45.8202 8.57308   2
   3 -16   0 20.3758 16.7257   1
  -3  16   0 38.9400 11.2047   4
  -3  16   0 40.1457 14.6547   1
  -3  16   0 36.4775 8.51016   6
  -3  16   0 25.6244 7.13892   6
   2 -16   0 11.2819 5.94536   2
   2 -16   0 9.51005 5.64353   2
  -2  16   0 4.68022 5.91663   6
  -2  16   0 10.5513 7.34182   6
  -2  16   0 6.30102 9.55384   4
   1 -16   0 157.749 11.9184   2
   1 -16   0 133.082 10.8206   2
  -1  16   0 115.933 15.4221   1
  -1  16   0 142.893 15.2274   4
  -1  16   0 147.570 11.9662   6
   0 -16   0 28.4448 5.42505   2
   0 -16   0 21.1451 5.74572   2
   0  16   0 15.6950 5.47477   1
   0  16   0 22.7129 6.22326   6
   0  16   0 13.2082 9.30548   4
   0  16   0 20.3779 6.52212   1
   0  16   0 18.6927 5.54345   6
  -1 -16   0 7.31486 6.65739   5
  -1 -16   0 9.41705 4.50334   2
  -1 -16   0 0.80610 3.45268   2
   1  16   0 7.55479 4.74517   6
   1  16   0 1.88211 8.36848   4
   1  16   0 4.87841 4.24051   6
  -2 -16   0 0.39854 4.12630   2
  -2 -16   0 -1.9387 3.61561   2
  -2 -16   0 6.91526 6.22584   5
   2  16   0 1.56052 3.40041   6
   2  16   0 0.96432 3.21233   6
   2  16   0 3.31386 8.37586   4
  -3 -16   0 29.0445 4.73068   2
  -3 -16   0 22.9010 4.52380   2
  -3 -16   0 36.1046 8.28201   5
   3  16   0 23.1453 9.31265   4
  -4 -16   0 11.6981 6.72286   5
  -4 -16   0 3.12021 3.16990   2
  -4 -16   0 3.82316 3.11901   2
   4  16   0 9.40925 8.91763   4
  -5 -16   0 13.4859 3.48444   2
  -5 -16   0 -1.6638 5.72826   5
  -5 -16   0 11.4904 3.20687   2
   5  16   0 4.39745 8.28433   4
  -6 -16   0 79.5854 5.71676   2
  -6 -16   0 101.049 11.6427   5
  -6 -16   0 74.2409 5.51016   2
   6  16   0 75.7647 8.48992   3
   6  16   0 43.9584 10.5006   4
  -7 -16   0 83.1267 5.26144   2
  -7 -16   0 75.8116 9.65745   5
  -7 -16   0 77.1872 5.00056   2
   7  16   0 92.4398 9.69709   3
   7  16   0 74.0718 12.0976   4
  -8 -16   0 82.1565 5.26861   2
  -8 -16   0 86.5505 4.60398   2
  -8 -16   0 67.8685 8.96927   5
   8  16   0 73.0302 9.22353   3
  -9 -16   0 37.3314 2.96469   2
  -9 -16   0 39.8261 3.22645   2
  -9 -16   0 55.8065 8.38173   5
   9  16   0 23.0019 8.55344   3
 -10 -16   0 72.8881 3.62667   2
 -10 -16   0 84.6883 10.1712   5
 -10 -16   0 74.4489 3.73064   2
  10  16   0 81.7821 11.8086   3
  -3  17   0 7.21814 9.91593   4
  -3  17   0 6.58954 7.14987   6
   2 -17   0 9.05358 5.93565   2
   2 -17   0 12.1758 7.40111   5
  -2  17   0 -3.9954 10.4907   1
  -2  17   0 18.6308 9.32485   6
  -2  17   0 -0.7278 10.1394   6
  -2  17   0 5.20769 9.46780   4
   1 -17   0 20.1144 6.60878   2
   1 -17   0 21.3862 7.99790   5
   1 -17   0 14.5313 5.61565   2
  -1  17   0 18.9188 8.30939   1
  -1  17   0 21.7582 10.0366   4
  -1  17   0 19.9174 5.99981   6
  -1  17   0 19.7705 6.86609   6
   0 -17   0 7.76555 6.79824   5
   0 -17   0 11.3768 5.21374   2
   0 -17   0 -6.0662 4.22811   2
   0  17   0 7.31615 9.46922   4
   0  17   0 -0.3774 5.55962   6
   0  17   0 11.9857 5.14945   6
  -1 -17   0 93.8940 9.22443   2
  -1 -17   0 74.5706 8.40945   2
  -1 -17   0 80.6823 11.1870   5
   1  17   0 70.3594 7.83186   6
   1  17   0 74.0046 7.32142   6
   1  17   0 82.5431 12.6208   4
  -2 -17   0 28.2155 7.43364   2
  -2 -17   0 15.6935 7.67586   5
  -2 -17   0 17.8136 4.87029   2
   2  17   0 12.6728 4.49758   6
   2  17   0 14.4735 3.59682   6
   2  17   0 22.2867 9.57495   4
  -3 -17   0 24.3777 4.49858   2
  -3 -17   0 34.8763 5.52094   2
  -3 -17   0 20.8508 7.38509   5
   3  17   0 14.9110 9.47611   4
  -4 -17   0 28.3102 4.65899   2
  -4 -17   0 28.2487 7.79936   5
  -4 -17   0 22.0751 4.12152   2
   4  17   0 27.5538 10.0855   4
  -5 -17   0 16.6145 7.14519   5
  -5 -17   0 18.4997 3.82223   2
  -5 -17   0 15.5934 3.73857   2
   5  17   0 13.1578 9.35585   4
  -6 -17   0 31.2836 3.82742   2
  -6 -17   0 30.3532 7.57714   5
  -6 -17   0 31.1430 4.01473   2
   6  17   0 37.5003 10.9139   4
  -7 -17   0 20.1053 3.21855   2
  -7 -17   0 13.1207 2.96038   2
  -7 -17   0 11.9163 7.03482   5
   7  17   0 0.77463 9.02115   4
   7  17   0 22.2006 6.45628   3
  -8 -17   0 7.33277 6.19872   5
  -8 -17   0 8.78627 2.03002   2
  -8 -17   0 5.15000 1.74236   2
   8  17   0 0.99456 6.47690   3
   9  17   0 55.4502 10.3616   3
   1 -18   0 5.58345 6.70561   5
   1 -18   0 12.9640 5.66351   2
  -1  18   0 8.86732 10.7932   4
  -1  18   0 12.9193 6.72554   6
  -1  18   0 10.6657 5.25696   6
   0 -18   0 6.23677 7.84813   2
   0  18   0 6.08696 9.56236   4
   0  18   0 8.61071 4.74872   6
  -1 -18   0 15.5681 8.32129   2
  -1 -18   0 22.3695 9.05698   5
  -1 -18   0 21.7138 6.68485   2
   1  18   0 12.8030 10.4729   4
   1  18   0 9.04948 4.42068   6
  -2 -18   0 7.71876 4.21639   2
  -2 -18   0 4.72820 4.25362   2
  -2 -18   0 -2.3269 6.08925   5
   2  18   0 3.40838 2.80990   6
   2  18   0 -2.1762 9.04400   4
   2  18   0 5.25813 2.58402   6
  -3 -18   0 20.2763 4.70501   2
  -3 -18   0 6.42476 6.73006   5
  -3 -18   0 18.2150 4.36596   2
   3  18   0 5.92603 10.0467   4
  -4 -18   0 17.5817 4.32327   2
  -4 -18   0 24.8541 4.55318   2
  -4 -18   0 29.3118 7.78984   5
   4  18   0 16.4629 10.4484   4
  -5 -18   0 12.1622 3.75571   2
  -5 -18   0 28.4117 8.27939   5
  -5 -18   0 18.3296 3.95613   2
   5  18   0 3.80040 9.54354   4
  -6 -18   0 28.9522 8.06633   5
  -6 -18   0 22.3480 4.04868   2
  -6 -18   0 20.4047 3.70446   2
   6  18   0 19.9143 10.4892   4
  -7 -18   0 23.2444 3.48493   2
  -7 -18   0 19.4296 2.93406   2
  -7 -18   0 5.44820 7.63480   5
   7  18   0 10.1707 9.98846   4
   6  18  -1 -2.2355 9.21193   4
  -6 -18   1 10.2954 3.87395   2
   5  18  -1 -1.0685 9.26236   4
  -5 -18   1 11.0241 8.37906   5
  -5 -18   1 1.69187 4.21835   2
  -5 -18   1 3.51340 3.44021   2
   4  18  -1 15.2777 10.5040   4
  -4 -18   1 17.1849 4.99007   2
  -4 -18   1 14.9322 4.19227   2
  -4 -18   1 18.8689 7.65492   5
   3  18  -1 1.12259 9.64669   4
  -3 -18   1 8.62175 4.52949   2
  -3 -18   1 2.21954 7.44893   5
  -3 -18   1 3.53082 3.36787   2
   2  18  -1 8.90380 2.99575   6
   2  18  -1 6.20150 3.09648   6
   2  18  -1 19.3467 10.1807   4
  -2 -18   1 3.43131 8.79375   5
  -2 -18   1 3.51332 4.04874   2
   1  18  -1 3.16536 4.63216   6
   1  18  -1 -8.8667 9.04549   4
   0  18  -1 2.61068 10.2165   4
   0  18  -1 10.5928 6.29597   6
   0  18  -1 19.1109 5.14141   6
   0 -18   1 17.0513 5.88408   2
   0 -18   1 7.88946 6.98434   5
   8  17  -1 -3.6904 6.37110   3
  -8 -17   1 0.84595 2.23711   2
  -8 -17   1 3.56354 5.70260   5
  -8 -17   1 2.50135 2.14791   2
   7  17  -1 57.2435 11.8483   4
   7  17  -1 64.2262 8.43718   3
  -7 -17   1 72.1256 5.72046   2
  -7 -17   1 75.2191 10.1315   5
  -7 -17   1 65.2142 6.64329   2
   6  17  -1 27.4015 10.7507   4
   6  17  -1 28.2669 5.80154   3
  -6 -17   1 32.7445 4.26551   2
  -6 -17   1 32.3245 4.07492   2
  -6 -17   1 30.0303 7.75690   5
   5  17  -1 10.0952 9.66127   4
  -5 -17   1 13.1324 6.83152   5
  -5 -17   1 14.1481 3.87014   2
  -5 -17   1 13.8304 3.53271   2
   4  17  -1 5.83751 9.67217   4
  -4 -17   1 27.7516 7.68450   5
  -4 -17   1 11.3938 3.70908   2
  -4 -17   1 5.54274 3.68840   2
   3  17  -1 23.2833 10.2378   4
  -3 -17   1 16.2472 4.36954   2
  -3 -17   1 32.1866 8.23993   5
  -3 -17   1 22.4704 4.74685   2
   2  17  -1 7.59191 3.61805   6
   2  17  -1 5.92575 9.14084   4
   2  17  -1 10.8851 4.64641   6
  -2 -17   1 9.85785 4.89011   2
  -2 -17   1 8.57845 4.65846   2
  -2 -17   1 2.66635 6.55653   5
   1  17  -1 40.1087 5.79603   6
   1  17  -1 43.0000 5.95530   6
   1  17  -1 42.3932 10.8343   4
  -1 -17   1 48.0858 9.41034   5
  -1 -17   1 60.5552 7.46292   2
  -1 -17   1 43.9961 6.05500   2
   0  17  -1 21.4422 6.30781   6
   0  17  -1 14.6401 5.28926   6
   0  17  -1 20.6460 10.2944   4
   0 -17   1 22.9529 5.76258   2
   0 -17   1 24.4761 6.17801   2
   0 -17   1 27.7398 8.20179   5
  -1  17  -1 20.6658 9.68650   1
  -1  17  -1 13.1944 5.47577   6
  -1  17  -1 5.77669 6.51891   6
  -1  17  -1 -1.7394 9.41288   4
   1 -17   1 15.2015 5.98282   2
   1 -17   1 8.46391 6.83743   5
  -2  17  -1 25.1559 7.47895   6
  -2  17  -1 37.0317 11.9725   1
  -2  17  -1 20.9211 10.6830   4
   2 -17   1 24.2797 7.01744   2
   2 -17   1 19.3168 8.16128   5
  -3  17  -1 18.4291 8.56876   6
  -3  17  -1 5.72754 11.5713   4
   3 -17   1 6.54514 8.45316   5
   3 -17   1 11.9510 7.13776   2
   9  16  -1 25.0009 9.03467   3
  -9 -16   1 20.1814 2.90531   2
  -9 -16   1 20.2204 2.67948   2
  -9 -16   1 10.5594 6.09466   5
   8  16  -1 103.399 11.1639   3
  -8 -16   1 68.1119 9.28061   5
  -8 -16   1 77.1822 5.29113   2
   7  16  -1 14.7648 9.38349   4
   7  16  -1 31.4353 6.84032   3
  -7 -16   1 34.0489 7.81190   5
  -7 -16   1 27.8950 3.51416   2
  -7 -16   1 36.6064 3.95986   2
   6  16  -1 2.67762 8.76485   4
   6  16  -1 28.3369 6.24924   3
  -6 -16   1 26.4400 7.32869   5
  -6 -16   1 22.4493 3.68996   2
  -6 -16   1 25.3619 3.86571   2
   5  16  -1 21.3706 4.87744   3
   5  16  -1 20.2878 9.35767   4
  -5 -16   1 12.4824 6.83791   5
  -5 -16   1 23.4628 4.00691   2
  -5 -16   1 22.4859 3.85209   2
   4  16  -1 24.3436 9.89772   4
  -4 -16   1 28.0214 4.48663   2
  -4 -16   1 36.0146 4.82045   2
  -4 -16   1 27.8033 7.57096   5
   3  16  -1 63.1028 11.1809   4
  -3 -16   1 67.1593 6.89212   2
  -3 -16   1 62.7736 7.17191   2
  -3 -16   1 82.1577 11.0501   5
   2  16  -1 38.0537 4.61854   6
   2  16  -1 36.6961 4.67329   6
   2  16  -1 23.7028 9.58284   4
  -2 -16   1 28.0505 5.30275   2
  -2 -16   1 21.9050 7.12894   5
  -2 -16   1 25.3119 5.13284   2
   1  16  -1 30.8120 5.58774   6
   1  16  -1 24.3408 9.65710   4
   1  16  -1 26.3481 5.24986   6
  -1 -16   1 31.1381 7.88646   5
  -1 -16   1 32.5803 5.49102   2
  -1 -16   1 43.3597 6.39480   2
   0  16  -1 12.0552 6.37323   1
   0  16  -1 12.0288 9.68599   4
   0  16  -1 19.2753 5.69638   6
   0  16  -1 9.12128 5.80706   6
   0  16  -1 0.54836 5.42196   1
   0 -16   1 20.8139 5.20475   2
   0 -16   1 13.2298 5.31482   2
   0 -16   1 24.8935 7.97215   5
  -1  16  -1 132.117 11.0331   6
  -1  16  -1 93.5365 13.3150   4
  -1  16  -1 94.7811 14.8737   1
   1 -16   1 138.000 13.1910   5
   1 -16   1 163.202 11.7691   2
   1 -16   1 127.953 10.6098   2
  -2  16  -1 3.89199 6.50891   6
  -2  16  -1 4.04315 9.07995   4
  -2  16  -1 2.50402 5.98687   6
   2 -16   1 7.31218 5.61155   2
   2 -16   1 9.04719 6.87852   5
   2 -16   1 8.17032 5.40279   2
  -3  16  -1 55.3126 8.66390   6
  -3  16  -1 55.7192 15.5401   1
  -3  16  -1 40.6905 11.1921   4
  -3  16  -1 57.0457 9.59601   6
   3 -16   1 42.8376 8.85555   5
   3 -16   1 42.9297 7.83991   2
  -4  16  -1 1.34295 9.52275   4
   4 -16   1 31.1706 8.45223   5
   4 -16   1 11.4632 6.11514   2
  10  15  -1 6.76490 7.82743   3
 -10 -15   1 3.46134 2.76470   2
 -10 -15   1 10.7793 5.80372   5
  -9 -15   1 156.736 12.9210   5
  -9 -15   1 166.669 7.38898   2
   8  15  -1 17.3757 7.56729   3
  -8 -15   1 6.18857 5.57994   5
  -8 -15   1 7.71708 2.47709   2
  -8 -15   1 8.84626 2.76004   2
   7  15  -1 5.56416 8.30925   4
   7  15  -1 5.48571 5.96098   3
  -7 -15   1 2.62191 2.33877   2
  -7 -15   1 3.61755 2.72238   2
  -7 -15   1 2.82749 5.77970   5
   6  15  -1 77.0884 8.54439   3
   6  15  -1 94.1117 12.0665   4
  -6 -15   1 92.1938 11.2251   5
  -6 -15   1 87.9574 6.12781   2
  -6 -15   1 88.4461 5.83787   2
   5  15  -1 4.13756 7.72394   4
   5  15  -1 9.34704 4.56495   3
  -5 -15   1 9.07876 3.18416   2
  -5 -15   1 14.2980 6.76554   5
  -5 -15   1 13.2421 3.30477   2
   4  15  -1 94.0423 12.2373   4
   4  15  -1 125.226 7.10275   3
  -4 -15   1 121.769 7.65855   2
  -4 -15   1 125.216 7.73571   2
  -4 -15   1 112.658 12.0670   5
   3  15  -1 54.3017 5.85695   6
   3  15  -1 58.0678 4.22137   6
   3  15  -1 38.3864 9.95072   4
  -3 -15   1 55.4341 6.49301   2
  -3 -15   1 66.5059 9.69944   5
  -3 -15   1 56.4413 6.69556   2
   2  15  -1 44.3730 4.98615   6
   2  15  -1 28.9954 4.72321   6
   2  15  -1 40.9732 9.85987   4
  -2 -15   1 37.8077 7.79895   5
  -2 -15   1 35.1826 5.05486   2
  -2 -15   1 38.3799 5.39145   2
   1  15  -1 3.40931 7.79431   4
   1  15  -1 -0.4982 4.37515   6
   1  15  -1 0.21007 4.20263   6
  -1 -15   1 3.31159 4.03896   2
  -1 -15   1 2.97207 3.72897   2
  -1 -15   1 -0.8241 5.36719   5
   0  15  -1 37.2795 10.5772   1
   0  15  -1 33.0707 8.41463   1
   0  15  -1 42.7709 6.85916   6
   0  15  -1 26.5748 9.25654   4
   0 -15   1 43.8666 6.39495   2
   0 -15   1 46.7433 6.60883   2
   0 -15   1 43.4602 8.29918   5
  -1  15  -1 8.70088 8.09649   1
  -1  15  -1 -10.985 7.20126   4
  -1  15  -1 -12.671 6.66247   1
  -1  15  -1 -1.6840 4.85289   6
  -1  15  -1 -0.7202 5.95431   6
   1 -15   1 0.71411 4.30193   2
   1 -15   1 -0.7697 4.43159   2
  -2  15  -1 21.3194 6.44745   6
  -2  15  -1 23.7493 7.53244   6
  -2  15  -1 29.8405 9.47087   4
  -2  15  -1 6.21253 9.40512   1
   2 -15   1 21.1330 5.70832   2
   2 -15   1 16.8061 5.83703   2
  -3  15  -1 151.519 13.3331   6
  -3  15  -1 161.425 15.7131   4
  -3  15  -1 173.126 12.7724   6
  -3  15  -1 134.002 21.2871   1
   3 -15   1 118.800 23.3402   1
   3 -15   1 163.770 12.4310   2
   3 -15   1 170.204 12.9425   2
  -4  15  -1 41.1336 16.6535   1
  -4  15  -1 68.7640 8.76975   6
  -4  15  -1 65.7514 11.6477   4
  -4  15  -1 58.0426 10.1339   6
   4 -15   1 88.6652 19.1938   1
   4 -15   1 101.733 11.6323   5
   4 -15   1 100.217 11.8061   2
   4 -15   1 57.1518 11.5022   6
  -5  15  -1 19.4609 8.69067   6
  -5  15  -1 20.5473 10.3839   4
   5 -15   1 23.9154 7.17545   2
   5 -15   1 23.0570 7.28398   5
   6 -15   1 21.5046 6.76022   5
  11  14  -1 8.61685 8.35548   3
 -11 -14   1 11.0311 3.74274   2
 -11 -14   1 8.99285 5.02410   5
  10  14  -1 55.1462 10.2867   3
 -10 -14   1 52.2537 5.47250   2
 -10 -14   1 44.5603 5.08062   2
 -10 -14   1 41.0239 6.85679   5
   9  14  -1 70.4420 10.4162   3
  -9 -14   1 37.9889 9.06836   5
  -9 -14   1 58.4050 4.92492   2
  -9 -14   1 53.9543 5.12059   2
   8  14  -1 75.5635 9.28570   3
  -8 -14   1 76.7236 5.47471   2
  -8 -14   1 86.2401 13.6859   5
   7  14  -1 1.27006 5.44905   3
   7  14  -1 8.87881 8.28983   4
  -7 -14   1 8.94578 6.04750   5
  -7 -14   1 3.76905 2.31613   2
  -7 -14   1 7.57610 2.81162   2
   6  14  -1 23.1754 6.08665   3
   6  14  -1 20.9616 8.68009   4
  -6 -14   1 16.9629 2.92588   2
  -6 -14   1 23.9934 6.91358   5
   5  14  -1 4.77994 7.42168   4
   5  14  -1 12.5242 4.85108   3
  -5 -14   1 11.7547 3.17859   2
  -5 -14   1 12.8957 3.01803   2
  -5 -14   1 13.7320 6.19853   5
   4  14  -1 18.2556 8.17838   4
   4  14  -1 37.1883 4.74039   3
  -4 -14   1 38.6272 7.64244   5
  -4 -14   1 35.5415 4.25172   2
  -4 -14   1 27.6431 4.14167   2
   3  14  -1 107.390 5.67944   6
   3  14  -1 111.603 5.58609   6
   3  14  -1 105.754 12.4511   4
  -3 -14   1 101.386 9.30887   2
  -3 -14   1 114.152 7.65706   2
  -3 -14   1 94.1660 11.1052   5
   2  14  -1 19.9917 4.20364   6
   2  14  -1 20.0896 4.32027   6
   2  14  -1 26.9404 8.73230   4
  -2 -14   1 31.3807 4.88287   2
  -2 -14   1 20.6801 6.75249   5
  -2 -14   1 16.2107 4.07269   2
   1  14  -1 4.53945 4.12476   1
   1  14  -1 17.9570 8.42176   4
   1  14  -1 14.3447 4.99439   6
   1  14  -1 7.74771 6.05151   1
  -1 -14   1 12.5969 6.22399   5
  -1 -14   1 18.3599 4.65737   2
  -1 -14   1 9.04519 4.22224   2
   0  14  -1 25.8825 5.56733   6
   0  14  -1 24.2818 7.26302   1
   0  14  -1 24.4546 7.67375   1
   0  14  -1 19.7779 8.34654   4
   0 -14   1 22.0278 8.44707   2
   0 -14   1 30.2586 5.58308   2
  -1  14  -1 84.8195 9.12443   6
  -1  14  -1 72.7661 14.4981   1
  -1  14  -1 53.7481 9.93042   4
  -1  14  -1 84.7713 8.96641   6
  -1  14  -1 93.4408 14.1853   1
   1 -14   1 80.2329 8.49633   2
   1 -14   1 72.3909 10.0860   2
  -2  14  -1 27.7843 10.2856   1
  -2  14  -1 8.29245 3.17957   2
  -2  14  -1 14.1248 6.21178   6
  -2  14  -1 4.04253 7.69814   4
  -2  14  -1 6.62101 6.48967   6
  -2  14  -1 26.3675 10.2092   1
   2 -14   1 15.7917 5.70542   2
   2 -14   1 12.8432 11.3389   1
   2 -14   1 11.8589 4.79914   2
  -3  14  -1 87.0994 10.1311   6
  -3  14  -1 79.8877 11.7023   4
  -3  14  -1 79.4659 16.3840   1
  -3  14  -1 56.0391 13.8395   1
  -3  14  -1 54.6023 5.92383   2
  -3  14  -1 60.4950 8.47063   6
   3 -14   1 19.6341 13.4795   1
   3 -14   1 41.5163 7.48437   6
   3 -14   1 59.8904 8.42881   2
   3 -14   1 58.7257 7.74461   2
  -4  14  -1 74.6997 10.7057   6
  -4  14  -1 54.4294 10.8975   4
   4 -14   1 39.9947 14.4063   1
   4 -14   1 73.7495 9.30277   6
   4 -14   1 64.3984 9.00738   2
   4 -14   1 77.1018 9.53638   2
  -5  14  -1 56.0207 18.3403   1
  -5  14  -1 45.1368 6.74308   2
  -5  14  -1 56.5462 11.2996   4
  -5  14  -1 57.6659 9.98226   6
  -5  14  -1 62.2752 9.12788   6
   5 -14   1 76.3267 12.4198   2
   5 -14   1 72.2945 17.2288   1
   5 -14   1 69.1907 9.42742   2
   5 -14   1 72.3942 9.88736   6
  -6  14  -1 51.4145 10.8774   6
  -6  14  -1 3.18617 26.8799   1
  -6  14  -1 57.4143 11.3260   4
   6 -14   1 50.0110 8.54541   2
   6 -14   1 46.9364 23.9637   1
   6 -14   1 41.1236 7.59713   5
  -7  14  -1 35.2651 12.6145   6
  -7  14  -1 18.2187 10.5179   4
   7 -14   1 12.9674 7.17318   2
   7 -14   1 28.0897 6.67427   5
  12  13  -1 27.3725 9.60790   3
 -12 -13   1 26.7482 6.05068   2
 -12 -13   1 15.4078 4.86356   5
 -12 -13   1 24.5171 4.46741   2
  11  13  -1 10.1311 8.50127   3
 -11 -13   1 8.03239 4.73208   5
 -11 -13   1 8.43501 3.77260   2
 -11 -13   1 9.90033 3.44164   2
  10  13  -1 15.1095 8.03183   3
 -10 -13   1 30.1685 4.09454   2
 -10 -13   1 23.9639 4.10841   2
 -10 -13   1 24.7723 5.55917   5
   9  13  -1 28.5030 8.29274   3
  -9 -13   1 25.4307 3.63990   2
  -9 -13   1 28.5308 6.44675   5
  -9 -13   1 27.1858 3.80213   2
   8  13  -1 7.77229 6.51318   3
  -8 -13   1 5.27854 2.81496   2
  -8 -13   1 2.20088 5.13063   5
  -8 -13   1 7.02093 2.57749   2
   7  13  -1 103.136 11.2137   4
   7  13  -1 91.1099 13.5299   3
  -7 -13   1 107.545 10.5401   5
  -7 -13   1 105.295 5.97750   2
   6  13  -1 27.2090 8.22796   4
   6  13  -1 19.7648 5.85553   3
  -6 -13   1 27.2093 6.46581   5
  -6 -13   1 27.7570 3.45191   2
  -6 -13   1 28.0765 3.22157   2
   5  13  -1 103.390 11.4347   4
   5  13  -1 127.089 8.58443   3
  -5 -13   1 119.764 11.0898   5
  -5 -13   1 121.935 6.41566   2
  -5 -13   1 121.606 6.37290   2
   4  13  -1 57.8049 9.22543   4
   4  13  -1 61.1350 6.04092   3
  -4 -13   1 62.4824 5.40866   2
  -4 -13   1 47.2066 7.40938   5
  -4 -13   1 61.6663 5.40224   2
   3  13  -1 -8.0889 6.19261   4
   3  13  -1 4.13693 2.72672   6
   3  13  -1 8.62958 3.00953   3
   3  13  -1 4.67586 2.68629   6
  -3 -13   1 10.0325 5.62533   5
  -3 -13   1 6.67607 3.10290   2
  -3 -13   1 9.78860 3.43919   2
   2  13  -1 57.3557 7.53388   6
   2  13  -1 56.0966 5.81672   6
   2  13  -1 43.6589 8.69747   4
  -2 -13   1 61.0355 6.30664   2
  -2 -13   1 49.7762 6.11443   2
  -2 -13   1 54.8223 7.99010   5
   1  13  -1 16.3066 5.57871   1
   1  13  -1 16.0298 5.45256   1
   1  13  -1 29.4111 6.23014   6
   1  13  -1 22.4216 5.06310   6
   1  13  -1 17.9473 7.86055   4
  -1 -13   1 28.5751 4.76812   2
  -1 -13   1 16.1894 4.28680   2
   0  13  -1 63.5576 7.90332   6
   0  13  -1 52.1862 9.38329   4
   0  13  -1 71.6969 7.88574   6
   0  13  -1 70.6347 11.8346   1
   0  13  -1 78.6249 11.9739   1
   0 -13   1 53.7955 6.29335   2
   0 -13   1 69.6856 7.43999   2
  -1  13  -1 77.2733 13.4125   1
  -1  13  -1 63.0511 12.6698   1
  -1  13  -1 57.0030 7.62189   6
  -1  13  -1 85.3281 9.27005   6
  -1  13  -1 59.9152 4.12204   2
  -1  13  -1 55.8908 9.84380   4
   1 -13   1 55.2505 14.8006   1
   1 -13   1 66.5106 7.22570   2
   1 -13   1 49.7649 6.61051   2
  -2  13  -1 73.6769 13.4046   1
  -2  13  -1 74.0790 5.93524   2
  -2  13  -1 63.7343 10.2026   4
  -2  13  -1 74.5285 15.0624   1
  -2  13  -1 76.7865 9.40341   6
  -2  13  -1 81.1537 9.95874   6
   2 -13   1 89.1403 8.96579   6
   2 -13   1 81.1656 8.85732   2
   2 -13   1 82.1280 9.45396   2
   2 -13   1 66.8452 15.9303   1
  -3  13  -1 22.9167 12.1343   1
  -3  13  -1 14.0115 14.2511   1
  -3  13  -1 19.3152 8.09071   4
  -3  13  -1 34.3840 7.18077   6
   3 -13   1 39.1083 13.0064   1
   3 -13   1 42.5960 7.08420   6
   3 -13   1 27.8732 6.65423   2
   3 -13   1 37.0352 6.60582   2
  -4  13  -1 -0.8190 7.20485   6
  -4  13  -1 -18.665 9.62548   1
  -4  13  -1 4.75473 8.01622   4
  -4  13  -1 -14.689 9.46890   1
  -4  13  -1 5.23794 3.92274   2
   4 -13   1 9.46661 10.4121   1
   4 -13   1 4.21639 6.03069   6
   4 -13   1 1.91100 4.46002   2
  -5  13  -1 10.8819 7.84008   6
  -5  13  -1 -3.2308 9.09346   1
  -5  13  -1 12.1584 14.9285   1
  -5  13  -1 21.7576 6.96102   6
  -5  13  -1 12.8355 8.56497   4
  -5  13  -1 8.52364 4.49486   2
   5 -13   1 15.9075 6.53791   2
   5 -13   1 -1.6340 12.0405   1
   5 -13   1 7.87667 6.71746   6
   5 -13   1 13.7592 5.44079   2
  -6  13  -1 40.7640 16.5705   1
  -6  13  -1 26.4860 9.61860   4
  -6  13  -1 21.6293 6.91219   6
  -6  13  -1 39.7695 6.48365   2
  -6  13  -1 27.0680 9.78702   6
   6 -13   1 34.7540 7.98501   2
   6 -13   1 56.4394 14.7724   1
   6 -13   1 35.7065 7.74957   2
   6 -13   1 24.9165 7.66707   6
  -7  13  -1 4.42390 8.78441   4
  -7  13  -1 39.2905 19.4056   1
   7 -13   1 36.9243 16.8666   1
   7 -13   1 -3.8588 4.83853   5
   7 -13   1 11.1703 7.00422   6
   7 -13   1 7.73162 6.05926   2
  -8  13  -1 -1.8717 9.06119   4
  -8  13  -1 3.50706 8.52676   6
   8 -13   1 -6.9937 5.34790   2
   8 -13   1 13.6513 5.16027   5
  12  12  -1 59.6628 11.5201   3
 -12 -12   1 54.7184 6.35945   2
 -12 -12   1 46.5563 5.87401   5
 -12 -12   1 54.6814 6.78589   2
  11  12  -1 21.3945 9.12459   3
 -11 -12   1 26.7535 4.41237   2
 -11 -12   1 22.9922 4.60914   2
 -11 -12   1 32.5626 5.75860   5
  10  12  -1 27.6241 8.30528   3
 -10 -12   1 23.2965 4.15974   2
 -10 -12   1 21.9605 3.99516   2
 -10 -12   1 27.3792 6.74653   1
 -10 -12   1 37.7537 6.17226   5
   9  12  -1 16.6445 7.59280   3
  -9 -12   1 8.35431 3.05578   2
  -9 -12   1 8.19044 3.26529   2
  -9 -12   1 10.7461 4.30975   1
  -9 -12   1 7.92026 4.91473   5
   8  12  -1 61.2765 8.82754   3
  -8 -12   1 55.6167 5.00044   2
  -8 -12   1 52.2369 5.08448   2
  -8 -12   1 45.2593 6.47372   5
   7  12  -1 83.2116 9.19715   3
   7  12  -1 58.7820 9.09035   4
  -7 -12   1 82.9568 9.02572   5
  -7 -12   1 84.2944 12.5359   5
  -7 -12   1 71.9099 4.96437   2
  -7 -12   1 67.2117 5.14208   2
   6  12  -1 206.123 11.3985   3
   6  12  -1 199.355 13.8082   4
  -6 -12   1 210.929 12.7162   5
  -6 -12   1 218.902 8.29974   2
  -6 -12   1 211.401 12.7089   5
   5  12  -1 58.1015 9.91125   4
   5  12  -1 83.9318 7.52868   3
  -5 -12   1 85.7291 5.86547   2
  -5 -12   1 81.9089 8.68798   5
  -5 -12   1 86.5733 5.28818   2
  -5 -12   1 78.0878 8.61329   5
   4  12  -1 65.8049 14.8926   4
   4  12  -1 70.0831 6.21910   3
  -4 -12   1 67.9030 8.32500   5
  -4 -12   1 73.1387 5.23715   2
  -4 -12   1 81.0223 8.32117   5
   3  12  -1 75.5683 4.99419   6
   3  12  -1 69.9882 10.3424   4
   3  12  -1 59.1807 5.22748   3
   3  12  -1 75.1203 4.92265   6
  -3 -12   1 69.5024 5.75773   2
  -3 -12   1 78.7381 5.85019   2
  -3 -12   1 79.3887 8.52639   5
  -3 -12   1 85.5225 8.88541   5
   2  12  -1 12.3256 3.73280   6
   2  12  -1 10.6056 7.74425   4
   2  12  -1 15.6479 2.67808   3
  -2 -12   1 11.1530 3.42899   2
  -2 -12   1 11.9088 3.50955   2
  -2 -12   1 12.9120 5.01517   5
   1  12  -1 100.534 10.5268   1
   1  12  -1 104.193 10.5260   1
   1  12  -1 108.545 7.55861   6
   1  12  -1 105.691 7.58895   6
  -1 -12   1 111.433 7.71428   2
  -1 -12   1 106.615 7.48669   2
   0  12  -1 313.868 13.2763   6
   0  12  -1 325.352 13.6540   6
   0  12  -1 301.141 16.2860   4
   0  12  -1 347.376 21.9005   1
   0  12  -1 333.855 21.5151   1
   0 -12   1 308.015 13.2591   2
   0 -12   1 328.110 25.3251   1
   0 -12   1 316.102 13.6150   2
  -1  12  -1 34.5083 7.72590   4
  -1  12  -1 52.1945 7.08556   6
  -1  12  -1 50.9707 6.88513   6
  -1  12  -1 45.7756 4.57878   2
  -1  12  -1 45.7894 11.3063   1
  -1  12  -1 54.4426 11.0721   1
   1 -12   1 33.6729 11.5434   1
   1 -12   1 44.9890 6.14860   6
   1 -12   1 52.0849 6.18313   2
   1 -12   1 56.7268 6.82167   2
  -2  12  -1 87.7420 10.6414   4
  -2  12  -1 115.690 17.0556   1
  -2  12  -1 107.305 18.0446   1
  -2  12  -1 90.0624 9.86709   6
  -2  12  -1 100.133 9.51930   6
   2 -12   1 101.275 9.08776   6
   2 -12   1 101.114 8.78899   2
   2 -12   1 85.3737 17.0523   1
   2 -12   1 109.015 9.45912   2
  -3  12  -1 24.2465 7.95689   4
  -3  12  -1 39.8852 12.1878   1
  -3  12  -1 24.3962 10.8518   1
  -3  12  -1 21.1337 6.70907   6
  -3  12  -1 29.5978 4.94124   2
   3 -12   1 28.3349 5.78870   2
   3 -12   1 37.2648 12.2730   1
   3 -12   1 29.3091 6.31974   2
   3 -12   1 24.5868 6.02411   6
  -4  12  -1 112.730 10.4823   6
  -4  12  -1 150.366 21.4865   1
  -4  12  -1 120.368 12.8477   4
  -4  12  -1 125.248 9.45082   2
  -4  12  -1 148.499 20.8219   1
  -4  12  -1 134.832 12.6104   6
   4 -12   1 134.333 23.3594   1
   4 -12   1 117.922 11.1193   6
   4 -12   1 146.094 11.7139   2
   4 -12   1 126.237 10.4495   2
  -5  12  -1 15.1708 20.8692   1
  -5  12  -1 19.6724 6.94263   6
  -5  12  -1 32.2211 9.19116   4
  -5  12  -1 39.6493 6.41998   2
  -5  12  -1 40.9944 14.8351   6
   5 -12   1 32.1555 7.52708   6
   5 -12   1 23.1008 13.1431   1
   5 -12   1 31.9958 7.47277   2
  -6  12  -1 -1.3821 5.52307   6
  -6  12  -1 5.28023 8.00998   4
  -6  12  -1 8.47324 8.11831   6
  -6  12  -1 48.1173 16.4238   1
  -6  12  -1 7.45313 5.46709   2
   6 -12   1 8.51872 7.03145   6
   6 -12   1 -2.1587 10.3799   1
   6 -12   1 17.1991 7.46733   2
   6 -12   1 6.93694 5.79257   2
  -7  12  -1 42.2089 22.5839   1
  -7  12  -1 47.8468 8.16860   6
  -7  12  -1 43.9288 10.1023   6
  -7  12  -1 34.7574 9.77838   4
   7 -12   1 30.2723 16.4609   1
   7 -12   1 54.5262 9.50460   6
   7 -12   1 58.9210 11.6677   2
   7 -12   1 45.8787 8.38189   2
  -8  12  -1 7.30852 8.51974   4
  -8  12  -1 0.08290 19.8405   1
  -8  12  -1 -0.9776 7.75837   6
   8 -12   1 -2.5710 4.43391   5
   8 -12   1 -1.7122 5.67403   2
   8 -12   1 -3.1078 14.4061   1
   8 -12   1 6.91441 6.51631   6
  13  11  -1 6.32884 9.53798   3
 -13 -11   1 9.74381 4.25337   2
 -13 -11   1 4.62954 4.80864   2
 -13 -11   1 2.72448 7.87913   4
  12  11  -1 7.98537 8.51486   3
 -12 -11   1 6.02438 7.65099   4
 -12 -11   1 6.80549 4.42484   2
 -12 -11   1 4.98236 3.70204   2
 -12 -11   1 5.75179 3.38087   5
  11  11  -1 16.0017 8.36813   3
 -11 -11   1 10.0773 4.29950   2
 -11 -11   1 7.83707 4.07120   5
 -11 -11   1 9.82763 3.69716   2
 -11 -11   1 8.82660 3.90719   5
  10  11  -1 104.804 11.8046   3
 -10 -11   1 85.4342 8.39545   5
 -10 -11   1 90.4695 8.18625   5
 -10 -11   1 103.185 7.56768   2
 -10 -11   1 90.1478 11.8786   1
 -10 -11   1 94.4698 7.05942   2
   9  11  -1 12.7639 6.61562   3
  -9 -11   1 13.2637 4.29599   5
  -9 -11   1 28.1363 6.80288   1
  -9 -11   1 22.5030 3.71037   2
  -9 -11   1 10.2574 4.37645   5
   8  11  -1 24.1784 6.94886   3
  -8 -11   1 27.2797 6.24433   1
  -8 -11   1 24.2387 5.25412   5
  -8 -11   1 20.8656 5.43532   5
  -8 -11   1 24.3728 3.44348   2
  -8 -11   1 29.1492 3.66127   2
   7  11  -1 119.132 9.79995   3
  -7 -11   1 110.970 9.17806   1
  -7 -11   1 122.908 14.3970   5
  -7 -11   1 117.730 6.06156   2
  -7 -11   1 115.286 6.11999   2
  -7 -11   1 125.002 9.60055   5
   6  11  -1 127.169 11.0379   4
   6  11  -1 127.527 9.11570   3
  -6 -11   1 131.515 6.10470   2
  -6 -11   1 120.641 5.95677   2
  -6 -11   1 125.867 9.79920   5
  -6 -11   1 129.341 15.3699   5
   5  11  -1 131.934 11.2297   4
   5  11  -1 135.542 8.71789   3
  -5 -11   1 151.968 10.6502   5
  -5 -11   1 145.061 14.9416   5
  -5 -11   1 150.101 6.39515   2
   4  11  -1 18.6262 4.16120   3
   4  11  -1 6.56754 6.32977   4
  -4 -11   1 17.0104 5.39633   5
  -4 -11   1 17.8159 2.81949   2
  -4 -11   1 18.2478 2.89766   2
  -4 -11   1 13.2682 5.62932   5
   3  11  -1 319.786 10.1976   6
   3  11  -1 319.721 15.3443   4
   3  11  -1 301.654 11.1732   3
  -3 -11   1 312.002 10.9902   2
  -3 -11   1 314.130 14.8090   5
  -3 -11   1 280.952 15.8278   5
  -3 -11   1 312.764 11.0429   2
   2  11  -1 4.38395 5.79400   4
   2  11  -1 16.3990 2.84457   3
   2  11  -1 13.6864 3.54618   6
   2  11  -1 10.5282 3.56803   6
  -2 -11   1 16.4860 3.40586   2
  -2 -11   1 17.3640 3.36539   2
  -2 -11   1 21.2102 8.94429   5
   1  11  -1 190.024 9.08314   6
   1  11  -1 182.400 8.94546   6
   1  11  -1 153.013 19.3434   1
   1  11  -1 199.487 13.7300   1
   1  11  -1 175.984 11.5728   4
  -1 -11   1 171.132 8.83698   2
  -1 -11   1 199.676 9.22321   2
   0  11  -1 108.232 13.2873   1
   0  11  -1 104.375 7.88570   6
   0  11  -1 118.170 8.01060   6
   0  11  -1 114.641 4.31858   2
   0  11  -1 108.423 10.3149   4
   0  11  -1 107.955 4.32008   2
   0  11  -1 110.713 13.6248   1
   0 -11   1 92.9123 7.48887   2
   0 -11   1 116.692 16.2462   1
   0 -11   1 136.139 8.37781   2
   0 -11   1 103.802 9.07555   5
  -1  11  -1 45.9428 4.76214   2
  -1  11  -1 48.0604 10.3397   1
  -1  11  -1 51.0307 6.54302   6
  -1  11  -1 54.0108 6.81656   6
  -1  11  -1 33.0478 7.46330   4
  -1  11  -1 49.1329 4.74746   2
   1 -11   1 37.7053 5.21870   2
   1 -11   1 50.2216 12.5478   1
   1 -11   1 48.4683 5.98088   6
   1 -11   1 56.9698 6.90154   5
   1 -11   1 54.2387 6.19739   2
  -2  11  -1 89.5035 9.07371   6
  -2  11  -1 80.5873 11.3392   4
  -2  11  -1 95.6015 9.33015   6
  -2  11  -1 78.7323 14.7341   1
  -2  11  -1 90.1478 15.2576   1
  -2  11  -1 95.5724 9.50711   2
   2 -11   1 95.7308 8.51057   6
   2 -11   1 89.0785 8.82621   2
   2 -11   1 101.434 8.43600   2
   2 -11   1 106.533 18.1282   1
   2 -11   1 83.5902 8.93678   5
  -3  11  -1 15.6322 6.18489   6
  -3  11  -1 25.7479 4.71076   2
  -3  11  -1 25.4054 11.6687   1
  -3  11  -1 29.1145 10.9513   1
  -3  11  -1 12.8251 6.93321   4
   3 -11   1 19.0604 5.12303   2
   3 -11   1 9.03636 9.74720   1
   3 -11   1 18.1211 5.38919   5
   3 -11   1 19.4919 5.76951   2
  -4  11  -1 26.7728 6.74837   6
  -4  11  -1 24.9236 6.86989   6
  -4  11  -1 24.5515 5.43492   2
  -4  11  -1 15.9680 7.51836   4
   4 -11   1 21.0912 10.2367   1
   4 -11   1 12.5743 5.17186   2
   4 -11   1 19.7684 6.07052   2
   4 -11   1 18.7922 6.22757   6
  -5  11  -1 0.21094 5.10131   2
  -5  11  -1 11.0391 11.1612   1
  -5  11  -1 1.54292 6.74712   6
  -5  11  -1 2.66769 6.90807   4
  -5  11  -1 16.6185 6.41825   6
   5 -11   1 15.8548 12.4310   1
   5 -11   1 10.4650 5.61391   2
   5 -11   1 7.07524 5.69137   2
   5 -11   1 12.2031 5.52186   6
  -6  11  -1 11.2219 4.59706   2
  -6  11  -1 15.3033 7.79062   4
  -6  11  -1 13.4685 6.06205   6
  -6  11  -1 7.83490 12.2324   1
  -6  11  -1 27.7355 8.68865   6
   6 -11   1 16.0492 6.40491   2
   6 -11   1 13.7188 5.40294   2
   6 -11   1 9.15673 5.73748   6
   6 -11   1 -7.4579 9.02197   1
  -7  11  -1 26.4090 6.85847   2
  -7  11  -1 34.8025 11.9195   6
  -7  11  -1 34.5939 17.4795   1
  -7  11  -1 43.6521 9.50990   4
   7 -11   1 45.0302 7.58862   2
   7 -11   1 32.5908 7.63425   6
   7 -11   1 36.6732 8.11594   2
   7 -11   1 25.1575 14.1132   1
  -8  11  -1 47.4602 8.03584   2
  -8  11  -1 9.49815 7.21254   6
  -8  11  -1 30.4984 9.63671   6
  -8  11  -1 18.3535 18.6115   1
  -8  11  -1 27.8471 9.36787   4
   8 -11   1 29.6948 8.05174   6
   8 -11   1 29.7992 7.85155   2
  -9  11  -1 55.3089 9.26561   2
  -9  11  -1 50.9893 29.6852   1
  -9  11  -1 54.3635 11.0620   4
  -9  11  -1 53.5979 10.6345   6
   9 -11   1 68.9907 20.4092   1
   9 -11   1 60.0928 9.77176   2
   9 -11   1 37.1430 6.86012   5
   9 -11   1 47.3570 9.35142   6
  13  10  -1 5.54497 9.05653   3
 -13 -10   1 10.8272 7.89280   4
 -13 -10   1 1.06847 3.88144   2
  12  10  -1 -1.6780 7.83299   3
 -12 -10   1 6.49299 3.43946   5
 -12 -10   1 2.73404 6.72060   4
 -12 -10   1 -2.3258 3.61678   2
 -12 -10   1 10.1337 4.72371   2
  11  10  -1 30.7372 8.86491   3
 -11 -10   1 23.1681 4.22645   5
 -11 -10   1 46.8581 5.80115   2
 -11 -10   1 32.3576 4.95457   5
 -11 -10   1 38.5066 5.62611   2
  10  10  -1 6.73571 6.84060   3
 -10 -10   1 4.63032 3.64114   5
 -10 -10   1 5.19043 3.86838   2
 -10 -10   1 19.1636 8.37941   1
 -10 -10   1 1.21587 3.57716   5
 -10 -10   1 4.27667 5.50925   2
   9  10  -1 11.3816 6.55720   3
  -9 -10   1 14.3819 3.70048   2
  -9 -10   1 13.2955 4.29149   5
  -9 -10   1 13.5133 6.70139   1
  -9 -10   1 15.3880 4.22141   5
   8  10  -1 19.9481 6.94828   3
  -8 -10   1 16.3532 5.50939   1
  -8 -10   1 19.6465 4.95041   2
  -8 -10   1 19.9336 3.45372   2
  -8 -10   1 18.2361 4.92704   5
  -8 -10   1 16.3093 4.20883   5
   7  10  -1 144.262 10.4706   3
  -7 -10   1 165.310 9.91544   5
  -7 -10   1 155.315 6.96325   2
  -7 -10   1 138.688 9.14220   5
  -7 -10   1 162.585 7.07755   2
  -7 -10   1 143.399 11.4232   1
   6  10  -1 35.2882 7.19239   4
   6  10  -1 41.5454 6.17134   3
  -6 -10   1 40.2546 6.50502   1
  -6 -10   1 32.9107 5.67523   5
  -6 -10   1 30.2369 5.52836   5
  -6 -10   1 31.2451 3.84183   2
  -6 -10   1 31.3287 3.22256   2
   5  10  -1 44.8070 7.49316   4
   5  10  -1 36.4717 5.37185   3
  -5 -10   1 43.6934 3.97544   2
  -5 -10   1 40.2336 4.00169   2
  -5 -10   1 51.2610 6.40324   5
  -5 -10   1 52.2007 6.61112   5
   4  10  -1 124.653 10.3633   4
   4  10  -1 135.322 7.68415   3
  -4 -10   1 123.308 9.00868   5
  -4 -10   1 116.315 5.72177   2
  -4 -10   1 142.981 9.77598   5
   3  10  -1 232.240 9.27798   3
   3  10  -1 235.135 7.97538   6
   3  10  -1 247.056 12.3280   4
  -3 -10   1 232.451 8.59311   2
  -3 -10   1 218.216 8.42469   2
  -3 -10   1 218.075 11.4005   5
  -3 -10   1 224.308 12.1556   5
   2  10  -1 228.456 8.57952   3
   2  10  -1 232.006 12.7282   4
   2  10  -1 255.790 9.24174   6
   2  10  -1 253.703 9.23118   6
  -2 -10   1 254.331 9.41035   2
  -2 -10   1 248.765 12.1720   5
  -2 -10   1 243.281 9.44592   2
   1  10  -1 307.276 17.0609   1
   1  10  -1 282.943 13.8524   4
   1  10  -1 277.581 16.3800   1
   1  10  -1 275.164 10.9520   6
   1  10  -1 301.092 11.1352   6
  -1 -10   1 295.926 11.0206   2
  -1 -10   1 285.022 11.1117   2
  -1 -10   1 271.728 12.8611   5
   0  10  -1 299.215 12.2481   6
   0  10  -1 300.252 11.9537   6
   0  10  -1 289.831 9.29286   2
   0  10  -1 279.790 14.1805   4
   0  10  -1 254.728 18.5445   1
   0  10  -1 303.738 20.9549   1
   0 -10   1 302.067 11.7157   6
   0 -10   1 291.000 11.7384   2
   0 -10   1 316.868 12.2079   2
   0 -10   1 318.102 22.7295   1
   0 -10   1 299.917 13.3559   5
  -1  10  -1 -0.8760 6.21107   1
  -1  10  -1 -1.9803 2.38827   2
  -1  10  -1 1.95485 4.49234   6
  -1  10  -1 6.41521 6.98031   1
  -1  10  -1 3.09946 5.34358   4
  -1  10  -1 5.23967 4.81311   6
   1 -10   1 14.9035 5.06096   5
   1 -10   1 6.79569 7.41375   1
   1 -10   1 6.00350 4.02576   6
   1 -10   1 8.66933 3.88236   2
   1 -10   1 1.40637 3.25700   2
  -2  10  -1 8.69524 6.02908   4
  -2  10  -1 14.2485 5.65897   6
  -2  10  -1 21.8589 4.76470   6
  -2  10  -1 10.2888 4.41027   2
  -2  10  -1 0.94056 7.44795   1
  -2  10  -1 11.6125 3.70376   2
  -2  10  -1 -0.3886 7.84088   1
   2 -10   1 12.7852 4.29458   2
   2 -10   1 5.61439 8.32892   1
   2 -10   1 10.6613 4.63615   5
   2 -10   1 8.01784 4.62227   6
   2 -10   1 10.9908 4.41227   2
  -3  10  -1 66.3066 6.67136   2
  -3  10  -1 88.0477 7.83042   2
  -3  10  -1 80.5979 8.75436   6
  -3  10  -1 87.0754 9.78487   4
  -3  10  -1 78.4151 8.68282   6
   3 -10   1 95.2618 8.91568   6
   3 -10   1 87.1601 17.1207   1
   3 -10   1 89.3145 9.02305   2
   3 -10   1 91.2984 10.8998   5
   3 -10   1 89.2267 8.21239   2
  -4  10  -1 368.337 15.8543   2
  -4  10  -1 384.386 16.7337   6
  -4  10  -1 364.676 16.7170   6
  -4  10  -1 376.135 30.4460   1
   4 -10   1 363.703 16.4672   2
   4 -10   1 364.667 16.8026   6
   4 -10   1 350.744 30.8960   1
   4 -10   1 390.203 16.3862   2
   4 -10   1 379.708 16.1569   5
  -5  10  -1 18.3498 7.18509   6
  -5  10  -1 16.0359 7.00126   6
  -5  10  -1 27.8629 12.8639   1
  -5  10  -1 19.7589 7.27237   4
   5 -10   1 17.5676 5.46350   2
   5 -10   1 25.4466 6.28357   2
   5 -10   1 24.0780 12.2933   1
   5 -10   1 17.7926 6.16529   6
   5 -10   1 21.3110 4.92189   5
  -6  10  -1 22.3621 13.1935   1
  -6  10  -1 11.9239 5.60269   2
  -6  10  -1 13.0098 6.18133   6
  -6  10  -1 4.98748 7.00615   4
  -6  10  -1 5.14982 7.33979   6
   6 -10   1 2.96342 4.22541   5
   6 -10   1 12.0286 5.07739   2
   6 -10   1 13.2448 6.20794   6
   6 -10   1 13.6818 11.5576   1
   6 -10   1 6.22350 5.82479   2
  -7  10  -1 34.5418 7.10586   2
  -7  10  -1 35.9554 8.48125   4
  -7  10  -1 37.9004 11.9329   6
  -7  10  -1 13.2134 9.04965   6
  -7  10  -1 62.7255 17.9823   1
   7 -10   1 20.8529 12.8786   1
   7 -10   1 23.6858 7.12611   6
   7 -10   1 32.2977 6.64692   2
   7 -10   1 34.3269 7.85202   2
  -8  10  -1 69.8337 11.1902   6
  -8  10  -1 42.2886 8.53557   6
  -8  10  -1 66.2457 10.5149   4
  -8  10  -1 41.8195 18.6708   1
  -8  10  -1 67.7971 9.03726   2
   8 -10   1 55.8881 9.18564   6
   8 -10   1 76.9456 21.2204   1
   8 -10   1 60.6018 9.12736   2
  -9  10  -1 3.80562 6.51987   2
  -9  10  -1 16.2821 8.37495   4
  -9  10  -1 -1.6833 8.27360   6
  -9  10  -1 63.2846 17.5002   1
   9 -10   1 6.72639 4.38457   5
   9 -10   1 12.1642 14.6007   1
   9 -10   1 25.2199 7.58449   6
   9 -10   1 -2.0675 5.94348   2
 -10  10  -1 10.0577 8.56761   6
 -10  10  -1 8.79501 8.49313   4
 -10  10  -1 24.6915 7.73802   2
  10 -10   1 9.75101 3.82960   5
  10 -10   1 -39.303 22.9195   1
  10 -10   1 12.5862 6.70712   2
  10 -10   1 6.41007 6.89188   6
  13   9  -1 7.10240 7.83384   3
  13   9  -1 6.17892 4.00959   6
 -13  -9   1 -2.8369 4.46258   2
 -13  -9   1 1.60862 6.77295   4
  12   9  -1 57.6347 6.44310   6
  12   9  -1 24.7828 9.30214   3
 -12  -9   1 37.9866 6.46390   2
 -12  -9   1 34.4391 8.74638   4
 -12  -9   1 52.3401 5.12891   5
 -12  -9   1 31.7550 6.94511   2
  11   9  -1 43.4741 8.98092   3
  11   9  -1 39.6029 4.66204   6
 -11  -9   1 37.1738 5.73912   2
 -11  -9   1 38.8551 5.73282   2
 -11  -9   1 33.1666 7.92931   4
 -11  -9   1 29.8012 4.39765   5
 -11  -9   1 69.3188 13.2460   1
 -11  -9   1 40.8795 4.55360   5
  10   9  -1 124.740 6.78068   6
  10   9  -1 133.259 12.0665   3
 -10  -9   1 130.493 13.2694   2
 -10  -9   1 116.661 8.18238   5
 -10  -9   1 125.245 7.71768   5
 -10  -9   1 131.447 16.1169   1
 -10  -9   1 132.753 8.37661   2
   9   9  -1 125.062 5.87430   6
   9   9  -1 119.948 10.8053   3
  -9  -9   1 121.297 7.37450   2
  -9  -9   1 113.194 7.77455   5
  -9  -9   1 125.740 7.79553   2
  -9  -9   1 119.497 5.56846   6
  -9  -9   1 116.077 14.2157   1
  -9  -9   1 116.064 8.43816   5
   8   9  -1 24.8763 6.71857   3
   8   9  -1 34.1983 3.26354   6
  -8  -9   1 40.9886 5.41438   5
  -8  -9   1 29.8289 2.46264   6
  -8  -9   1 20.2828 7.27416   1
  -8  -9   1 23.3786 4.53713   5
  -8  -9   1 29.7547 3.93438   2
  -8  -9   1 23.3924 2.33746   6
  -8  -9   1 28.5874 3.91760   2
   7   9  -1 87.4317 8.80439   3
  -7  -9   1 77.8748 5.33497   2
  -7  -9   1 78.0309 7.50434   5
  -7  -9   1 78.2867 9.58331   1
  -7  -9   1 85.5135 5.50068   2
   6   9  -1 368.154 15.3475   3
   6   9  -1 423.976 16.9343   4
  -6  -9   1 396.802 12.2669   2
  -6  -9   1 402.202 12.4487   2
  -6  -9   1 404.869 15.4716   5
  -6  -9   1 375.483 20.6752   1
   5   9  -1 163.454 9.16301   3
   5   9  -1 173.520 10.6264   4
  -5  -9   1 164.848 11.0541   1
  -5  -9   1 161.876 6.34393   2
  -5  -9   1 159.363 6.38008   2
  -5  -9   1 157.464 9.75309   5
   4   9  -1 32.5852 4.66790   3
   4   9  -1 25.8868 1.88085   6
   4   9  -1 24.8628 5.83390   4
  -4  -9   1 34.3053 5.51526   5
  -4  -9   1 25.6019 4.82763   5
  -4  -9   1 32.2989 3.24138   2
  -4  -9   1 27.5830 3.24520   2
   3   9  -1 311.439 9.36796   6
   3   9  -1 309.850 9.42863   6
   3   9  -1 314.334 10.8379   3
   3   9  -1 299.313 13.2713   4
  -3  -9   1 290.114 12.5741   5
  -3  -9   1 300.994 9.82814   2
  -3  -9   1 303.851 13.0411   5
  -3  -9   1 280.039 9.65037   2
   2   9  -1 438.317 16.5817   4
   2   9  -1 413.621 13.1638   6
   2   9  -1 421.107 13.0667   3
   2   9  -1 437.644 14.6723   1
   2   9  -1 452.104 14.9031   1
   2   9  -1 432.396 13.1800   6
  -2  -9   1 408.848 13.2415   2
  -2  -9   1 411.671 13.3182   2
  -2  -9   1 424.016 16.0901   5
   1   9  -1 175.435 12.6881   1
   1   9  -1 185.267 6.20106   3
   1   9  -1 179.342 8.15904   6
   1   9  -1 185.521 8.16744   6
   1   9  -1 182.383 10.3841   4
   1   9  -1 177.116 12.7225   1
  -1  -9   1 176.172 15.2098   1
  -1  -9   1 180.381 7.88880   2
  -1  -9   1 194.817 10.1928   5
  -1  -9   1 188.884 8.08608   2
   0   9  -1 1184.74 30.9857   2
   0   9  -1 1167.08 43.2323   1
   0   9  -1 1131.88 32.7334   6
   0   9  -1 1184.29 45.2294   1
   0   9  -1 1155.51 34.9930   4
   0   9  -1 1158.34 32.8152   6
   0   9  -1 1142.33 30.8612   2
   0  -9   1 1193.39 46.3424   1
   0  -9   1 1149.57 32.7786   2
   0  -9   1 1165.93 32.8673   2
   0  -9   1 1160.23 34.4722   5
   0  -9   1 1139.68 32.6413   6
  -1   9  -1 646.748 20.5083   6
  -1   9  -1 611.101 21.6353   4
  -1   9  -1 582.342 30.4020   1
  -1   9  -1 606.301 18.7047   2
  -1   9  -1 665.810 32.0627   1
  -1   9  -1 635.757 20.4380   6
   1  -9   1 634.755 20.2800   2
   1  -9   1 621.981 20.2348   6
   1  -9   1 662.441 20.5419   2
   1  -9   1 634.673 33.6475   1
   1  -9   1 614.654 21.1581   5
  -2   9  -1 171.067 8.56570   2
  -2   9  -1 157.078 10.2183   4
  -2   9  -1 173.267 9.67156   6
  -2   9  -1 151.745 17.3849   1
  -2   9  -1 162.002 8.27605   2
   2  -9   1 151.177 9.45561   5
   2  -9   1 140.305 17.2559   1
   2  -9   1 164.753 9.29448   2
   2  -9   1 157.351 9.50471   6
   2  -9   1 193.199 10.0871   2
  -3   9  -1 134.944 9.96268   6
  -3   9  -1 110.584 7.82405   2
  -3   9  -1 128.071 9.24827   6
  -3   9  -1 123.780 8.32826   2
  -3   9  -1 120.964 9.90706   4
   3  -9   1 120.102 8.78779   5
   3  -9   1 108.507 8.40742   6
   3  -9   1 105.075 8.84060   2
   3  -9   1 104.927 8.35333   2
   3  -9   1 106.107 16.8701   1
  -4   9  -1 5.44773 5.91719   4
  -4   9  -1 3.44912 4.09744   2
  -4   9  -1 -2.1503 8.49681   1
  -4   9  -1 9.04379 5.57009   6
  -4   9  -1 15.1169 6.16757   6
   4  -9   1 7.55229 4.18316   5
   4  -9   1 0.71602 4.23884   2
   4  -9   1 16.6549 12.3328   1
   4  -9   1 5.22155 4.69000   6
   4  -9   1 5.82201 4.97374   2
  -5   9  -1 177.378 12.2036   6
  -5   9  -1 175.830 11.4250   2
  -5   9  -1 152.055 21.8336   1
  -5   9  -1 186.891 11.9690   6
  -5   9  -1 188.163 12.0419   4
  -5   9  -1 165.734 10.7112   2
   5  -9   1 163.868 11.2420   2
   5  -9   1 175.513 23.2996   1
   5  -9   1 188.921 12.2253   2
   5  -9   1 195.905 11.9204   6
   5  -9   1 183.144 10.3318   5
  -6   9  -1 65.7989 8.83119   6
  -6   9  -1 43.3873 14.9344   1
  -6   9  -1 60.2139 8.57580   4
  -6   9  -1 73.9731 9.44038   6
  -6   9  -1 60.6384 7.81933   2
   6  -9   1 73.1459 17.6757   1
   6  -9   1 64.9284 7.92524   2
   6  -9   1 45.5411 7.88236   6
   6  -9   1 56.6291 7.81405   2
   6  -9   1 52.6675 7.17453   5
  -7   9  -1 7.68974 7.66587   6
  -7   9  -1 10.1803 6.42432   6
  -7   9  -1 -5.8508 12.5744   1
  -7   9  -1 8.04155 6.87237   4
  -7   9  -1 1.37780 5.69118   2
   7  -9   1 5.05331 5.85491   2
   7  -9   1 11.8113 7.17529   6
   7  -9   1 3.29425 4.48379   2
   7  -9   1 12.9441 11.1985   1
   7  -9   1 10.6741 4.06099   5
  -8   9  -1 36.0770 16.2155   1
  -8   9  -1 21.2565 7.82813   4
  -8   9  -1 18.0007 6.86665   2
  -8   9  -1 21.2579 6.78830   6
  -8   9  -1 15.6760 9.30221   6
   8  -9   1 26.5260 6.41214   2
   8  -9   1 16.8838 13.3403   1
   8  -9   1 10.4354 6.86167   6
   8  -9   1 25.2069 4.75353   5
   8  -9   1 18.6675 6.74048   2
  -9   9  -1 12.1281 15.4826   1
  -9   9  -1 5.42582 6.54867   6
  -9   9  -1 9.45992 8.40894   6
  -9   9  -1 18.5081 8.02362   2
  -9   9  -1 2.24268 7.46512   4
   9  -9   1 -9.2098 13.1100   1
   9  -9   1 8.73598 6.84454   6
   9  -9   1 7.23769 6.06177   2
   9  -9   1 8.21635 4.13090   5
 -10   9  -1 5.02714 7.34890   4
 -10   9  -1 -2.2732 14.0911   1
 -10   9  -1 -0.2048 6.50005   2
 -10   9  -1 11.0703 10.4544   6
  10  -9   1 1.39992 3.30079   5
  10  -9   1 3.61329 6.02775   2
  10  -9   1 -30.173 14.8961   1
  10  -9   1 -4.4883 6.31596   6
  13   8  -1 13.0073 8.47481   3
  13   8  -1 25.6346 5.54699   6
 -13  -8   1 33.0665 6.11493   2
 -13  -8   1 32.9823 6.76477   2
 -13  -8   1 20.3320 7.66043   4
  12   8  -1 103.697 12.4865   3
  12   8  -1 88.1158 8.17173   6
 -12  -8   1 77.5259 9.36202   2
 -12  -8   1 66.3588 8.28750   2
 -12  -8   1 73.7012 4.84129   5
 -12  -8   1 76.0350 9.63584   4
 -12  -8   1 74.8272 4.94500   5
  11   8  -1 3.65269 7.11478   3
  11   8  -1 1.47404 3.98206   6
 -11  -8   1 3.53420 3.90197   2
 -11  -8   1 2.59648 4.25324   2
 -11  -8   1 -10.245 6.43328   1
 -11  -8   1 4.36685 2.84959   5
 -11  -8   1 7.96709 3.47334   6
 -11  -8   1 4.85635 6.38805   4
  10   8  -1 16.7368 4.26015   6
  10   8  -1 27.1694 7.88801   3
 -10  -8   1 27.2619 4.85127   2
 -10  -8   1 21.5719 4.75668   2
 -10  -8   1 17.7788 8.97165   1
 -10  -8   1 26.4096 3.96097   6
 -10  -8   1 20.4589 3.68994   5
 -10  -8   1 30.7821 6.74797   5
   9   8  -1 169.136 7.89348   6
   9   8  -1 164.811 12.1892   3
  -9  -8   1 160.137 16.0857   1
  -9  -8   1 153.385 8.85650   2
  -9  -8   1 149.286 8.27963   5
  -9  -8   1 162.365 8.66790   2
   8   8  -1 71.7995 8.55689   3
   8   8  -1 63.4434 5.05066   6
  -8  -8   1 61.0036 5.70230   2
  -8  -8   1 56.0522 5.79190   2
  -8  -8   1 67.4901 7.42673   5
  -8  -8   1 63.2629 4.53358   6
  -8  -8   1 60.6951 10.4591   1
   7   8  -1 0.03134 5.07600   3
   7   8  -1 8.95704 2.62559   6
  -7  -8   1 13.1585 3.05045   2
  -7  -8   1 6.24146 2.80808   2
  -7  -8   1 6.12775 2.10578   6
  -7  -8   1 11.0614 6.82661   5
  -7  -8   1 6.62898 5.28873   1
   6   8  -1 1173.57 31.3874   6
   6   8  -1 1224.56 35.7546   3
  -6  -8   1 1226.45 32.5644   2
  -6  -8   1 1211.10 40.7103   1
  -6  -8   1 1164.32 31.2372   6
  -6  -8   1 1269.52 32.7592   2
   5   8  -1 297.837 8.33897   6
   5   8  -1 315.862 13.3546   4
   5   8  -1 304.340 12.1089   3
  -5  -8   1 321.265 15.2025   1
  -5  -8   1 300.531 9.51024   2
  -5  -8   1 301.721 9.60252   2
  -5  -8   1 277.130 18.2450   5
   4   8  -1 95.2380 3.58716   6
   4   8  -1 97.5920 6.31519   3
   4   8  -1 100.001 7.56929   4
  -4  -8   1 97.7482 4.37256   2
  -4  -8   1 91.0379 8.72903   5
  -4  -8   1 92.2752 4.28635   2
  -4  -8   1 98.3266 8.26499   1
   3   8  -1 20.6860 3.88924   3
   3   8  -1 15.8516 4.58687   4
   3   8  -1 19.4271 2.63040   6
   3   8  -1 18.0868 2.27981   6
  -3  -8   1 23.0825 2.79917   2
  -3  -8   1 18.6098 5.73471   5
   2   8  -1 418.823 14.3928   1
   2   8  -1 404.039 12.8105   3
   2   8  -1 426.065 12.7339   6
   2   8  -1 425.580 14.6299   1
   2   8  -1 449.327 15.8421   4
   2   8  -1 414.344 13.6572   6
  -2  -8   1 416.793 12.7100   2
  -2  -8   1 423.699 15.3463   5
   1   8  -1 364.754 25.3886   1
   1   8  -1 310.146 15.5789   6
   1   8  -1 353.527 17.2417   1
   1   8  -1 353.808 10.4340   3
   1   8  -1 378.616 14.1296   4
   1   8  -1 385.394 11.9964   6
  -1  -8   1 324.783 14.9930   2
  -1  -8   1 353.605 19.7800   1
  -1  -8   1 360.136 11.6897   2
  -1  -8   1 368.158 13.8501   5
   0   8  -1 2.11039 3.17395   6
   0   8  -1 -2.9243 4.26672   1
   0   8  -1 5.15603 4.30534   4
   0   8  -1 6.96214 1.91978   2
   0   8  -1 3.36795 1.87806   2
   0   8  -1 2.48812 3.14790   6
   0   8  -1 1.09462 5.00356   1
   0  -8   1 1.83222 2.62179   2
   0  -8   1 6.61430 3.72371   5
   0  -8   1 4.60434 2.92706   6
   0  -8   1 2.17576 2.57671   2
   0  -8   1 6.04564 5.50226   1
  -1   8  -1 539.223 18.5115   4
  -1   8  -1 530.414 27.1237   1
  -1   8  -1 502.238 16.8814   6
  -1   8  -1 508.525 26.9104   1
  -1   8  -1 518.491 15.8214   2
  -1   8  -1 536.135 16.0500   2
  -1   8  -1 542.885 17.2783   6
   1  -8   1 519.178 17.0216   2
   1  -8   1 508.989 17.7516   5
   1  -8   1 515.446 16.9875   6
   1  -8   1 471.637 17.1191   2
   1  -8   1 505.793 28.1632   1
  -2   8  -1 242.084 10.9380   6
  -2   8  -1 255.396 11.6498   4
  -2   8  -1 239.409 9.88019   2
  -2   8  -1 255.821 10.2298   2
   2  -8   1 237.124 11.0407   2
   2  -8   1 233.647 10.5361   2
   2  -8   1 247.892 11.0038   5
   2  -8   1 205.553 12.2526   6
   2  -8   1 225.137 20.6499   1
  -3   8  -1 303.475 25.0546   1
  -3   8  -1 327.394 13.6363   6
  -3   8  -1 330.264 13.5638   6
  -3   8  -1 305.409 13.8389   4
  -3   8  -1 284.760 12.3244   2
   3  -8   1 317.775 13.1620   5
   3  -8   1 311.416 24.9928   1
   3  -8   1 313.441 13.3515   6
   3  -8   1 332.701 13.6161   2
   3  -8   1 317.744 13.2421   2
  -4   8  -1 4.97009 5.10064   6
  -4   8  -1 10.3479 5.53403   6
  -4   8  -1 5.56525 7.91317   1
  -4   8  -1 7.84432 5.32076   4
  -4   8  -1 10.1299 4.31686   2
  -4   8  -1 4.59742 4.18717   2
   4  -8   1 1.60336 3.88218   5
   4  -8   1 11.3425 4.42476   2
   4  -8   1 7.70677 4.76325   6
   4  -8   1 7.26445 4.67756   2
  -5   8  -1 180.032 10.7227   2
  -5   8  -1 150.184 10.8904   6
  -5   8  -1 166.177 11.5462   6
  -5   8  -1 154.926 11.2312   4
  -5   8  -1 161.755 21.2667   1
  -5   8  -1 180.061 11.0143   2
   5  -8   1 160.433 10.9239   2
   5  -8   1 180.235 11.3463   2
   5  -8   1 162.881 9.54860   5
   5  -8   1 147.041 22.1327   1
   5  -8   1 158.992 11.8558   6
  -6   8  -1 40.4953 6.87448   2
  -6   8  -1 40.8601 15.4332   1
  -6   8  -1 45.4192 7.56998   6
  -6   8  -1 43.5884 6.59748   2
  -6   8  -1 34.9927 7.81346   6
  -6   8  -1 59.5686 8.50134   4
   6  -8   1 41.4141 14.6017   1
   6  -8   1 55.2880 7.41226   2
   6  -8   1 36.6585 6.81939   2
   6  -8   1 50.7718 7.98120   6
   6  -8   1 42.8210 5.49402   5
  -7   8  -1 33.2147 8.31526   6
  -7   8  -1 25.2135 13.9376   1
  -7   8  -1 16.4491 6.92568   4
  -7   8  -1 28.6010 6.82183   2
  -7   8  -1 35.6127 7.73448   6
   7  -8   1 34.4396 4.94548   5
   7  -8   1 41.1667 6.81940   2
   7  -8   1 30.3169 7.14681   2
   7  -8   1 27.2756 15.0586   1
  -8   8  -1 68.7555 9.37009   6
  -8   8  -1 85.0332 11.0291   6
  -8   8  -1 69.4333 9.25096   4
  -8   8  -1 73.2607 9.28000   2
  -8   8  -1 80.8865 19.1249   1
   8  -8   1 81.1555 19.9955   1
   8  -8   1 78.9198 9.11543   2
   8  -8   1 75.5085 9.45477   2
   8  -8   1 73.2421 9.71745   6
   8  -8   1 77.3917 5.97454   3
   8  -8   1 68.3712 7.08607   5
  -9   8  -1 26.1164 14.9583   1
  -9   8  -1 34.5721 8.41057   4
  -9   8  -1 38.8266 8.04102   6
  -9   8  -1 38.0664 9.96401   2
  -9   8  -1 47.2488 9.89945   6
   9  -8   1 31.3905 15.5853   1
   9  -8   1 51.1924 8.26412   2
   9  -8   1 52.4837 4.89873   3
   9  -8   1 37.9124 4.65824   5
   9  -8   1 35.7383 8.95342   6
 -10   8  -1 18.6954 7.62486   2
 -10   8  -1 12.5940 9.15376   6
 -10   8  -1 8.72973 15.0707   1
 -10   8  -1 31.2506 9.02800   4
  10  -8   1 -0.3256 14.1785   1
  10  -8   1 17.2286 6.82993   2
  10  -8   1 18.8160 3.81647   3
  10  -8   1 18.3005 4.06041   5
  10  -8   1 13.0828 4.34398   5
  10  -8   1 20.2245 8.62410   6
 -11   8  -1 32.4586 20.2661   1
 -11   8  -1 72.6823 11.1227   4
 -11   8  -1 75.4381 10.2748   2
  11  -8   1 42.5324 18.5179   1
  11  -8   1 50.8623 5.68286   5
  11  -8   1 60.7085 8.83866   2
  14   7  -1 1.58262 5.50337   6
  14   7  -1 -2.4217 8.08416   3
 -14  -7   1 6.57908 5.88385   2
 -14  -7   1 6.29225 7.08659   4
  13   7  -1 9.96118 5.58376   6
  13   7  -1 31.5816 9.71551   3
 -13  -7   1 -4.3432 5.10849   2
 -13  -7   1 17.6320 7.04709   4
 -13  -7   1 23.2742 5.72004   2
  12   7  -1 62.3283 7.28778   6
  12   7  -1 44.0377 9.62355   3
 -12  -7   1 51.7875 3.10288   5
 -12  -7   1 51.4865 3.04979   5
 -12  -7   1 46.3345 6.54950   2
 -12  -7   1 49.0124 8.62971   4
 -12  -7   1 61.3369 8.18870   2
 -12  -7   1 58.7538 7.00726   6
  11   7  -1 22.6983 5.22767   6
  11   7  -1 19.5146 8.18646   3
 -11  -7   1 23.9357 7.14872   4
 -11  -7   1 27.8697 9.95861   1
 -11  -7   1 15.0598 4.79991   2
 -11  -7   1 10.1529 2.71707   5
 -11  -7   1 17.4489 4.15355   6
 -11  -7   1 17.8700 3.04718   5
 -11  -7   1 21.3148 5.41089   2
  10   7  -1 110.386 7.93448   6
  10   7  -1 97.8579 10.7348   3
 -10  -7   1 103.293 6.76313   5
 -10  -7   1 123.022 8.48630   2
 -10  -7   1 124.530 16.7329   1
 -10  -7   1 103.049 8.55676   2
 -10  -7   1 99.6364 9.95128   4
   9   7  -1 137.368 8.05438   6
   9   7  -1 148.164 11.5469   3
  -9  -7   1 137.834 8.37787   2
  -9  -7   1 137.795 15.6873   1
  -9  -7   1 134.479 8.66852   2
  -9  -7   1 138.213 8.91177   5
   8   7  -1 378.969 16.5168   3
   8   7  -1 381.152 12.9949   6
  -8  -7   1 384.787 23.3722   1
  -8  -7   1 388.459 13.7484   2
  -8  -7   1 377.563 13.4764   2
  -8  -7   1 367.215 12.6443   6
  -8  -7   1 361.306 17.8509   5
   7   7  -1 702.728 23.3572   3
   7   7  -1 681.002 19.7076   6
  -7  -7   1 665.360 23.2195   5
  -7  -7   1 680.697 20.2212   2
  -7  -7   1 656.849 34.5943   1
  -7  -7   1 685.638 19.6214   6
  -7  -7   1 706.574 20.4862   2
   6   7  -1 241.873 11.6434   3
   6   7  -1 252.453 8.51392   6
  -6  -7   1 254.846 15.5172   1
  -6  -7   1 259.444 8.97949   2
  -6  -7   1 257.682 8.40430   6
  -6  -7   1 265.362 9.09406   2
  -6  -7   1 236.712 10.7682   5
   5   7  -1 13.7445 4.42921   4
   5   7  -1 14.1907 2.35738   6
   5   7  -1 12.8800 3.88614   3
  -5  -7   1 17.5019 4.91460   1
  -5  -7   1 7.15777 2.12246   2
  -5  -7   1 12.6677 2.09104   2
  -5  -7   1 9.38769 3.30055   5
  -5  -7   1 15.2987 1.85049   6
   4   7  -1 132.669 7.85520   4
   4   7  -1 127.867 6.92207   3
   4   7  -1 129.785 5.01068   6
   4   7  -1 136.700 4.63221   6
  -4  -7   1 128.349 4.35250   6
  -4  -7   1 117.281 8.85883   1
  -4  -7   1 133.543 4.93626   2
  -4  -7   1 134.530 7.56398   5
  -4  -7   1 136.757 4.99851   2
   3   7  -1 232.362 10.1403   3
   3   7  -1 232.442 7.26828   6
   3   7  -1 243.683 10.5942   4
   3   7  -1 240.743 7.33768   6
  -3  -7   1 246.910 12.2723   1
  -3  -7   1 224.852 7.36940   2
  -3  -7   1 229.261 9.98711   5
  -3  -7   1 222.610 7.94475   2
   2   7  -1 59.0364 4.79535   1
   2   7  -1 62.3856 4.77551   1
   2   7  -1 54.3762 5.77084   4
   2   7  -1 61.2523 4.04595   3
   2   7  -1 59.0989 3.80586   6
   2   7  -1 61.8184 4.01210   6
  -2  -7   1 58.5125 3.64660   2
  -2  -7   1 54.0563 3.64311   2
   1   7  -1 334.414 17.1392   1
   1   7  -1 363.895 10.3372   3
   1   7  -1 368.093 11.5371   6
   1   7  -1 372.023 11.4002   6
   1   7  -1 349.994 13.0268   4
   1   7  -1 361.972 16.4956   1
  -1  -7   1 329.566 11.2496   2
  -1  -7   1 331.403 11.0032   2
  -1  -7   1 336.104 12.9550   5
  -1  -7   1 362.444 18.5178   1
   0   7  -1 271.730 9.93744   6
   0   7  -1 255.016 8.55294   2
   0   7  -1 274.239 16.5170   1
   0   7  -1 257.291 15.7705   1
   0   7  -1 269.320 8.71388   2
   0   7  -1 275.800 11.2114   4
   0  -7   1 274.734 11.0034   5
   0  -7   1 268.502 9.73721   6
   0  -7   1 262.685 9.55040   2
   0  -7   1 264.626 17.5577   1
  -1   7  -1 67.8848 10.4220   1
  -1   7  -1 65.5541 6.19127   4
  -1   7  -1 81.7481 5.40302   6
  -1   7  -1 59.2914 6.90195   6
  -1   7  -1 69.2313 4.86326   2
  -1   7  -1 75.0991 5.03517   2
   1  -7   1 80.4728 6.88646   2
   1  -7   1 93.7571 6.65532   5
   1  -7   1 78.9485 11.8192   1
   1  -7   1 88.0987 5.59114   6
   1  -7   1 70.4241 8.84267   2
  -2   7  -1 4.14114 3.73669   6
  -2   7  -1 12.0867 4.39137   4
  -2   7  -1 1.20406 2.73398   2
  -2   7  -1 2.90566 2.84967   2
   2  -7   1 1.87615 3.01666   2
   2  -7   1 1.59375 3.19989   2
   2  -7   1 3.87527 3.24532   5
   2  -7   1 8.77364 6.36112   1
   2  -7   1 7.32020 3.44285   6
  -3   7  -1 203.901 10.3795   6
  -3   7  -1 225.424 20.0679   1
  -3   7  -1 204.514 10.2881   4
  -3   7  -1 217.669 9.84983   2
   3  -7   1 228.863 10.7370   2
   3  -7   1 198.783 10.1329   2
   3  -7   1 204.379 10.2052   6
   3  -7   1 220.201 9.93930   5
   3  -7   1 203.550 19.6206   1
  -4   7  -1 92.0638 7.83926   2
  -4   7  -1 72.9383 14.6024   1
  -4   7  -1 70.8684 7.45563   2
  -4   7  -1 81.9429 8.09218   4
  -4   7  -1 81.1587 8.11582   6
  -4   7  -1 81.8852 8.09332   6
   4  -7   1 75.0760 7.75666   6
   4  -7   1 85.4149 7.83530   2
   4  -7   1 81.8607 12.0345   2
   4  -7   1 84.7027 6.87466   5
   4  -7   1 78.4161 24.9051   1
  -5   7  -1 6.93406 5.07715   4
  -5   7  -1 3.34904 4.32316   2
  -5   7  -1 -2.4204 4.30590   2
  -5   7  -1 0.02286 9.74714   1
  -5   7  -1 -1.4356 5.38502   6
  -5   7  -1 1.27100 5.19141   6
   5  -7   1 1.09359 4.98481   6
   5  -7   1 4.43803 1.51135   3
   5  -7   1 2.99281 4.61386   2
   5  -7   1 -1.2354 3.25173   5
   5  -7   1 3.20140 8.23418   1
   5  -7   1 9.10646 4.63827   2
  -6   7  -1 18.0391 5.90999   4
  -6   7  -1 14.6537 5.07747   2
  -6   7  -1 10.8014 5.87291   6
  -6   7  -1 20.3165 12.0370   1
  -6   7  -1 18.5516 5.77040   2
  -6   7  -1 19.9199 7.31277   6
   6  -7   1 17.6168 4.01020   5
   6  -7   1 24.0156 6.26054   2
   6  -7   1 12.5406 5.92775   6
   6  -7   1 12.8895 10.7143   1
   6  -7   1 22.5947 5.73817   2
   6  -7   1 20.4263 2.79389   3
  -7   7  -1 55.6651 7.88757   4
  -7   7  -1 58.3637 8.16646   2
  -7   7  -1 63.5384 16.9380   1
  -7   7  -1 49.7116 8.84517   6
  -7   7  -1 41.4340 7.53659   2
  -7   7  -1 47.2698 8.05282   6
   7  -7   1 47.8145 5.21255   5
   7  -7   1 41.6844 7.15856   2
   7  -7   1 58.0833 7.57518   2
   7  -7   1 50.2413 5.65671   3
   7  -7   1 32.2097 13.9485   1
  -8   7  -1 106.627 17.6215   2
  -8   7  -1 134.242 10.9785   4
  -8   7  -1 160.859 13.0669   6
  -8   7  -1 95.9901 21.3170   1
  -8   7  -1 130.487 11.5078   6
   8  -7   1 127.815 12.0176   6
   8  -7   1 125.110 7.06166   3
   8  -7   1 115.861 22.9879   1
   8  -7   1 131.187 8.09974   5
   8  -7   1 131.441 11.6842   2
  -9   7  -1 23.8499 8.58952   6
  -9   7  -1 56.2732 15.7319   1
  -9   7  -1 27.2299 7.45451   2
  -9   7  -1 29.4890 7.42580   6
  -9   7  -1 15.2063 7.31742   4
   9  -7   1 18.1741 3.69539   5
   9  -7   1 33.3117 7.72178   2
   9  -7   1 48.8957 15.5596   1
   9  -7   1 24.3636 4.57719   3
   9  -7   1 14.9457 7.16536   6
 -10   7  -1 -0.3225 8.18439   6
 -10   7  -1 -3.4232 6.16462   4
 -10   7  -1 8.46934 7.35324   2
  10  -7   1 9.74436 6.58881   2
  10  -7   1 5.38484 3.15285   5
  10  -7   1 24.2691 14.9124   1
  10  -7   1 7.52796 6.98482   6
  10  -7   1 7.77775 4.09010   3
  10  -7   1 7.07536 2.87992   5
 -11   7  -1 15.9911 7.25119   2
 -11   7  -1 1.19053 8.78432   6
 -11   7  -1 5.94832 6.96927   4
 -11   7  -1 47.2781 19.4916   1
  11  -7   1 0.96258 3.83733   3
  11  -7   1 4.61483 4.41911   5
  11  -7   1 -11.517 14.3461   1
  11  -7   1 4.09503 9.15229   6
  11  -7   1 -1.6758 5.96803   2
 -12   7  -1 19.2909 7.99427   2
 -12   7  -1 3.44655 14.6172   6
  12  -7   1 15.4683 7.75395   2
  14   6  -1 5.52006 8.54635   3
  14   6  -1 6.84926 8.12804   6
 -14  -6   1 4.87808 6.73200   4
  13   6  -1 26.5878 6.75061   6
  13   6  -1 10.4972 8.00333   3
 -13  -6   1 14.8245 5.62533   2
 -13  -6   1 7.34489 6.62919   4
 -13  -6   1 15.8638 6.51161   2
  12   6  -1 126.869 13.1997   3
  12   6  -1 118.584 9.67902   6
 -12  -6   1 141.414 11.5110   2
 -12  -6   1 101.941 8.35108   6
 -12  -6   1 103.034 9.78346   2
  11   6  -1 51.4126 6.95572   6
  11   6  -1 46.5704 9.19554   3
 -11  -6   1 37.7308 3.76357   5
 -11  -6   1 43.2720 3.69324   5
 -11  -6   1 48.0136 7.17095   2
 -11  -6   1 39.5040 6.10904   2
  10   6  -1 3.73753 4.51940   6
  10   6  -1 2.66620 6.05411   1
  10   6  -1 7.45505 6.62583   3
 -10  -6   1 1.75829 2.64030   5
 -10  -6   1 2.31399 4.34463   2
 -10  -6   1 9.08571 4.45765   2
 -10  -6   1 -5.3663 7.10102   1
 -10  -6   1 0.44437 5.25264   4
 -10  -6   1 6.88884 2.61400   5
   9   6  -1 374.835 20.7119   1
   9   6  -1 400.632 14.4850   6
   9   6  -1 365.825 18.5613   3
  -9  -6   1 407.587 14.8472   2
  -9  -6   1 382.641 13.3012   5
  -9  -6   1 378.732 16.1627   4
  -9  -6   1 399.042 15.1609   2
  -9  -6   1 356.696 25.6260   1
   8   6  -1 392.907 13.7467   6
   8   6  -1 386.915 22.5236   1
   8   6  -1 391.966 16.3775   3
  -8  -6   1 382.356 13.4218   5
  -8  -6   1 379.572 13.7955   2
  -8  -6   1 372.797 14.0022   2
  -8  -6   1 372.221 24.2127   1
   7   6  -1 0.35406 3.31936   1
   7   6  -1 -3.0873 2.81805   6
   7   6  -1 3.93233 4.67395   3
  -7  -6   1 1.20618 2.72443   2
  -7  -6   1 2.08527 2.83408   5
  -7  -6   1 3.48100 2.61666   6
  -7  -6   1 5.78443 5.51134   1
  -7  -6   1 2.94275 2.76216   2
   6   6  -1 471.625 16.5042   3
   6   6  -1 458.355 13.9044   6
  -6  -6   1 461.432 21.9782   1
  -6  -6   1 452.261 14.0520   2
  -6  -6   1 460.384 13.7665   6
  -6  -6   1 454.457 15.0547   5
  -6  -6   1 455.034 14.2012   2
   5   6  -1 23.7732 2.61973   6
   5   6  -1 23.8092 4.33643   3
  -5  -6   1 27.2020 2.90538   2
  -5  -6   1 25.0848 2.56940   2
  -5  -6   1 20.0282 5.28090   1
  -5  -6   1 26.9667 2.96956   6
  -5  -6   1 31.1335 3.78963   5
   4   6  -1 1325.05 36.7658   3
   4   6  -1 1315.03 34.4548   6
   4   6  -1 1346.75 37.4672   4
  -4  -6   1 1329.39 36.7091   5
  -4  -6   1 1358.77 40.8922   1
  -4  -6   1 1320.39 34.6117   2
  -4  -6   1 1325.67 34.6890   2
   3   6  -1 944.317 24.4076   6
   3   6  -1 912.693 26.0348   3
   3   6  -1 940.039 24.3850   6
   3   6  -1 938.230 27.2396   4
  -3  -6   1 889.181 24.2560   6
  -3  -6   1 955.173 24.4588   2
  -3  -6   1 936.222 29.7923   1
  -3  -6   1 932.409 26.7660   5
  -3  -6   1 933.829 24.4275   2
   2   6  -1 30.2891 2.88034   6
   2   6  -1 29.0697 3.39710   1
   2   6  -1 26.4457 3.79488   1
   2   6  -1 21.7975 2.44443   6
   2   6  -1 29.7272 4.52829   4
   2   6  -1 24.3443 2.83530   3
  -2  -6   1 22.5165 2.73492   6
  -2  -6   1 20.8075 2.61937   2
  -2  -6   1 23.5179 2.57555   2
  -2  -6   1 23.3081 4.92914   1
   1   6  -1 1049.95 28.3325   6
   1   6  -1 1024.94 33.8525   1
   1   6  -1 1028.94 28.3424   6
   1   6  -1 1071.74 33.9308   1
   1   6  -1 1058.94 27.8160   3
   1   6  -1 1075.65 30.1426   4
  -1  -6   1 1058.81 35.8778   1
  -1  -6   1 1074.62 28.2786   2
  -1  -6   1 1058.37 28.1988   2
   0   6  -1 200.507 13.6668   1
   0   6  -1 214.730 8.26133   6
   0   6  -1 209.920 13.5416   1
   0   6  -1 220.446 7.30479   2
   0   6  -1 209.743 9.17488   4
   0   6  -1 213.848 8.34902   6
   0  -6   1 227.060 9.46020   5
   0  -6   1 217.441 15.1701   1
   0  -6   1 224.722 8.17557   2
   0  -6   1 207.484 7.94186   2
   0  -6   1 204.238 8.08641   6
  -1   6  -1 1226.31 31.8367   2
  -1   6  -1 1228.29 31.8607   2
  -1   6  -1 1171.77 33.0411   4
  -1   6  -1 1202.28 32.4645   6
  -1   6  -1 979.547 40.8017   1
   1  -6   1 1173.09 32.7948   5
   1  -6   1 1147.90 36.5834   2
   1  -6   1 1169.43 43.9066   1
   1  -6   1 1145.82 32.1529   2
   1  -6   1 1184.80 32.3890   6
  -2   6  -1 565.524 18.0685   4
  -2   6  -1 560.631 17.2138   2
  -2   6  -1 565.342 17.9044   6
  -2   6  -1 548.398 17.9539   6
   2  -6   1 564.993 17.6681   5
   2  -6   1 557.990 17.6357   2
   2  -6   1 539.005 17.6731   6
   2  -6   1 517.160 28.1020   1
   2  -6   1 570.180 17.8001   2
  -3   6  -1 182.787 8.98409   2
  -3   6  -1 181.954 9.31132   6
  -3   6  -1 182.656 17.9523   1
  -3   6  -1 183.315 9.40549   6
  -3   6  -1 189.744 8.91751   2
  -3   6  -1 188.582 9.40084   4
   3  -6   1 207.595 18.4181   1
   3  -6   1 185.729 9.21588   6
   3  -6   1 174.343 9.06920   2
   3  -6   1 187.549 9.12234   2
  -4   6  -1 310.623 12.5211   2
  -4   6  -1 293.717 12.3094   4
  -4   6  -1 291.133 24.4531   1
  -4   6  -1 310.997 12.9975   6
  -4   6  -1 288.098 12.1530   2
   4  -6   1 280.680 12.9841   6
   4  -6   1 293.335 12.5592   2
   4  -6   1 293.532 8.65827   3
   4  -6   1 282.094 11.4190   5
   4  -6   1 298.350 25.1626   1
   4  -6   1 308.579 12.7694   2
  -5   6  -1 358.986 14.5924   4
  -5   6  -1 362.973 14.7902   2
  -5   6  -1 359.135 15.5454   6
  -5   6  -1 367.072 31.2639   1
  -5   6  -1 373.210 15.1900   2
  -5   6  -1 370.890 15.4902   6
   5  -6   1 392.304 13.6298   5
   5  -6   1 363.607 28.5428   1
   5  -6   1 386.430 15.3302   2
   5  -6   1 372.188 11.3464   3
   5  -6   1 372.633 15.5233   6
  -6   6  -1 31.9667 6.64350   6
  -6   6  -1 20.7935 5.55349   4
  -6   6  -1 23.9794 5.74206   2
  -6   6  -1 24.8989 5.92100   2
  -6   6  -1 26.1827 11.9767   1
   6  -6   1 29.0193 6.33203   6
   6  -6   1 28.6625 4.27399   5
   6  -6   1 20.6000 5.39476   2
   6  -6   1 43.2472 14.0192   1
   6  -6   1 31.7290 3.59262   3
   6  -6   1 24.6101 5.97187   2
  -7   6  -1 63.0074 8.23049   6
  -7   6  -1 63.5514 8.75580   6
  -7   6  -1 67.4513 8.00406   4
  -7   6  -1 52.1584 7.25492   2
  -7   6  -1 71.8458 18.3764   1
  -7   6  -1 49.9644 7.35588   2
   7  -6   1 51.8704 5.73185   5
   7  -6   1 63.0822 8.04355   2
   7  -6   1 54.8047 5.17317   3
   7  -6   1 64.2030 7.58042   2
   7  -6   1 74.0516 17.3800   1
  -8   6  -1 24.6216 8.87808   2
  -8   6  -1 24.6790 7.86426   6
  -8   6  -1 23.0072 6.65315   4
  -8   6  -1 26.6282 12.3416   1
  -8   6  -1 19.5525 6.51227   6
  -8   6  -1 31.9198 7.33987   2
   8  -6   1 29.6202 4.18900   5
   8  -6   1 20.0150 5.70074   2
   8  -6   1 28.9399 7.55446   6
   8  -6   1 22.5040 6.44325   2
   8  -6   1 39.8366 15.6178   1
   8  -6   1 20.5863 4.34278   3
  -9   6  -1 17.8761 6.81887   4
  -9   6  -1 25.0688 6.99059   2
  -9   6  -1 32.6059 9.19881   6
  -9   6  -1 17.7800 14.5443   1
  -9   6  -1 25.8360 7.47738   2
  -9   6  -1 16.8451 6.78225   6
   9  -6   1 25.4970 5.22092   3
   9  -6   1 23.8391 3.71672   5
   9  -6   1 24.0109 7.59486   6
   9  -6   1 33.8031 15.3845   1
 -10   6  -1 26.0298 7.50862   4
 -10   6  -1 11.7943 12.0287   1
 -10   6  -1 11.2744 7.22274   2
 -10   6  -1 27.6325 8.92819   6
  10  -6   1 22.1089 7.86085   6
  10  -6   1 25.8888 7.97328   2
  10  -6   1 -7.0026 12.2466   1
  10  -6   1 21.0725 3.25778   5
  10  -6   1 20.3252 5.12805   3
 -11   6  -1 10.3197 7.33581   2
 -11   6  -1 9.99419 7.37947   4
 -11   6  -1 24.9035 17.0835   1
 -11   6  -1 22.1279 9.27267   6
  11  -6   1 8.75514 3.90222   5
  11  -6   1 37.9592 9.65247   6
  11  -6   1 -2.1808 5.73343   3
  11  -6   1 17.6598 6.62462   2
  11  -6   1 -9.9602 19.8933   1
 -12   6  -1 39.7090 9.61429   2
 -12   6  -1 33.8529 11.5811   6
 -12   6  -1 18.6852 7.87077   4
 -12   6  -1 -3.9515 23.7096   1
  12  -6   1 15.3790 6.94195   2
  12  -6   1 32.2741 6.83640   3
  12  -6   1 31.7639 9.09661   6
  14   5  -1 9.62797 9.08588   3
 -14  -5   1 12.2322 9.70457   2
 -14  -5   1 5.49861 6.32774   4
  13   5  -1 28.1003 7.25598   6
  13   5  -1 22.7675 9.28756   3
 -13  -5   1 40.3434 8.30652   4
 -13  -5   1 39.4027 8.29035   2
 -13  -5   1 37.8984 7.93682   2
  12   5  -1 132.580 12.8060   3
  12   5  -1 149.455 11.0661   6
  12   5  -1 120.748 17.2109   1
 -12  -5   1 132.721 10.8053   2
 -12  -5   1 202.414 37.6255   1
 -12  -5   1 131.648 10.2286   6
 -12  -5   1 139.758 11.9827   2
 -12  -5   1 151.898 11.7272   4
  11   5  -1 5.32632 6.89329   3
  11   5  -1 6.78015 7.17204   1
 -11  -5   1 7.25815 4.39753   2
 -11  -5   1 11.7955 9.33937   2
 -11  -5   1 9.49516 9.97127   1
 -11  -5   1 8.36773 1.54637   5
 -11  -5   1 8.07639 1.65218   5
 -11  -5   1 4.92877 5.53051   4
  10   5  -1 427.745 19.1620   3
  10   5  -1 400.853 16.5196   6
  10   5  -1 402.920 25.7128   1
 -10  -5   1 449.223 17.6635   4
 -10  -5   1 395.721 16.3115   2
 -10  -5   1 409.153 12.8286   5
 -10  -5   1 431.289 17.2304   2
 -10  -5   1 423.748 30.9786   1
   9   5  -1 59.6676 10.8564   1
   9   5  -1 79.1779 13.3785   3
   9   5  -1 58.6188 6.43763   6
  -9  -5   1 70.7678 7.13027   2
  -9  -5   1 58.3131 12.5844   1
  -9  -5   1 70.4429 7.57537   2
  -9  -5   1 71.9041 7.92753   4
  -9  -5   1 63.4743 5.11241   5
  -9  -5   1 74.8179 7.74645   6
   8   5  -1 17.4481 5.68662   3
   8   5  -1 18.9399 8.55624   1
   8   5  -1 25.6365 4.61280   6
  -8  -5   1 22.3616 4.09132   6
  -8  -5   1 18.4568 8.78463   1
  -8  -5   1 20.4407 4.01026   2
  -8  -5   1 23.7801 4.50276   2
  -8  -5   1 21.8415 5.32442   4
  -8  -5   1 25.7832 3.62785   5
   7   5  -1 196.164 14.0577   1
   7   5  -1 192.924 10.2093   3
   7   5  -1 201.742 8.74064   6
  -7  -5   1 193.756 8.24755   5
  -7  -5   1 193.008 16.2991   1
  -7  -5   1 197.095 8.63874   2
  -7  -5   1 187.120 8.75807   2
  -7  -5   1 187.586 8.31113   6
   6   5  -1 27.7610 5.08174   3
   6   5  -1 32.5732 3.69170   6
   6   5  -1 33.0927 5.87902   1
  -6  -5   1 35.1700 4.19713   2
  -6  -5   1 33.5310 3.95883   6
  -6  -5   1 30.4220 7.49863   1
  -6  -5   1 32.7200 3.53350   2
  -6  -5   1 37.0261 4.43445   5
   5   5  -1 248.248 9.35045   6
   5   5  -1 267.256 11.7642   1
   5   5  -1 238.519 10.2616   3
  -5  -5   1 254.379 8.40711   6
  -5  -5   1 246.820 8.42667   2
  -5  -5   1 238.555 8.91969   2
  -5  -5   1 259.209 14.7734   1
  -5  -5   1 244.563 9.33167   5
   4   5  -1 740.507 21.5392   4
   4   5  -1 704.608 21.0580   3
   4   5  -1 673.219 19.0596   6
  -4  -5   1 708.765 20.6063   5
  -4  -5   1 704.513 19.1804   2
  -4  -5   1 687.591 19.0757   2
  -4  -5   1 715.497 19.1319   6
  -4  -5   1 717.206 25.1472   1
   3   5  -1 695.145 18.9854   6
   3   5  -1 706.686 20.5638   3
  -3  -5   1 723.976 18.9266   2
  -3  -5   1 731.870 23.9497   1
  -3  -5   1 719.804 18.9504   2
  -3  -5   1 726.319 18.9888   6
  -3  -5   1 709.462 20.8413   5
   2   5  -1 717.961 19.9813   3
   2   5  -1 732.055 19.2004   6
   2   5  -1 738.665 19.1998   6
   2   5  -1 728.830 20.7148   1
   2   5  -1 754.462 21.3019   4
   2   5  -1 694.428 20.3844   1
  -2  -5   1 697.483 18.9962   2
  -2  -5   1 741.753 23.9784   1
  -2  -5   1 696.117 19.0428   6
  -2  -5   1 689.281 18.9685   2
   1   5  -1 400.328 10.6104   2
   1   5  -1 405.665 10.6212   2
   1   5  -1 414.560 16.4118   1
   1   5  -1 410.588 11.6584   3
   1   5  -1 408.124 11.9656   6
   1   5  -1 427.103 16.2802   1
   1   5  -1 406.726 12.0039   6
   1   5  -1 414.476 13.4253   4
  -1  -5   1 405.240 11.7979   2
  -1  -5   1 415.926 17.5126   1
  -1  -5   1 411.230 11.7759   2
  -1  -5   1 413.743 11.8941   6
   0   5  -1 1577.41 42.0737   6
   0   5  -1 1601.65 43.0677   4
   0   5  -1 1590.77 49.4240   1
   0   5  -1 1605.58 42.1514   6
   0   5  -1 1637.21 49.8551   1
   0   5  -1 1569.41 41.4469   2
   0  -5   1 1579.56 41.9362   2
   0  -5   1 1596.85 41.9678   2
   0  -5   1 1607.41 42.1115   6
   0  -5   1 1625.94 50.7090   1
  -1   5  -1 115.052 5.82018   2
  -1   5  -1 117.814 5.83601   2
  -1   5  -1 115.802 6.12327   6
   1  -5   1 110.473 9.19049   6
   1  -5   1 129.833 6.41541   2
   1  -5   1 131.659 6.90758   5
   1  -5   1 125.596 12.5642   1
   1  -5   1 118.877 6.16500   2
  -2   5  -1 139.560 6.81086   2
  -2   5  -1 118.128 13.2030   1
  -2   5  -1 145.926 7.47303   4
  -2   5  -1 141.412 7.33695   6
  -2   5  -1 132.398 7.22644   6
   2  -5   1 138.083 6.89215   5
   2  -5   1 126.605 7.14339   2
   2  -5   1 135.698 6.99949   2
   2  -5   1 129.672 7.03611   6
   2  -5   1 118.659 13.9205   1
  -3   5  -1 860.079 26.5082   2
  -3   5  -1 938.393 40.2243   1
  -3   5  -1 941.768 27.2800   6
  -3   5  -1 934.512 26.8661   2
  -3   5  -1 917.208 26.8907   4
  -3   5  -1 876.142 27.0205   6
   3  -5   1 925.160 27.1831   6
   3  -5   1 959.632 27.1905   2
   3  -5   1 937.375 23.9357   3
   3  -5   1 931.117 40.5329   1
   3  -5   1 937.500 26.3796   5
   3  -5   1 889.857 26.8935   2
  -4   5  -1 123.835 8.15718   6
  -4   5  -1 122.902 8.11091   6
  -4   5  -1 102.920 15.9103   1
  -4   5  -1 124.766 9.22002   2
  -4   5  -1 118.665 7.33614   4
  -4   5  -1 131.393 7.97433   2
   4  -5   1 120.516 8.01243   2
   4  -5   1 114.015 7.95184   6
   4  -5   1 119.594 6.67059   5
   4  -5   1 124.054 15.5377   1
   4  -5   1 118.696 4.79071   3
   4  -5   1 121.332 7.72254   2
  -5   5  -1 54.5139 6.12024   4
  -5   5  -1 55.5113 6.70212   6
  -5   5  -1 70.6266 6.86860   2
  -5   5  -1 54.5436 6.18937   2
  -5   5  -1 52.2396 6.65224   6
  -5   5  -1 43.1048 12.2045   1
   5  -5   1 50.6000 5.18552   5
   5  -5   1 57.9837 6.16140   2
   5  -5   1 45.5168 3.81728   3
   5  -5   1 54.4240 13.0146   1
   5  -5   1 56.9632 6.84431   2
   5  -5   1 63.5293 7.30410   6
  -6   5  -1 600.991 21.5320   2
  -6   5  -1 607.247 20.8685   4
  -6   5  -1 646.413 22.0374   2
  -6   5  -1 597.848 22.0284   6
  -6   5  -1 608.892 38.8326   1
  -6   5  -1 621.034 22.0194   6
   6  -5   1 625.236 22.1865   6
   6  -5   1 608.170 38.0255   1
   6  -5   1 621.035 21.8256   2
   6  -5   1 586.591 19.3718   3
   6  -5   1 626.568 19.3417   5
   6  -5   1 635.236 21.7217   2
  -7   5  -1 40.7338 7.09390   2
  -7   5  -1 36.1034 6.87005   6
  -7   5  -1 39.4632 6.69842   2
  -7   5  -1 15.1242 11.6575   1
  -7   5  -1 36.2579 6.28824   4
   7  -5   1 45.9288 13.9193   1
   7  -5   1 39.0745 4.63578   3
   7  -5   1 36.4214 6.42651   2
   7  -5   1 49.4669 6.90988   2
   7  -5   1 27.2367 6.89222   6
  -8   5  -1 10.0416 10.0019   2
  -8   5  -1 33.6850 13.0071   1
  -8   5  -1 32.4736 6.86821   6
  -8   5  -1 27.2118 9.03237   6
  -8   5  -1 22.0075 6.08511   4
  -8   5  -1 31.9307 6.56862   2
   8  -5   1 27.2018 4.71552   3
   8  -5   1 39.0923 6.52701   2
   8  -5   1 23.8351 6.98241   6
   8  -5   1 33.0188 6.55893   2
   8  -5   1 31.0342 4.77700   5
   8  -5   1 1.85379 12.8287   1
  -9   5  -1 71.0670 17.3923   1
  -9   5  -1 67.0397 9.70460   6
  -9   5  -1 75.2317 9.33694   2
  -9   5  -1 91.7656 10.8623   6
  -9   5  -1 70.2703 8.46840   4
  -9   5  -1 73.7582 9.53338   2
   9  -5   1 65.1270 18.3386   1
   9  -5   1 84.0087 10.1872   6
   9  -5   1 52.9253 7.80867   2
   9  -5   1 73.1745 7.22574   3
 -10   5  -1 1.33853 9.47424   6
 -10   5  -1 -4.6869 6.98214   6
 -10   5  -1 0.11027 5.31610   2
 -10   5  -1 3.40037 6.03752   4
  10  -5   1 6.50195 4.79880   3
  10  -5   1 -5.1255 10.2195   1
  10  -5   1 -2.6916 6.30002   6
  10  -5   1 1.01552 2.35610   5
  10  -5   1 0.67524 5.31374   2
 -11   5  -1 3.52523 7.48571   6
 -11   5  -1 -6.6787 6.48696   2
 -11   5  -1 -0.5635 6.10043   4
 -11   5  -1 -15.557 13.6105   1
  11  -5   1 -1.3482 5.03888   3
  11  -5   1 3.47160 1.82056   5
  11  -5   1 5.34871 7.70835   6
  11  -5   1 3.31516 5.36121   2
  11  -5   1 -0.2420 1.68432   5
  11  -5   1 -10.694 13.3577   1
 -12   5  -1 49.7292 9.12944   4
 -12   5  -1 39.3993 10.6738   6
 -12   5  -1 57.4837 10.6668   2
  12  -5   1 48.8994 8.26022   3
  12  -5   1 30.0418 9.07780   6
  12  -5   1 35.8133 7.51530   2
  14   4  -1 5.52719 8.65720   3
 -14  -4   1 7.11073 6.73535   4
 -14  -4   1 15.6221 7.70458   2
  13   4  -1 51.2840 8.36465   6
  13   4  -1 63.5816 11.0645   3
 -13  -4   1 55.7299 7.72857   6
 -13  -4   1 80.1948 9.84496   2
 -13  -4   1 65.6880 8.81051   2
 -13  -4   1 48.1101 8.28192   4
  12   4  -1 17.0911 4.21824   2
  12   4  -1 22.5666 6.83475   6
  12   4  -1 9.63872 9.22049   1
  12   4  -1 15.7165 8.04910   3
 -12  -4   1 27.8916 7.26711   4
 -12  -4   1 9.63686 5.31051   2
 -12  -4   1 19.0291 6.36648   2
 -12  -4   1 2.44214 11.7870   1
 -12  -4   1 15.4053 5.69682   6
  11   4  -1 34.7632 8.06674   3
  11   4  -1 28.4715 3.58749   2
  11   4  -1 48.5885 11.5513   1
  11   4  -1 41.2754 10.1758   6
 -11  -4   1 33.7442 7.19348   4
 -11  -4   1 30.8883 5.70304   2
 -11  -4   1 31.7230 12.9036   1
 -11  -4   1 29.8475 6.51424   2
  10   4  -1 196.727 11.4169   6
  10   4  -1 193.269 12.8839   3
  10   4  -1 191.014 7.98912   2
  10   4  -1 175.394 19.0070   1
 -10  -4   1 193.718 21.5999   1
 -10  -4   1 181.374 10.8082   2
 -10  -4   1 175.454 6.52136   5
 -10  -4   1 188.360 11.7125   2
 -10  -4   1 183.068 11.3157   4
   9   4  -1 71.7353 8.83754   3
   9   4  -1 55.5769 4.64717   2
   9   4  -1 71.1533 7.58456   6
   9   4  -1 54.6628 12.1768   1
  -9  -4   1 64.2304 7.62538   2
  -9  -4   1 57.4165 4.31985   5
  -9  -4   1 66.4630 13.9800   1
  -9  -4   1 67.5159 7.21300   2
  -9  -4   1 69.0137 8.04245   4
  -9  -4   1 60.7029 6.52357   6
   8   4  -1 380.807 23.4807   1
   8   4  -1 357.403 13.8958   6
   8   4  -1 348.447 15.0820   3
   8   4  -1 343.372 11.2100   2
   8   4  -1 352.449 11.2959   2
  -8  -4   1 345.661 14.0443   4
  -8  -4   1 360.838 13.9853   2
  -8  -4   1 345.849 13.5045   2
  -8  -4   1 354.059 13.2808   6
  -8  -4   1 351.998 11.5218   5
   7   4  -1 112.411 5.06849   2
   7   4  -1 124.209 8.22163   3
   7   4  -1 116.689 5.09648   2
   7   4  -1 119.817 7.13039   6
   7   4  -1 120.728 12.7022   1
  -7  -4   1 115.660 6.03082   5
  -7  -4   1 111.878 6.93923   6
  -7  -4   1 112.189 7.67191   4
  -7  -4   1 112.532 6.97875   2
  -7  -4   1 120.969 7.22696   2
  -7  -4   1 125.870 14.1294   1
   6   4  -1 340.196 11.9758   6
   6   4  -1 325.688 9.60791   2
   6   4  -1 343.977 13.1734   3
   6   4  -1 365.582 18.6336   1
   6   4  -1 324.174 9.65239   2
  -6  -4   1 334.549 11.4128   2
  -6  -4   1 319.082 19.2674   1
  -6  -4   1 323.407 11.0000   5
  -6  -4   1 324.955 11.2425   6
  -6  -4   1 322.107 11.8560   2
   5   4  -1 59.3355 5.36857   3
   5   4  -1 59.1385 2.11216   2
   5   4  -1 53.6177 7.54284   1
   5   4  -1 60.5663 5.05819   6
   5   4  -1 59.6153 2.13106   2
  -5  -4   1 69.4276 9.11771   1
  -5  -4   1 66.1130 4.57382   5
  -5  -4   1 68.4132 4.40984   6
  -5  -4   1 70.5432 4.46157   2
  -5  -4   1 73.2512 4.75698   2
   4   4  -1 429.708 13.3436   6
   4   4  -1 447.423 14.8592   3
   4   4  -1 448.989 17.2844   1
  -4  -4   1 469.813 14.1983   5
  -4  -4   1 480.641 19.7032   1
  -4  -4   1 489.607 13.4531   6
  -4  -4   1 464.892 13.3352   2
  -4  -4   1 491.248 13.4832   2
   3   4  -1 368.349 12.1815   3
   3   4  -1 393.461 12.7698   4
   3   4  -1 390.033 10.9405   6
   3   4  -1 383.624 13.0240   1
  -3  -4   1 378.835 10.7288   2
  -3  -4   1 388.023 10.9376   6
  -3  -4   1 387.701 10.8067   2
  -3  -4   1 390.375 15.3730   1
  -3  -4   1 382.044 12.1747   5
   2   4  -1 573.635 17.4427   1
   2   4  -1 551.616 15.9180   3
   2   4  -1 570.408 16.7552   4
   2   4  -1 557.370 15.0935   6
   2   4  -1 549.323 16.8034   1
  -2  -4   1 569.697 14.8782   2
  -2  -4   1 566.706 19.0071   1
  -2  -4   1 561.777 14.8819   2
  -2  -4   1 553.466 16.4726   5
  -2  -4   1 574.330 15.0564   6
   1   4  -1 4117.79 104.112   4
   1   4  -1 3875.94 106.728   1
   1   4  -1 4212.17 107.291   1
   1   4  -1 4066.99 102.869   3
  -1  -4   1 4069.23 107.859   1
  -1  -4   1 4060.21 102.834   6
   0   4  -1 1203.46 32.4161   6
   0   4  -1 1198.16 32.4246   6
   0   4  -1 1047.58 45.2195   1
   0   4  -1 1208.19 31.9762   2
   0   4  -1 1207.07 31.3305   3
   0   4  -1 1260.90 38.9237   1
   0   4  -1 1289.08 33.2797   4
   0  -4   1 1260.84 32.3492   2
   0  -4   1 1281.53 32.5153   6
   0  -4   1 1251.92 32.3365   2
   0  -4   1 1281.88 39.5644   1
  -1   4  -1 186.714 7.43194   4
  -1   4  -1 186.606 6.98635   2
  -1   4  -1 175.428 7.20090   6
   1  -4   1 183.674 13.3914   1
   1  -4   1 192.599 7.58264   6
   1  -4   1 178.873 7.12059   2
   1  -4   1 188.190 7.23167   2
   1  -4   1 186.305 7.38893   5
  -2   4  -1 214.892 8.89387   6
  -2   4  -1 218.523 8.76913   4
  -2   4  -1 233.517 8.69736   2
  -2   4  -1 222.689 15.9556   1
  -2   4  -1 226.222 8.97982   6
  -2   4  -1 215.955 8.54597   2
   2  -4   1 219.004 8.47112   5
   2  -4   1 213.766 8.66056   2
   2  -4   1 219.162 6.07417   3
   2  -4   1 215.965 8.82647   6
   2  -4   1 205.625 15.6010   1
   2  -4   1 223.456 8.85548   2
  -3   4  -1 140.634 7.89803   4
  -3   4  -1 144.418 7.87736   6
  -3   4  -1 146.437 7.51880   2
  -3   4  -1 148.336 15.1202   1
  -3   4  -1 159.134 7.77178   2
   3  -4   1 149.643 7.66847   2
   3  -4   1 147.441 5.02522   3
   3  -4   1 144.479 7.52896   2
   3  -4   1 148.797 15.0749   1
   3  -4   1 142.419 7.76762   6
   3  -4   1 137.607 6.71420   5
  -4   4  -1 19.7336 4.02641   2
  -4   4  -1 22.8708 4.30537   2
  -4   4  -1 24.1475 4.63656   6
  -4   4  -1 20.3343 8.72936   1
  -4   4  -1 24.0102 4.01014   4
   4  -4   1 17.6721 7.95746   1
   4  -4   1 22.4931 4.59031   6
   4  -4   1 22.3934 4.25063   2
   4  -4   1 29.6610 2.89216   3
   4  -4   1 19.1792 3.01438   5
   4  -4   1 23.4375 4.16393   2
  -5   4  -1 62.7346 7.26425   2
  -5   4  -1 65.9106 6.82108   2
  -5   4  -1 68.6212 13.9722   1
  -5   4  -1 66.1209 7.02521   6
  -5   4  -1 71.0316 5.88682   4
   5  -4   1 66.1772 6.90779   2
   5  -4   1 71.8368 5.04543   5
   5  -4   1 59.5375 13.2129   1
   5  -4   1 58.4043 6.89755   6
   5  -4   1 67.5127 4.42599   3
   5  -4   1 68.6068 6.80276   2
  -6   4  -1 297.362 15.1391   2
  -6   4  -1 233.939 23.5223   1
  -6   4  -1 266.156 13.0008   6
  -6   4  -1 264.056 11.6779   4
  -6   4  -1 278.277 12.9713   2
   6  -4   1 280.673 12.9796   2
   6  -4   1 290.820 13.3953   6
   6  -4   1 288.185 10.3034   5
   6  -4   1 310.529 25.5794   1
   6  -4   1 266.579 12.5492   2
   6  -4   1 280.971 10.3534   3
  -7   4  -1 1.76009 8.71165   1
  -7   4  -1 8.64228 5.56569   6
  -7   4  -1 6.51204 4.66167   4
  -7   4  -1 4.32118 4.87919   2
  -7   4  -1 3.94383 5.78941   6
  -7   4  -1 11.7401 5.52329   2
   7  -4   1 0.37543 3.17547   3
   7  -4   1 3.10797 8.04565   1
   7  -4   1 -0.3640 4.91950   6
   7  -4   1 5.97640 4.68000   2
   7  -4   1 10.0691 4.59919   2
   7  -4   1 4.97236 2.59310   5
  -8   4  -1 10.7548 5.96785   2
  -8   4  -1 18.8259 5.48461   4
  -8   4  -1 6.38108 5.47237   2
  -8   4  -1 10.2073 5.64239   6
  -8   4  -1 15.8711 10.8006   1
  -8   4  -1 14.4885 6.78686   6
   8  -4   1 10.3740 5.99208   6
   8  -4   1 7.97431 4.82987   2
   8  -4   1 29.4777 12.7359   1
   8  -4   1 7.54812 5.23576   2
   8  -4   1 12.7352 4.39719   3
   8  -4   1 14.1284 2.95005   5
  -9   4  -1 114.443 9.84838   4
  -9   4  -1 108.166 11.6415   2
  -9   4  -1 101.897 10.5123   2
  -9   4  -1 97.2955 10.2028   6
  -9   4  -1 82.4636 19.2891   1
   9  -4   1 109.337 11.1393   6
   9  -4   1 95.2557 8.20304   3
   9  -4   1 117.784 10.4017   2
   9  -4   1 107.567 5.84725   5
   9  -4   1 104.119 20.7115   1
   9  -4   1 106.801 10.2631   2
 -10   4  -1 108.448 16.6697   6
 -10   4  -1 78.3595 18.6960   1
 -10   4  -1 78.6559 13.8933   4
 -10   4  -1 93.9391 10.9984   2
 -10   4  -1 104.248 11.9952   2
 -10   4  -1 93.0137 11.6034   6
  10  -4   1 79.1784 4.84862   5
  10  -4   1 98.6311 11.5438   6
  10  -4   1 101.577 21.1550   1
  10  -4   1 89.1444 10.0536   2
  10  -4   1 98.3366 9.00437   3
 -11   4  -1 -6.6338 11.2449   1
 -11   4  -1 10.5433 6.22015   4
 -11   4  -1 4.13274 6.92309   2
 -11   4  -1 9.31275 7.45089   6
 -11   4  -1 -1.1847 5.86795   2
  11  -4   1 1.87521 5.01967   2
  11  -4   1 22.7734 14.0683   1
  11  -4   1 4.21534 5.37212   3
  11  -4   1 8.63388 7.85831   6
 -12   4  -1 17.0421 8.22737   6
 -12   4  -1 27.9045 7.89599   4
 -12   4  -1 20.1316 8.20852   2
  12  -4   1 24.1679 6.80651   3
  12  -4   1 24.2205 8.08568   6
  12  -4   1 28.5274 6.65038   2
 -13   4  -1 4.09906 6.67624   4
 -13   4  -1 11.5651 9.03107   6
 -13   4  -1 0.47158 7.02979   2
  13  -4   1 2.57734 6.29797   3
  13  -4   1 4.71880 7.50621   6
  14   3  -1 4.29879 8.07488   3
 -14  -3   1 27.9077 8.11806   2
 -14  -3   1 4.00566 6.74286   4
  13   3  -1 42.1054 9.88480   3
  13   3  -1 48.8684 8.62400   6
 -13  -3   1 28.7560 6.83600   2
 -13  -3   1 44.4381 8.30845   4
 -13  -3   1 46.8214 7.87182   6
 -13  -3   1 54.0124 8.89427   2
  12   3  -1 3.01470 7.14251   3
  12   3  -1 0.79270 2.93117   2
  12   3  -1 3.09907 6.00169   6
  12   3  -1 9.87967 9.52181   1
 -12  -3   1 -11.695 9.87532   1
 -12  -3   1 2.07300 5.79026   2
 -12  -3   1 4.70228 4.96278   2
 -12  -3   1 -4.3235 5.53533   6
 -12  -3   1 -1.4539 5.58261   4
  11   3  -1 41.9025 12.1553   1
  11   3  -1 42.4416 8.45722   3
  11   3  -1 41.4077 4.77466   2
  11   3  -1 48.2195 7.67879   6
 -11  -3   1 58.5222 15.0930   1
 -11  -3   1 48.4720 6.77626   2
 -11  -3   1 57.9673 8.10264   2
 -11  -3   1 53.5774 7.83875   4
  10   3  -1 162.315 11.0612   6
  10   3  -1 178.854 19.7301   1
  10   3  -1 166.583 11.7711   3
  10   3  -1 166.694 8.42856   2
 -10  -3   1 154.940 5.17680   5
 -10  -3   1 161.034 20.7334   1
 -10  -3   1 169.669 11.4358   2
 -10  -3   1 157.244 10.5845   4
 -10  -3   1 156.029 10.5639   2
   9   3  -1 3.18071 2.83093   2
   9   3  -1 6.90138 2.97215   2
   9   3  -1 -3.2922 6.37678   1
   9   3  -1 -0.8883 5.12620   3
   9   3  -1 4.59211 4.88781   6
  -9  -3   1 8.49762 4.79877   2
  -9  -3   1 4.40154 1.91854   5
  -9  -3   1 3.38457 4.35555   4
  -9  -3   1 -0.8468 7.56967   1
  -9  -3   1 0.85363 3.89672   2
  -9  -3   1 5.40070 4.05196   6
   8   3  -1 15.7112 3.09189   2
   8   3  -1 26.7169 5.79462   3
   8   3  -1 16.2108 4.44403   6
   8   3  -1 4.37275 6.51950   1
   8   3  -1 13.9113 3.14461   2
  -8  -3   1 17.4780 4.52510   6
  -8  -3   1 17.5855 4.72230   4
  -8  -3   1 28.7103 10.1766   1
  -8  -3   1 20.5317 4.48096   2
  -8  -3   1 15.2900 4.40953   2
  -8  -3   1 15.6466 2.48783   5
   7   3  -1 27.8839 4.28238   6
   7   3  -1 20.9134 3.06514   2
   7   3  -1 16.1703 2.87936   2
   7   3  -1 25.4196 7.83639   1
   7   3  -1 19.9543 5.06206   3
  -7  -3   1 15.3592 3.76785   2
  -7  -3   1 21.1866 3.81490   2
  -7  -3   1 23.7389 2.80442   5
  -7  -3   1 27.0626 4.79214   4
  -7  -3   1 24.5074 4.16286   6
  -7  -3   1 21.6574 8.18359   1
   6   3  -1 419.177 15.2185   3
   6   3  -1 432.126 22.5234   1
   6   3  -1 416.062 12.9829   2
   6   3  -1 436.124 13.0333   2
   6   3  -1 434.596 15.8303   6
  -6  -3   1 422.944 15.9741   2
  -6  -3   1 424.221 14.0560   2
  -6  -3   1 433.371 13.0305   5
  -6  -3   1 427.432 23.5678   1
  -6  -3   1 433.232 14.1033   6
  -6  -3   1 431.810 14.6273   4
   5   3  -1 209.968 13.6484   1
   5   3  -1 197.388 6.72651   2
   5   3  -1 187.101 7.73145   6
   5   3  -1 196.529 8.66139   3
   5   3  -1 195.281 6.64340   2
  -5  -3   1 179.322 7.48000   2
  -5  -3   1 182.086 13.9545   1
  -5  -3   1 169.212 10.4580   6
  -5  -3   1 185.448 7.14249   5
  -5  -3   1 187.226 7.61166   2
   4   3  -1 131.802 10.2491   1
   4   3  -1 132.580 6.02174   6
   4   3  -1 136.886 4.79074   2
   4   3  -1 130.918 7.66208   3
   4   3  -1 136.221 4.76886   2
  -4  -3   1 135.456 5.71424   2
  -4  -3   1 142.096 5.94713   6
  -4  -3   1 147.190 5.92853   5
  -4  -3   1 137.761 5.75191   2
  -4  -3   1 130.951 10.7568   1
   3   3  -1 90.8597 2.76222   2
   3   3  -1 93.2630 7.07736   1
   3   3  -1 90.7298 4.19559   6
   3   3  -1 92.4128 2.75090   2
   3   3  -1 90.0806 5.01697   3
  -3  -3   1 96.9669 4.16447   6
  -3  -3   1 95.3192 4.69697   5
  -3  -3   1 95.1300 3.95858   2
  -3  -3   1 91.3924 7.77861   1
  -3  -3   1 99.6949 4.02972   2
   2   3  -1 3213.24 78.9731   3
   2   3  -1 2724.60 85.1251   1
   2   3  -1 3229.16 79.4389   4
  -2  -3   1 3179.99 82.3612   1
   1   3  -1 1257.14 33.3435   4
   1   3  -1 1266.14 31.6904   2
   1   3  -1 1260.77 32.3557   6
   1   3  -1 1250.49 32.5220   3
   1   3  -1 1297.32 35.4685   1
   1   3  -1 1249.10 31.6878   2
   1   3  -1 1237.37 35.3528   1
  -1  -3   1 1246.65 32.1874   2
  -1  -3   1 1212.01 32.1892   2
  -1  -3   1 1246.31 32.3177   6
  -1  -3   1 1312.80 36.1523   1
   0   3  -1 1742.36 44.4226   2
   0   3  -1 1708.17 49.7271   1
   0   3  -1 1479.49 49.0058   1
   0   3  -1 1719.53 43.8335   3
   0   3  -1 1865.69 45.3320   4
   0   3  -1 1780.52 44.7426   6
   0  -3   1 1785.70 44.6273   2
   0  -3   1 1784.98 50.3623   1
   0  -3   1 1738.28 44.6897   6
  -1   3  -1 781.510 21.6935   2
  -1   3  -1 782.176 21.9079   6
  -1   3  -1 786.166 21.9549   4
   1  -3   1 805.461 29.0318   1
   1  -3   1 805.104 21.8800   2
   1  -3   1 827.738 22.0284   6
   1  -3   1 800.641 21.8318   2
   1  -3   1 798.118 21.9202   5
  -2   3  -1 105.169 5.65236   6
  -2   3  -1 103.742 5.47604   2
  -2   3  -1 101.792 5.10429   4
  -2   3  -1 99.0577 5.66505   6
  -2   3  -1 97.7522 5.41884   2
  -2   3  -1 107.404 11.0700   1
   2  -3   1 91.5682 3.32498   3
   2  -3   1 91.2688 5.59274   2
   2  -3   1 83.7536 10.2963   1
   2  -3   1 96.2541 5.61108   6
   2  -3   1 93.4880 4.90355   5
   2  -3   1 89.0710 5.44735   2
  -3   3  -1 820.898 35.1451   1
  -3   3  -1 844.100 24.6765   6
  -3   3  -1 848.793 24.5328   2
  -3   3  -1 840.784 24.3340   2
  -3   3  -1 857.810 24.0324   4
   3  -3   1 871.630 22.6737   3
   3  -3   1 835.174 24.4294   2
   3  -3   1 851.728 23.4198   5
   3  -3   1 859.279 24.7256   6
   3  -3   1 857.352 35.6914   1
   3  -3   1 850.416 24.4699   2
  -4   3  -1 797.046 40.8645   1
  -4   3  -1 864.150 25.7402   6
  -4   3  -1 878.534 25.5351   2
  -4   3  -1 895.481 25.7699   2
   4  -3   1 871.376 25.5451   2
   4  -3   1 884.103 25.6335   2
   4  -3   1 836.392 43.7635   1
   4  -3   1 859.550 23.6806   3
   4  -3   1 883.836 23.9845   5
   4  -3   1 857.956 25.7916   6
  -5   3  -1 652.538 21.3146   2
  -5   3  -1 667.532 20.3848   4
  -5   3  -1 654.774 21.1407   2
  -5   3  -1 664.588 21.4364   6
  -5   3  -1 667.939 34.8638   1
   5  -3   1 674.038 19.4010   3
   5  -3   1 677.561 19.1048   5
   5  -3   1 667.645 21.5580   6
   5  -3   1 649.846 34.5444   1
   5  -3   1 664.330 21.1122   2
   5  -3   1 670.883 21.1417   2
  -6   3  -1 784.347 41.4702   1
  -6   3  -1 840.438 24.5285   4
  -6   3  -1 773.198 25.1686   2
  -6   3  -1 788.068 25.6114   6
  -6   3  -1 787.535 25.5802   2
   6  -3   1 840.771 25.5511   2
   6  -3   1 816.348 41.5869   1
   6  -3   1 786.534 22.5668   5
   6  -3   1 808.768 23.5338   3
   6  -3   1 789.092 25.7179   6
   6  -3   1 813.849 25.4047   2
  -7   3  -1 80.6469 7.08905   4
  -7   3  -1 67.5964 15.3478   1
  -7   3  -1 70.9474 7.93796   6
  -7   3  -1 67.5066 7.90295   2
   7  -3   1 77.8323 6.41910   3
   7  -3   1 87.2620 8.88242   6
   7  -3   1 88.4074 8.30652   2
   7  -3   1 85.9210 8.38070   2
   7  -3   1 104.497 17.1906   1
   7  -3   1 86.2724 5.04158   5
  -8   3  -1 102.581 9.43005   6
  -8   3  -1 93.8391 10.0979   2
  -8   3  -1 85.0187 9.24113   2
  -8   3  -1 97.0188 8.11640   4
  -8   3  -1 121.525 18.9890   1
  -8   3  -1 88.6221 9.70940   6
   8  -3   1 102.423 7.63698   3
   8  -3   1 89.1366 9.53454   6
   8  -3   1 81.4248 16.9108   1
   8  -3   1 84.1888 8.85966   2
   8  -3   1 94.0386 8.79539   2
   8  -3   1 88.2806 5.08998   5
  -9   3  -1 116.889 11.6086   6
  -9   3  -1 116.748 11.1918   6
  -9   3  -1 117.540 11.3647   2
  -9   3  -1 119.853 21.5867   1
  -9   3  -1 113.667 10.6803   2
  -9   3  -1 109.781 9.31173   4
   9  -3   1 125.828 5.67803   5
   9  -3   1 111.165 9.43126   2
   9  -3   1 123.105 10.9959   6
   9  -3   1 145.177 23.1878   1
   9  -3   1 115.214 8.86954   3
   9  -3   1 111.619 10.0131   2
 -10   3  -1 53.7854 9.17150   6
 -10   3  -1 61.4042 18.2743   1
 -10   3  -1 62.7877 8.46438   2
 -10   3  -1 70.8366 8.25915   4
 -10   3  -1 58.5517 13.3350   6
 -10   3  -1 54.5425 8.89280   2
  10  -3   1 60.7915 9.11580   6
  10  -3   1 57.0189 3.51806   5
  10  -3   1 53.2057 3.38044   5
  10  -3   1 59.7025 7.81756   2
  10  -3   1 71.4594 18.8538   1
  10  -3   1 55.6008 7.53626   3
 -11   3  -1 8.42211 6.09872   4
 -11   3  -1 4.00581 6.73515   2
 -11   3  -1 47.9852 14.5026   1
 -11   3  -1 10.5877 6.33845   2
 -11   3  -1 2.87830 6.94180   6
  11  -3   1 2.64564 10.6487   1
  11  -3   1 10.8580 5.87059   3
  11  -3   1 8.98305 6.94910   6
  11  -3   1 13.8782 5.89910   2
 -12   3  -1 0.36208 6.08948   2
 -12   3  -1 -2.7566 7.19782   2
 -12   3  -1 -2.6292 5.91604   4
 -12   3  -1 7.50146 7.72354   6
  12  -3   1 17.4042 12.8315   1
  12  -3   1 -7.1419 6.76405   6
  12  -3   1 -10.707 5.28362   3
  12  -3   1 -6.7679 4.13024   2
 -13   3  -1 31.0870 8.42662   4
 -13   3  -1 25.9117 8.98334   6
 -13   3  -1 24.3098 8.73238   2
  13  -3   1 35.1894 8.14364   3
  13  -3   1 40.7866 9.38152   6
  14   2  -1 19.1336 13.5108   6
  14   2  -1 15.9255 9.43315   3
 -14  -2   1 20.3601 8.19242   2
 -14  -2   1 26.7747 8.00121   4
  13   2  -1 -5.1278 6.93828   3
  13   2  -1 -9.7605 6.07003   6
  13   2  -1 10.1399 4.19414   2
 -13  -2   1 3.93210 6.46226   4
 -13  -2   1 4.10631 6.71426   2
 -13  -2   1 -3.6335 5.04683   2
 -13  -2   1 0.06844 5.66698   6
  12   2  -1 2.68083 5.79490   6
  12   2  -1 13.5466 10.2042   1
  12   2  -1 1.65174 3.46070   2
  12   2  -1 10.3925 7.52552   3
 -12  -2   1 1.38155 5.73434   4
 -12  -2   1 -1.7826 6.14095   6
 -12  -2   1 5.51938 5.39739   2
 -12  -2   1 -5.3922 11.5908   1
 -12  -2   1 12.6526 6.67075   2
  11   2  -1 107.938 11.0907   6
  11   2  -1 104.564 10.6147   3
  11   2  -1 134.658 19.7373   1
  11   2  -1 112.118 7.96584   2
 -11  -2   1 100.874 10.1041   2
 -11  -2   1 111.366 9.91720   4
 -11  -2   1 103.803 10.8586   2
 -11  -2   1 132.152 21.0117   1
  10   2  -1 81.4295 9.49210   6
  10   2  -1 77.1537 9.19751   3
  10   2  -1 93.9691 17.0096   1
  10   2  -1 72.7105 6.84944   2
 -10  -2   1 79.8271 8.62380   2
 -10  -2   1 88.5697 17.2523   1
 -10  -2   1 72.7298 8.43039   2
 -10  -2   1 65.3479 7.91134   4
   9   2  -1 87.2575 8.29942   6
   9   2  -1 91.2172 8.85719   3
   9   2  -1 83.5910 6.76318   2
   9   2  -1 106.965 16.8571   1
   9   2  -1 98.4867 7.26597   2
  -9  -2   1 89.0676 4.14909   5
  -9  -2   1 92.0898 8.11277   6
  -9  -2   1 93.2221 8.42256   2
  -9  -2   1 84.6770 16.8046   1
  -9  -2   1 93.5112 8.21676   4
  -9  -2   1 82.4766 9.06504   2
   8   2  -1 129.476 9.16776   6
   8   2  -1 137.498 16.4824   1
   8   2  -1 139.827 7.71097   2
   8   2  -1 122.961 8.82138   3
   8   2  -1 127.687 7.41902   2
  -8  -2   1 115.427 5.17607   5
  -8  -2   1 122.810 8.51308   6
  -8  -2   1 119.812 8.12817   4
  -8  -2   1 130.467 9.19005   2
  -8  -2   1 128.607 8.57432   2
  -8  -2   1 116.092 16.2896   1
   7   2  -1 76.9021 4.24700   5
   7   2  -1 75.3025 7.15020   6
   7   2  -1 79.3896 6.95644   3
   7   2  -1 64.2780 5.44468   2
   7   2  -1 75.6708 12.3195   1
   7   2  -1 79.7635 5.82544   2
  -7  -2   1 96.3122 13.9520   1
  -7  -2   1 79.2470 6.40199   4
  -7  -2   1 83.8714 6.27731   6
  -7  -2   1 82.4832 4.24925   5
  -7  -2   1 81.4252 6.95816   2
  -7  -2   1 82.9405 6.58590   2
   6   2  -1 534.519 16.5654   2
   6   2  -1 535.639 17.6627   6
   6   2  -1 551.747 15.6037   5
   6   2  -1 531.871 16.5779   2
   6   2  -1 553.420 18.0458   3
   6   2  -1 575.024 27.6351   1
  -6  -2   1 561.181 17.5292   4
  -6  -2   1 536.918 15.5767   5
  -6  -2   1 556.967 17.5043   6
  -6  -2   1 563.211 28.4889   1
  -6  -2   1 565.692 17.7068   2
   5   2  -1 1366.43 35.5492   2
   5   2  -1 1340.20 36.2269   6
   5   2  -1 1348.80 34.9675   5
   5   2  -1 1352.70 36.8609   3
   5   2  -1 1399.05 46.7270   1
   5   2  -1 1374.44 35.6869   2
  -5  -2   1 1319.53 36.1564   6
  -5  -2   1 1298.79 36.1662   2
  -5  -2   1 1234.38 37.6411   4
  -5  -2   1 1292.79 36.0004   2
  -5  -2   1 1331.67 34.9985   5
  -5  -2   1 1291.19 46.7306   1
   4   2  -1 3563.92 91.7937   6
   4   2  -1 3608.56 91.1762   2
   4   2  -1 3399.16 92.6264   3
   4   2  -1 3681.20 91.2616   2
   4   2  -1 3567.96 91.0706   5
   4   2  -1 3698.35 100.689   1
  -4  -2   1 3581.74 91.6107   2
  -4  -2   1 3612.53 91.7146   2
  -4  -2   1 3574.78 101.077   1
  -4  -2   1 3512.17 91.6742   6
   3   2  -1 1074.13 27.3861   5
   3   2  -1 1039.39 26.9872   2
   3   2  -1 1081.71 27.0914   2
   3   2  -1 1019.44 27.4875   6
   3   2  -1 1044.81 28.1210   3
   3   2  -1 1005.35 40.3419   1
  -3  -2   1 1023.74 27.3550   5
  -3  -2   1 1022.32 27.3294   2
  -3  -2   1 1044.99 33.6183   1
  -3  -2   1 1002.60 27.4294   6
  -3  -2   1 1016.64 27.3714   2
   2   2  -1 8.80253 1.11269   2
   2   2  -1 10.4645 1.17289   2
   2   2  -1 8.97257 1.92130   5
   2   2  -1 8.70951 3.18312   1
   2   2  -1 7.24817 1.71587   6
   2   2  -1 10.0434 2.22988   3
  -2  -2   1 9.25212 1.74367   6
  -2  -2   1 6.03679 3.13514   1
  -2  -2   1 7.21020 1.37995   2
  -2  -2   1 6.54053 1.36526   2
  -2  -2   1 9.75017 1.88307   5
   1   2  -1 1438.88 37.0798   4
   1   2  -1 1357.85 35.9655   2
   1   2  -1 1422.78 38.7904   1
   1   2  -1 1393.53 35.9871   2
   1   2  -1 1398.34 36.6040   3
  -1  -2   1 1449.71 36.2188   2
  -1  -2   1 1455.22 39.2971   1
  -1  -2   1 1430.60 36.9494   5
  -1  -2   1 1487.84 36.3830   6
   0   2  -1 654.855 16.7255   6
   0   2  -1 660.434 20.4091   1
   0   2  -1 612.463 16.4897   2
   0   2  -1 637.186 17.0178   4
   0   2  -1 595.911 16.0366   3
   0  -2   1 610.712 20.4267   1
   0  -2   1 618.335 16.5632   2
   0  -2   1 627.885 16.5934   2
   0  -2   1 625.875 16.7107   6
   0  -2   1 620.293 16.6372   6
  -1   2  -1 680.881 19.2391   2
  -1   2  -1 722.512 19.2845   4
  -1   2  -1 706.954 19.4633   6
  -1   2  -1 733.369 25.6651   1
  -1   2  -1 712.450 19.4327   6
   1  -2   1 727.656 19.4690   6
   1  -2   1 724.751 19.3504   2
   1  -2   1 710.090 25.2115   1
   1  -2   1 691.120 19.2886   2
  -2   2  -1 79.2685 9.57508   1
  -2   2  -1 82.0068 4.85261   2
  -2   2  -1 80.0307 4.23485   4
  -2   2  -1 75.1877 4.72567   2
  -2   2  -1 73.3058 4.92204   6
   2  -2   1 77.3619 3.95065   5
   2  -2   1 74.0222 4.89306   6
   2  -2   1 91.3402 9.59966   1
   2  -2   1 82.9277 4.92896   2
   2  -2   1 72.5782 3.09863   3
   2  -2   1 70.6531 4.59326   2
  -3   2  -1 485.412 14.8482   2
  -3   2  -1 472.573 14.8134   2
  -3   2  -1 474.595 23.6092   1
  -3   2  -1 466.047 14.0883   4
  -3   2  -1 459.733 14.9087   6
   3  -2   1 491.863 14.7777   2
   3  -2   1 451.810 13.3822   3
   3  -2   1 487.681 13.5286   5
   3  -2   1 477.950 15.0052   6
   3  -2   1 480.310 23.6810   1
   3  -2   1 466.422 14.7268   2
  -4   2  -1 595.834 32.6203   1
  -4   2  -1 645.590 19.6124   2
  -4   2  -1 608.837 19.5672   6
  -4   2  -1 617.185 18.6575   4
  -4   2  -1 631.418 19.4488   2
   4  -2   1 655.627 19.5563   2
   4  -2   1 663.206 18.2423   3
   4  -2   1 621.451 42.3925   1
   4  -2   1 647.818 19.7965   6
   4  -2   1 657.087 17.7682   5
   4  -2   1 649.743 19.4595   2
  -5   2  -1 470.187 15.4190   4
  -5   2  -1 477.612 27.7448   1
  -5   2  -1 482.879 16.4074   2
  -5   2  -1 472.030 16.2895   6
  -5   2  -1 454.306 15.9327   2
   5  -2   1 475.652 13.7922   5
   5  -2   1 482.324 16.0860   2
   5  -2   1 475.302 15.0874   3
   5  -2   1 532.151 28.6291   1
   5  -2   1 469.380 15.9696   2
   5  -2   1 448.676 16.2134   6
  -6   2  -1 50.3252 5.65391   2
  -6   2  -1 61.1563 7.08696   2
  -6   2  -1 61.3526 13.7659   1
  -6   2  -1 51.7794 5.24396   4
  -6   2  -1 59.6248 6.76428   6
   6  -2   1 51.2827 6.05582   2
   6  -2   1 56.2010 5.17397   3
   6  -2   1 53.8911 3.71131   5
   6  -2   1 51.6582 11.6871   1
   6  -2   1 56.5886 6.06221   2
   6  -2   1 50.5394 6.10196   6
  -7   2  -1 255.244 12.1480   6
  -7   2  -1 211.582 11.5893   2
  -7   2  -1 225.270 23.6834   1
  -7   2  -1 219.188 12.2106   2
  -7   2  -1 242.172 10.7573   4
   7  -2   1 243.594 8.22452   5
   7  -2   1 252.824 23.9798   1
   7  -2   1 243.686 14.1482   6
   7  -2   1 256.379 11.7682   2
   7  -2   1 262.648 11.9177   2
   7  -2   1 246.746 10.5329   3
  -8   2  -1 134.113 20.7301   1
  -8   2  -1 146.828 9.08085   4
  -8   2  -1 134.442 9.99297   6
  -8   2  -1 151.651 10.9850   2
  -8   2  -1 128.811 10.0567   2
   8  -2   1 141.609 9.70207   2
   8  -2   1 141.866 5.81938   5
   8  -2   1 150.848 9.12627   3
   8  -2   1 138.990 9.95219   2
   8  -2   1 147.691 10.6198   6
   8  -2   1 135.101 19.5719   1
  -9   2  -1 50.7016 6.63333   4
  -9   2  -1 47.6288 7.47039   6
  -9   2  -1 30.2772 13.3388   1
  -9   2  -1 50.6553 7.69714   2
  -9   2  -1 52.3159 7.92220   6
   9  -2   1 40.2698 6.30849   3
   9  -2   1 27.2169 11.9622   1
   9  -2   1 34.0598 5.71552   2
   9  -2   1 49.7749 6.74390   2
   9  -2   1 41.8142 3.17612   5
   9  -2   1 51.6134 7.90470   6
 -10   2  -1 16.3857 9.77887   6
 -10   2  -1 7.93914 5.51237   4
 -10   2  -1 8.38380 5.84110   2
 -10   2  -1 10.2049 6.61774   2
 -10   2  -1 12.6848 6.76524   6
 -10   2  -1 20.1146 12.0280   1
  10  -2   1 14.1736 7.16701   6
  10  -2   1 -5.9951 8.96036   1
  10  -2   1 2.20091 5.47472   3
  10  -2   1 7.58824 5.09744   2
 -11   2  -1 11.7861 11.8934   1
 -11   2  -1 7.42562 6.88771   2
 -11   2  -1 18.3669 7.21415   6
 -11   2  -1 6.13966 5.49707   2
  11  -2   1 21.3978 12.3257   1
  11  -2   1 13.2746 7.00846   6
  11  -2   1 19.8632 5.51150   2
  11  -2   1 19.7305 6.94020   3
 -12   2  -1 36.5157 9.26615   6
 -12   2  -1 32.0159 7.35588   4
 -12   2  -1 20.4956 10.1072   2
 -12   2  -1 37.7907 7.61831   2
  12  -2   1 20.1752 7.90717   6
  12  -2   1 25.3018 14.0757   1
  12  -2   1 16.7368 7.54399   3
 -13   2  -1 1.05849 7.30786   6
 -13   2  -1 2.75691 7.06830   2
 -13   2  -1 9.85419 6.54776   4
  13  -2   1 11.2478 8.03653   6
  13  -2   1 11.7736 7.62926   3
  14   1  -1 26.4344 14.4598   6
  14   1  -1 4.16887 8.14495   3
 -14  -1   1 10.6457 7.52383   4
 -14  -1   1 12.3404 7.82158   2
  13   1  -1 31.2339 9.41718   3
  13   1  -1 36.6749 6.66198   2
  13   1  -1 30.7995 8.49996   6
 -13  -1   1 9.06185 7.87118   2
 -13  -1   1 28.8405 7.54364   6
 -13  -1   1 36.0037 8.21898   4
  12   1  -1 14.9943 4.05428   2
  12   1  -1 24.8489 12.1029   1
  12   1  -1 22.9343 8.53814   3
  12   1  -1 13.2162 6.69789   6
 -12  -1   1 12.9741 6.84501   2
 -12  -1   1 19.7674 13.6051   1
 -12  -1   1 15.7509 7.07743   6
 -12  -1   1 25.7308 6.50399   2
 -12  -1   1 9.20528 6.64070   4
  11   1  -1 79.5185 7.67972   2
  11   1  -1 76.0550 9.12472   6
  11   1  -1 104.406 19.3392   1
  11   1  -1 86.5311 10.2720   3
 -11  -1   1 75.6043 8.55148   2
 -11  -1   1 66.0107 8.95880   2
 -11  -1   1 60.9449 15.3895   1
 -11  -1   1 81.2675 10.2350   4
  10   1  -1 113.512 10.6124   3
  10   1  -1 135.033 11.3986   6
  10   1  -1 106.366 19.7857   1
  10   1  -1 136.141 9.14206   2
 -10  -1   1 123.752 20.3440   1
 -10  -1   1 123.218 10.2698   2
 -10  -1   1 129.096 9.79801   4
 -10  -1   1 125.299 11.0824   2
   9   1  -1 77.2193 15.5654   1
   9   1  -1 77.1218 7.37610   2
   9   1  -1 78.0898 8.65513   3
   9   1  -1 74.4987 8.41562   6
   9   1  -1 59.8556 6.69022   2
  -9  -1   1 85.2833 9.05408   2
  -9  -1   1 83.0565 8.43133   2
  -9  -1   1 72.9241 7.80470   4
  -9  -1   1 83.6732 10.0112   6
  -9  -1   1 72.1004 16.0798   1
  -9  -1   1 76.6151 3.74816   5
   8   1  -1 80.5026 6.98511   2
   8   1  -1 89.5313 7.93588   6
   8   1  -1 84.9390 6.83106   2
   8   1  -1 99.3240 15.1159   1
   8   1  -1 82.9897 7.65720   3
   8   1  -1 78.7634 4.17289   5
  -8  -1   1 90.7466 7.37303   6
  -8  -1   1 61.3986 14.8326   1
  -8  -1   1 67.1620 7.62617   2
  -8  -1   1 82.6249 7.12517   4
  -8  -1   1 88.0808 8.27759   2
  -8  -1   1 77.8455 4.13710   5
   7   1  -1 1.15903 2.94324   2
   7   1  -1 0.18549 1.70289   5
   7   1  -1 7.94541 7.02189   1
   7   1  -1 2.68295 4.05208   3
   7   1  -1 -1.2589 4.03804   6
   7   1  -1 -0.1582 2.84821   2
  -7  -1   1 -2.2262 3.23683   2
  -7  -1   1 1.58296 3.41110   6
  -7  -1   1 1.80445 6.72996   1
  -7  -1   1 4.61120 3.85036   2
  -7  -1   1 3.40339 1.75271   5
  -7  -1   1 0.80517 3.32274   4
   6   1  -1 140.391 7.00909   2
   6   1  -1 140.525 14.5419   1
   6   1  -1 138.718 5.41801   5
   6   1  -1 140.375 7.69373   3
   6   1  -1 132.739 6.97634   2
   6   1  -1 150.915 11.7167   6
  -6  -1   1 138.599 7.22974   4
  -6  -1   1 145.172 7.73353   2
  -6  -1   1 136.124 7.34047   6
  -6  -1   1 132.202 15.0555   1
  -6  -1   1 136.341 5.33913   5
   5   1  -1 292.395 11.1912   6
   5   1  -1 284.657 10.3421   2
   5   1  -1 277.793 18.6897   1
   5   1  -1 282.096 10.3000   2
   5   1  -1 283.384 10.9279   3
   5   1  -1 304.496 9.19006   5
  -5  -1   1 303.887 10.8890   2
  -5  -1   1 291.484 11.0166   6
  -5  -1   1 301.853 10.9551   2
  -5  -1   1 304.277 9.11519   5
  -5  -1   1 329.692 19.7774   1
  -5  -1   1 304.889 10.9604   4
   4   1  -1 46.2609 4.45387   3
   4   1  -1 48.4390 4.22005   2
   4   1  -1 51.9074 3.44988   5
   4   1  -1 45.9517 8.25055   1
   4   1  -1 54.8099 4.30378   2
   4   1  -1 52.5552 4.70487   6
  -4  -1   1 52.4875 4.53567   2
  -4  -1   1 58.4984 4.75629   2
  -4  -1   1 57.5405 8.86616   1
  -4  -1   1 56.8888 3.41696   5
  -4  -1   1 54.8973 4.57665   6
  -4  -1   1 52.2123 4.54435   4
   3   1  -1 2012.46 54.0753   2
   3   1  -1 2169.33 53.7316   5
   3   1  -1 2149.04 61.8332   1
   3   1  -1 2139.79 54.4419   6
   3   1  -1 2130.65 54.1128   2
   3   1  -1 2079.52 54.5495   3
  -3  -1   1 2071.78 54.3547   6
  -3  -1   1 2091.93 54.2937   2
  -3  -1   1 2133.58 53.7286   5
  -3  -1   1 2023.04 54.3868   2
   2   1  -1 462.688 12.7740   2
   2   1  -1 489.597 17.4118   1
   2   1  -1 480.167 12.8169   2
   2   1  -1 480.209 13.0930   6
   2   1  -1 453.712 13.1469   3
   2   1  -1 446.873 12.7371   5
  -2  -1   1 473.642 12.8288   5
  -2  -1   1 454.811 12.9297   6
  -2  -1   1 474.152 17.5420   1
  -2  -1   1 444.992 12.8480   2
  -2  -1   1 480.097 12.9414   2
   1   1  -1 5.06571 0.87758   2
   1   1  -1 8.59493 1.29961   3
   1   1  -1 4.92301 2.02695   1
   1   1  -1 4.87871 1.26409   5
   1   1  -1 7.46613 1.11641   6
  -1  -1   1 8.12633 1.34714   5
  -1  -1   1 6.61544 0.98316   2
  -1  -1   1 8.63552 1.06618   2
  -1  -1   1 4.92969 1.13333   6
  -1  -1   1 6.48551 2.23371   1
   0   1  -1 0.30822 0.38963   3
   0  -1   1 -0.7009 0.56594   2
   0  -1   1 -0.2121 0.73119   5
  -1   1  -1 1011.33 25.2614   4
  -1   1  -1 1001.09 30.3711   1
  -1   1  -1 946.898 25.4492   2
  -1   1  -1 990.570 25.5970   6
  -1   1  -1 983.030 25.4777   2
  -1   1  -1 978.095 25.5590   6
   1  -1   1 965.606 25.5751   6
   1  -1   1 989.687 30.3977   1
   1  -1   1 987.425 24.8655   3
   1  -1   1 887.094 25.3888   2
   1  -1   1 984.794 25.5175   2
  -2   1  -1 7264.34 189.501   1
   2  -1   1 7122.66 189.279   1
  -3   1  -1 327.960 11.2906   6
  -3   1  -1 347.117 10.5097   4
  -3   1  -1 338.236 11.1387   2
  -3   1  -1 346.934 11.3512   2
  -3   1  -1 333.902 18.5307   1
   3  -1   1 351.957 9.71657   5
   3  -1   1 366.247 11.3766   6
   3  -1   1 338.004 18.7708   1
   3  -1   1 354.242 11.2540   2
   3  -1   1 343.583 10.3509   3
   3  -1   1 329.416 11.0728   2
  -4   1  -1 566.493 17.6869   2
  -4   1  -1 560.193 17.7963   6
  -4   1  -1 581.086 16.9187   4
  -4   1  -1 585.943 28.0663   1
  -4   1  -1 584.277 17.8735   2
   4  -1   1 590.363 15.7395   5
   4  -1   1 578.068 17.9650   6
   4  -1   1 586.570 17.6411   2
   4  -1   1 601.724 17.7776   2
   4  -1   1 570.878 27.9676   1
   4  -1   1 572.110 16.8876   3
  -5   1  -1 982.948 27.8005   6
  -5   1  -1 933.546 27.4260   2
  -5   1  -1 968.222 27.7262   2
  -5   1  -1 923.249 26.5651   4
  -5   1  -1 966.691 41.0541   1
   5  -1   1 946.767 27.8052   6
   5  -1   1 960.075 25.0356   5
   5  -1   1 951.341 40.2983   1
   5  -1   1 948.295 27.4132   2
   5  -1   1 861.480 29.9286   3
   5  -1   1 993.846 27.5190   2
  -6   1  -1 83.3365 5.64174   4
  -6   1  -1 73.4540 10.2718   6
  -6   1  -1 87.3970 7.07826   2
  -6   1  -1 81.3181 7.02189   2
  -6   1  -1 96.8235 14.1693   1
   6  -1   1 84.5471 14.1980   1
   6  -1   1 62.6052 6.58261   6
   6  -1   1 67.1935 6.06134   2
   6  -1   1 80.0036 3.72057   5
   6  -1   1 78.3549 5.72601   3
   6  -1   1 85.8600 6.53661   2
  -7   1  -1 287.871 23.6614   1
  -7   1  -1 262.234 12.1092   6
  -7   1  -1 264.431 12.1028   2
  -7   1  -1 269.513 13.2246   2
  -7   1  -1 272.421 10.9393   4
   7  -1   1 278.938 11.9281   2
   7  -1   1 276.329 11.3830   3
   7  -1   1 275.040 8.33855   5
   7  -1   1 243.285 22.7289   1
   7  -1   1 266.630 11.6637   2
  -8   1  -1 20.9234 11.2316   1
  -8   1  -1 29.6410 5.95566   6
  -8   1  -1 28.4149 6.04624   2
  -8   1  -1 37.7173 5.49415   4
  -8   1  -1 37.7385 6.03102   2
   8  -1   1 40.7781 6.57686   6
   8  -1   1 36.9025 5.75390   2
   8  -1   1 35.0079 12.1818   1
   8  -1   1 43.0094 5.85482   2
   8  -1   1 38.7191 2.85533   5
   8  -1   1 34.6325 5.60777   3
  -9   1  -1 220.658 11.2987   4
  -9   1  -1 243.718 13.4594   6
  -9   1  -1 238.858 13.2270   6
  -9   1  -1 197.147 30.2085   1
  -9   1  -1 228.094 12.6954   2
  -9   1  -1 257.427 13.8047   2
   9  -1   1 220.252 11.7923   2
   9  -1   1 254.246 12.2972   2
   9  -1   1 255.346 12.4547   3
   9  -1   1 229.508 13.0658   6
   9  -1   1 215.798 24.0180   1
 -10   1  -1 118.302 9.39615   4
 -10   1  -1 133.082 12.1869   6
 -10   1  -1 134.115 12.2070   2
 -10   1  -1 131.130 10.7681   2
 -10   1  -1 122.562 22.5732   1
  10  -1   1 137.959 21.4663   1
  10  -1   1 132.616 10.6695   3
  10  -1   1 137.949 11.3220   6
 -11   1  -1 -1.6631 5.93329   2
 -11   1  -1 0.36093 4.76173   4
 -11   1  -1 -6.4849 5.64484   6
 -11   1  -1 7.50693 12.7537   1
 -11   1  -1 3.02619 5.11921   2
  11  -1   1 -2.8685 6.34023   6
  11  -1   1 -8.6530 4.96066   3
  11  -1   1 10.9043 10.2278   1
 -12   1  -1 47.4186 8.71585   6
 -12   1  -1 44.3907 13.8978   2
 -12   1  -1 52.8211 7.97798   4
 -12   1  -1 48.7343 7.83001   2
  12  -1   1 51.4324 9.74811   6
  12  -1   1 46.7452 8.47273   3
  12  -1   1 39.4568 6.42184   2
  12  -1   1 31.9752 13.1488   1
 -13   1  -1 -8.1636 6.66171   6
 -13   1  -1 15.8523 7.02141   4
 -13   1  -1 13.1599 8.02495   2
  13  -1   1 14.0481 6.17151   2
  13  -1   1 25.0557 7.95403   3
  13  -1   1 17.6184 7.38303   6
 -14   1  -1 27.6564 7.57701   4
 -14   1  -1 35.4442 9.45251   2
  14  -1   1 31.0421 9.15465   3
  14  -1   1 27.0115 9.85151   6
  14   0  -1 36.8351 10.3529   3
 -14   0   1 33.6345 8.75759   4
 -14   0   1 30.1161 8.87924   2
  13   0  -1 49.0575 9.73837   6
  13   0  -1 62.8316 10.7475   3
 -13   0   1 43.9252 9.00075   6
 -13   0   1 42.7312 9.25410   2
 -13   0   1 44.9530 8.98574   4
  12   0  -1 10.2548 12.4622   1
  12   0  -1 33.7273 8.75521   6
  12   0  -1 21.1822 4.80364   2
  12   0  -1 12.6413 7.54301   3
 -12   0   1 24.0071 6.91020   4
 -12   0   1 52.1231 16.8501   1
 -12   0   1 28.6845 8.41213   2
 -12   0   1 8.43260 5.80573   2
 -12   0   1 16.2540 7.11240   6
  11   0  -1 10.9335 6.23194   6
  11   0  -1 5.24547 6.15294   3
  11   0  -1 2.85041 9.15318   1
  11   0  -1 -3.4604 3.89412   2
 -11   0   1 -2.8077 4.83612   2
 -11   0   1 7.68565 9.30341   4
 -11   0   1 1.27626 5.86631   2
 -11   0   1 13.7434 11.6043   1
  10   0  -1 24.2125 6.62523   3
  10   0  -1 24.1075 6.77735   6
  10   0  -1 23.3923 5.34810   2
  10   0  -1 17.1329 10.5325   1
 -10   0   1 22.0438 6.61555   2
 -10   0   1 25.6049 6.23861   4
 -10   0   1 31.1544 6.20583   2
 -10   0   1 2.97186 10.4018   1
   9   0  -1 118.196 5.04412   5
   9   0  -1 128.152 9.96772   3
   9   0  -1 139.200 20.4163   1
   9   0  -1 105.970 8.55558   2
   9   0  -1 123.059 10.0579   6
  -9   0   1 132.683 9.26924   4
  -9   0   1 144.954 10.7411   2
  -9   0   1 126.240 5.01470   5
  -9   0   1 126.361 9.55776   2
  -9   0   1 124.946 21.1281   1
   8   0  -1 183.930 6.82707   5
   8   0  -1 181.311 10.5354   3
   8   0  -1 177.799 9.84743   2
   8   0  -1 205.733 21.4455   1
   8   0  -1 188.001 11.6242   6
  -8   0   1 176.760 10.6544   2
  -8   0   1 192.694 6.82192   5
  -8   0   1 197.667 11.2483   2
  -8   0   1 191.997 21.0819   1
  -8   0   1 184.042 9.93230   4
  -8   0   1 193.481 11.0395   6
   7   0  -1 319.433 10.0144   5
   7   0  -1 310.809 12.4214   2
   7   0  -1 313.072 23.7880   1
   7   0  -1 291.052 13.1457   6
   7   0  -1 329.863 12.9772   3
  -7   0   1 295.921 12.7621   2
  -7   0   1 337.928 25.5537   1
  -7   0   1 316.850 9.90698   5
  -7   0   1 316.464 12.9653   6
  -7   0   1 336.003 12.7535   4
  -7   0   1 327.961 13.7638   2
   6   0  -1 21.4676 4.20290   3
   6   0  -1 28.9861 4.05251   2
   6   0  -1 25.2135 8.80852   1
   6   0  -1 27.0369 2.63450   5
  -6   0   1 30.9412 3.02188   5
  -6   0   1 27.6644 4.59227   2
  -6   0   1 33.4809 4.70576   6
  -6   0   1 26.1474 4.04947   4
  -6   0   1 36.5293 10.6460   1
  -6   0   1 31.4764 4.32322   2
   5   0  -1 524.403 14.7368   5
   5   0  -1 491.431 16.7070   6
   5   0  -1 496.430 26.7636   1
   5   0  -1 529.275 16.4525   3
   5   0  -1 535.210 16.4350   2
  -5   0   1 534.197 27.3478   1
  -5   0   1 536.435 14.6600   5
  -5   0   1 520.234 16.6432   2
  -5   0   1 537.722 16.8950   2
  -5   0   1 492.903 16.5564   6
   4   0  -1 42.9431 3.28349   5
   4   0  -1 49.4241 9.23059   1
   4   0  -1 39.0783 4.82169   6
   4   0  -1 39.5176 4.56863   2
   4   0  -1 36.3812 4.29872   3
  -4   0   1 41.0818 4.83685   6
  -4   0   1 41.4635 4.72089   2
  -4   0   1 57.0253 9.48130   1
  -4   0   1 47.7241 3.14406   5
  -4   0   1 36.4059 4.04150   2
  -4   0   1 42.3130 4.19608   4
   3   0  -1 222.070 8.26634   6
   3   0  -1 209.047 15.1892   1
   3   0  -1 229.762 8.03059   2
   3   0  -1 214.473 7.77699   3
   3   0  -1 234.318 7.15063   5
  -3   0   1 231.009 14.6305   1
  -3   0   1 243.784 8.37443   2
  -3   0   1 237.690 8.32131   6
  -3   0   1 232.495 7.94911   4
  -3   0   1 246.566 7.14719   5
  -3   0   1 236.634 8.14894   2
   2   0  -1 2203.49 60.7102   1
   2   0  -1 2113.13 54.1129   3
   2   0  -1 2122.64 54.1604   2
  -2   0   1 2080.91 60.2735   1
  -2   0   1 2130.89 54.2332   2
  -2   0   1 2063.23 54.1397   2
  -2   0   1 2044.81 54.2280   6
  -2   0   1 2127.32 54.1982   4
   1   0  -1 188.056 5.84764   6
   1   0  -1 172.838 5.71762   5
   1   0  -1 219.879 5.98806   2
  -1   0   1 189.121 5.63958   5
  -1   0   1 217.770 5.90356   2
  -2   0  -1 911.006 29.7183   1
  -2   0  -1 919.847 23.5030   4
  -2   0  -1 920.589 24.0124   2
  -2   0  -1 889.829 24.0512   6
  -2   0  -1 902.479 23.9872   2
   2   0   1 922.624 23.8171   3
   2   0   1 914.006 23.9683   2
   2   0   1 931.197 29.6558   1
   2   0   1 794.156 22.9215   5
   2   0   1 933.362 24.1091   6
  -3   0  -1 199.255 7.51951   2
  -3   0  -1 190.811 7.42674   6
  -3   0  -1 199.961 6.63660   4
  -3   0  -1 194.273 5.58595   5
  -3   0  -1 205.886 13.1266   1
  -3   0  -1 195.801 7.25179   2
   3   0   1 210.209 7.33561   2
   3   0   1 210.234 5.62594   5
   3   0   1 201.711 6.96870   3
   3   0   1 214.634 7.58009   6
  -4   0  -1 2319.84 61.7700   6
  -4   0  -1 2317.74 59.6397   5
  -4   0  -1 2373.97 61.0537   4
  -4   0  -1 2405.84 73.3071   1
  -4   0  -1 2311.20 61.6166   2
  -4   0  -1 2371.35 61.8120   2
   4   0   1 2372.81 61.4671   3
   4   0   1 2442.33 59.6962   5
   4   0   1 2315.69 61.8311   6
   4   0   1 2398.29 73.0383   1
   4   0   1 2338.99 61.5489   2
  -5   0  -1 142.320 7.48696   2
  -5   0  -1 132.283 7.21350   2
  -5   0  -1 151.274 15.3592   1
  -5   0  -1 135.945 7.36456   6
  -5   0  -1 138.328 4.50265   5
  -5   0  -1 143.342 6.38792   4
   5   0   1 143.587 7.07322   2
   5   0   1 141.141 14.7018   1
   5   0   1 141.570 7.50023   6
   5   0   1 150.657 7.04451   3
   5   0   1 144.851 4.59554   5
  -6   0  -1 539.837 19.7324   6
  -6   0  -1 524.745 17.6536   2
  -6   0  -1 542.254 17.8534   2
  -6   0  -1 522.686 29.4396   1
  -6   0  -1 523.783 18.0491   4
   6   0   1 547.648 17.9530   6
   6   0   1 549.328 14.3980   5
   6   0   1 553.082 17.4191   3
   6   0   1 518.863 17.1363   2
   6   0   1 564.707 29.6275   1
  -7   0  -1 89.6943 10.7152   2
  -7   0  -1 92.9239 6.33167   4
  -7   0  -1 87.4512 15.1127   1
  -7   0  -1 91.8932 7.37602   2
  -7   0  -1 91.6363 7.35436   6
   7   0   1 97.4624 3.42344   5
   7   0   1 90.5600 6.71590   2
   7   0   1 94.2647 7.80447   6
   7   0   1 84.2424 13.4889   1
   7   0   1 93.1298 7.15715   3
  -8   0  -1 35.7542 5.11017   4
  -8   0  -1 39.1913 5.98757   6
  -8   0  -1 30.9454 5.59826   2
  -8   0  -1 53.1570 13.1915   1
  -8   0  -1 39.5736 6.19346   2
   8   0   1 41.6155 5.47473   2
   8   0   1 33.4564 11.2221   1
   8   0   1 43.3965 6.11857   3
   8   0   1 40.8309 6.22914   6
  -9   0  -1 52.6341 7.20765   2
  -9   0  -1 7.33195 17.5500   1
  -9   0  -1 49.7394 6.97157   6
  -9   0  -1 46.8289 6.78322   2
  -9   0  -1 60.7222 6.91040   4
   9   0   1 45.4395 14.3414   1
   9   0   1 33.0287 5.25844   2
   9   0   1 58.8342 7.28869   3
   9   0   1 40.7160 6.80632   6
 -10   0  -1 25.8038 6.32067   2
 -10   0  -1 26.2538 13.5820   1
 -10   0  -1 33.2604 7.14662   2
 -10   0  -1 28.7872 5.63642   4
 -10   0  -1 28.2102 6.79264   6
  10   0   1 31.2822 5.35047   2
  10   0   1 31.0274 11.7066   3
  10   0   1 37.8975 12.3789   1
  10   0   1 39.7768 7.75823   6
 -11   0  -1 8.09417 5.35859   2
 -11   0  -1 -4.6787 10.6000   1
 -11   0  -1 5.03329 5.84237   6
 -11   0  -1 0.55223 6.11474   2
 -11   0  -1 9.26372 5.38300   4
  11   0   1 7.10349 5.97891   6
  11   0   1 2.43786 4.17242   2
  11   0   1 10.3963 6.42103   3
  11   0   1 17.7216 11.0122   1
 -12   0  -1 8.17275 5.81705   2
 -12   0  -1 10.0158 5.92818   4
 -12   0  -1 8.19036 7.53646   6
  12   0   1 9.47357 6.97920   6
  12   0   1 6.82291 6.97650   3
  12   0   1 20.5036 12.1650   1
  12   0   1 7.74023 4.41491   2
 -13   0  -1 12.8225 7.67299   2
 -13   0  -1 15.4605 6.81236   4
 -13   0  -1 11.4430 8.12120   6
  13   0   1 18.8499 7.26966   6
  13   0   1 4.20380 7.34581   3
  13   0   1 6.62522 4.32167   2
 -14   0  -1 51.6781 8.83915   4
 -14   0  -1 34.8887 9.03454   2
  14   0   1 40.5384 9.26711   6
  14   0   1 31.5722 9.32511   3
  13  -1  -1 0.80213 6.42647   6
  13  -1  -1 -1.5702 7.12258   3
 -13   1   1 -5.4094 7.12620   6
 -13   1   1 7.28801 6.89933   4
 -13   1   1 8.04279 7.10661   2
  12  -1  -1 152.490 24.9149   1
  12  -1  -1 161.145 13.4937   6
  12  -1  -1 147.438 11.0043   2
  12  -1  -1 158.249 13.0971   3
 -12   1   1 114.733 12.2665   2
 -12   1   1 163.281 12.6408   4
 -12   1   1 160.244 25.7709   1
 -12   1   1 131.198 13.6521   6
 -12   1   1 183.551 16.9148   2
  11  -1  -1 22.6879 7.17547   6
  11  -1  -1 23.9118 13.1858   1
  11  -1  -1 27.1841 7.52267   3
 -11   1   1 29.8768 15.8693   1
 -11   1   1 30.0714 7.67703   2
 -11   1   1 17.8566 6.16832   2
 -11   1   1 14.5475 6.31170   4
  10  -1  -1 32.1535 2.79411   5
  10  -1  -1 60.8251 16.4181   1
  10  -1  -1 44.8247 8.11626   6
  10  -1  -1 47.2742 9.00867   3
 -10   1   1 36.7563 6.82986   2
 -10   1   1 43.9039 7.41618   4
 -10   1   1 30.6762 7.16403   2
 -10   1   1 13.6635 11.7564   1
   9  -1  -1 129.346 9.09541   2
   9  -1  -1 107.245 8.87348   2
   9  -1  -1 138.249 9.77225   3
   9  -1  -1 123.402 5.37422   5
   9  -1  -1 146.383 21.4923   1
   9  -1  -1 119.028 11.2622   6
  -9   1   1 105.895 28.1474   1
  -9   1   1 103.561 9.61512   2
  -9   1   1 118.416 9.23093   4
  -9   1   1 115.191 10.5019   2
  -9   1   1 125.602 11.0335   6
   8  -1  -1 161.136 9.90011   2
   8  -1  -1 155.368 9.79822   2
   8  -1  -1 161.514 11.4705   6
   8  -1  -1 179.005 9.80866   3
   8  -1  -1 164.589 20.6097   1
   8  -1  -1 158.078 6.62383   5
  -8   1   1 172.800 10.3356   6
  -8   1   1 167.577 6.60879   5
  -8   1   1 151.021 20.4597   1
  -8   1   1 168.368 11.0980   2
  -8   1   1 165.739 9.85739   4
  -8   1   1 166.765 10.5659   2
   7  -1  -1 181.871 9.87030   2
   7  -1  -1 181.073 9.84333   2
   7  -1  -1 190.668 9.62838   3
   7  -1  -1 182.917 10.7763   6
   7  -1  -1 213.233 20.1368   1
   7  -1  -1 183.106 7.11482   5
  -7   1   1 180.680 20.2824   1
  -7   1   1 187.799 10.7074   6
  -7   1   1 182.453 9.49460   4
  -7   1   1 194.211 10.3289   2
  -7   1   1 198.434 7.15474   5
   6  -1  -1 628.688 20.7392   6
   6  -1  -1 632.615 17.8289   5
   6  -1  -1 636.004 33.5866   1
   6  -1  -1 642.702 20.0411   2
   6  -1  -1 655.476 20.2459   2
   6  -1  -1 627.427 19.7400   3
  -6   1   1 635.657 20.6447   2
  -6   1   1 635.950 34.2267   1
  -6   1   1 633.417 19.8060   4
  -6   1   1 636.278 22.3551   6
  -6   1   1 610.201 17.7361   5
  -6   1   1 598.495 20.1060   2
   5  -1  -1 270.338 8.77930   5
   5  -1  -1 260.571 20.2019   1
   5  -1  -1 270.041 10.6621   2
   5  -1  -1 265.161 11.0488   6
   5  -1  -1 266.590 10.5345   2
   5  -1  -1 268.254 10.1283   3
  -5   1   1 277.522 11.1888   2
  -5   1   1 293.662 11.1143   6
  -5   1   1 298.796 20.8068   1
  -5   1   1 270.375 10.3394   4
  -5   1   1 268.595 10.7271   2
  -5   1   1 262.952 8.72573   5
   4  -1  -1 906.621 25.5336   3
   4  -1  -1 936.094 24.6464   5
   4  -1  -1 930.326 37.9160   1
   4  -1  -1 918.162 26.0758   2
   4  -1  -1 900.978 25.9786   2
   4  -1  -1 922.086 26.4513   6
  -4   1   1 892.990 26.0688   2
  -4   1   1 937.143 25.8915   4
  -4   1   1 948.670 26.4171   2
  -4   1   1 901.087 24.5736   5
  -4   1   1 925.536 37.2975   1
  -4   1   1 913.741 26.3777   6
   3  -1  -1 2939.09 76.6034   2
   3  -1  -1 2736.32 93.8080   1
   3  -1  -1 2969.74 76.1390   3
   3  -1  -1 2981.36 76.8551   6
   3  -1  -1 3049.28 76.6440   2
   3  -1  -1 2968.61 75.6159   5
  -3   1   1 2950.11 76.7597   6
  -3   1   1 2953.66 76.6037   2
  -3   1   1 2997.23 76.4857   4
  -3   1   1 2959.27 75.6093   5
  -3   1   1 3080.76 76.8178   2
  -3   1   1 3045.38 87.1059   1
   2  -1  -1 190.573 6.94502   2
   2  -1  -1 188.317 6.92223   2
   2  -1  -1 192.379 6.16647   3
   2  -1  -1 189.573 12.5700   1
   2  -1  -1 192.470 7.07076   6
   2  -1  -1 182.234 6.05052   5
  -2   1   1 185.672 6.90750   2
  -2   1   1 190.387 12.0453   1
  -2   1   1 176.932 6.01637   5
  -2   1   1 185.576 6.95680   6
  -2   1   1 189.674 6.97825   2
  -2   1   1 189.822 6.59885   4
   1  -1  -1 11.1246 1.75819   2
   1  -1  -1 11.5868 1.45801   5
   1  -1  -1 8.65331 3.40124   1
   1  -1  -1 11.4480 1.67340   2
   1  -1  -1 10.7254 1.67227   6
   1  -1  -1 15.5774 1.47277   3
  -1   1   1 19.7715 2.32907   2
  -1   1   1 18.5415 2.01872   4
  -1   1   1 23.2491 4.04829   1
  -1   1   1 11.7536 1.41216   5
  -1   1   1 14.7474 1.97282   6
  -1   1   1 12.8695 1.75759   2
  -1  -1  -1 1848.63 46.7078   5
  -2  -1  -1 5635.92 145.541   1
   2   1   1 5562.08 145.267   1
  -3  -1  -1 1990.23 51.1441   2
  -3  -1  -1 1929.07 51.1856   6
  -3  -1  -1 2045.00 49.8301   5
  -3  -1  -1 2000.84 50.8269   4
  -3  -1  -1 1945.91 51.1387   2
  -3  -1  -1 1996.41 58.5386   1
   3   1   1 2002.79 50.9859   2
   3   1   1 1913.10 59.5250   1
   3   1   1 1991.24 51.4240   3
   3   1   1 1994.33 51.0476   2
   3   1   1 1963.64 51.2395   6
  -4  -1  -1 5745.49 147.112   4
  -4  -1  -1 5937.58 158.332   1
  -4  -1  -1 5746.15 147.624   2
   4   1   1 5874.28 157.713   1
   4   1   1 5748.13 147.282   2
  -5  -1  -1 995.864 27.2645   2
  -5  -1  -1 971.361 24.5994   5
  -5  -1  -1 1001.41 26.6551   4
  -5  -1  -1 938.405 27.1889   6
  -5  -1  -1 957.709 27.2564   2
  -5  -1  -1 946.294 38.1941   1
   5   1   1 973.310 26.8265   2
   5   1   1 944.570 27.2860   6
   5   1   1 953.926 24.6135   5
   5   1   1 942.021 26.9627   2
   5   1   1 997.487 37.8874   1
   5   1   1 936.149 27.2601   3
  -6  -1  -1 175.271 4.87105   5
  -6  -1  -1 165.435 8.18862   6
  -6  -1  -1 165.288 10.1373   2
  -6  -1  -1 172.422 7.59955   4
  -6  -1  -1 175.752 8.40890   2
  -6  -1  -1 152.305 16.1501   1
   6   1   1 173.087 7.71551   2
   6   1   1 177.454 7.77247   2
   6   1   1 169.859 8.17026   3
   6   1   1 174.843 15.9272   1
  -7  -1  -1 214.194 9.29078   4
  -7  -1  -1 230.495 10.5978   6
  -7  -1  -1 218.424 10.2171   2
  -7  -1  -1 211.869 19.1459   1
  -7  -1  -1 230.556 10.8191   2
   7   1   1 225.535 9.64222   2
   7   1   1 223.772 10.2922   3
   7   1   1 231.986 19.0564   1
   7   1   1 223.907 9.58281   2
   7   1   1 225.560 10.9355   6
  -8  -1  -1 144.611 8.20408   4
  -8  -1  -1 159.751 9.90427   6
  -8  -1  -1 149.064 9.46406   2
  -8  -1  -1 167.248 18.6596   1
  -8  -1  -1 148.660 9.89116   2
   8   1   1 157.920 8.63983   2
   8   1   1 152.577 9.49231   6
   8   1   1 150.648 8.58865   2
   8   1   1 168.962 9.92897   3
   8   1   1 156.369 18.6189   1
  -9  -1  -1 432.781 16.3137   4
  -9  -1  -1 414.567 24.5775   6
  -9  -1  -1 495.963 34.1264   1
  -9  -1  -1 458.896 18.1453   2
  -9  -1  -1 454.389 17.6750   2
   9   1   1 458.633 17.8002   3
   9   1   1 451.483 18.3443   6
   9   1   1 461.424 16.5358   2
   9   1   1 442.673 16.4486   2
   9   1   1 490.376 32.7287   1
 -10  -1  -1 60.7922 7.38912   4
 -10  -1  -1 36.5367 6.75341   6
 -10  -1  -1 46.2692 14.4078   1
 -10  -1  -1 44.3385 7.14079   2
 -10  -1  -1 52.9395 7.31001   2
  10   1   1 52.3679 13.5658   1
  10   1   1 62.7488 13.4568   3
  10   1   1 47.6851 7.20348   6
  10   1   1 54.8260 6.15731   2
 -11  -1  -1 87.2165 9.94142   2
 -11  -1  -1 109.852 9.16569   4
 -11  -1  -1 90.8658 10.8719   2
 -11  -1  -1 85.2613 10.3917   6
 -11  -1  -1 80.6458 18.2584   1
  11   1   1 119.101 20.1749   1
  11   1   1 105.981 10.3429   6
  11   1   1 91.8384 10.6384   3
  11   1   1 103.869 8.33062   2
 -12  -1  -1 270.876 16.0944   6
 -12  -1  -1 205.688 43.1661   1
 -12  -1  -1 259.856 20.7645   4
 -12  -1  -1 278.777 15.3096   2
 -12  -1  -1 296.428 20.0090   2
  12   1   1 292.819 16.4378   3
  12   1   1 307.185 29.4864   1
  12   1   1 306.745 16.2898   6
  12   1   1 257.065 12.7443   2
 -13  -1  -1 18.3859 7.70434   2
 -13  -1  -1 7.53148 5.87352   2
 -13  -1  -1 19.2669 8.27951   6
 -13  -1  -1 15.4339 6.82182   4
  13   1   1 20.9219 6.00682   2
  13   1   1 5.77411 7.56869   3
  13   1   1 20.1456 7.28381   6
 -14  -1  -1 37.6750 8.17635   4
 -14  -1  -1 48.5329 9.98825   2
  14   1   1 31.9589 8.68014   6
  14   1   1 37.9700 10.0290   3
  13  -2  -1 6.47091 7.73707   6
  13  -2  -1 7.15207 7.84402   3
 -13   2   1 15.4028 7.69996   4
 -13   2   1 -8.2204 6.54642   6
 -13   2   1 4.80699 7.13449   2
  12  -2  -1 19.3306 7.41920   3
  12  -2  -1 27.9509 8.70745   6
  12  -2  -1 7.86491 12.8875   1
 -12   2   1 22.2222 7.46301   4
 -12   2   1 11.6309 22.6400   1
 -12   2   1 9.33089 7.01170   6
 -12   2   1 22.1454 6.89710   2
  11  -2  -1 44.8562 15.6498   1
  11  -2  -1 43.2176 8.00285   3
  11  -2  -1 42.3435 8.37302   6
  11  -2  -1 38.9398 6.80911   2
 -11   2   1 41.0658 7.53834   4
 -11   2   1 24.9988 6.75866   2
 -11   2   1 34.5726 8.46680   6
 -11   2   1 22.1875 7.56929   2
 -11   2   1 39.0165 15.5720   1
  10  -2  -1 8.02685 5.06210   2
  10  -2  -1 13.2579 6.41206   6
  10  -2  -1 38.3377 13.5657   1
  10  -2  -1 12.2550 2.19476   5
 -10   2   1 9.39162 5.77807   4
 -10   2   1 17.9840 12.6441   1
 -10   2   1 0.30751 4.99277   2
 -10   2   1 5.83874 6.24155   2
   9  -2  -1 8.43550 4.95786   2
   9  -2  -1 11.1235 10.6723   1
   9  -2  -1 23.2304 5.29291   2
   9  -2  -1 22.9906 6.07730   3
   9  -2  -1 23.8205 2.89550   5
   9  -2  -1 16.7319 6.22515   6
  -9   2   1 22.3753 6.11716   4
  -9   2   1 11.3092 5.82690   6
  -9   2   1 23.4869 6.72011   2
  -9   2   1 13.9326 15.4097   1
   8  -2  -1 72.0719 16.3974   1
   8  -2  -1 80.0674 5.03114   5
   8  -2  -1 82.1797 7.97558   2
   8  -2  -1 90.4283 10.2035   6
   8  -2  -1 77.6479 7.48890   3
   8  -2  -1 79.6099 8.41675   2
  -8   2   1 78.7527 7.68828   4
  -8   2   1 88.6036 9.40425   2
  -8   2   1 90.6673 8.64426   6
  -8   2   1 73.9672 5.08519   5
  -8   2   1 71.4856 8.49457   2
  -8   2   1 81.0067 16.1585   1
   7  -2  -1 224.400 8.61542   5
   7  -2  -1 236.020 10.7548   3
   7  -2  -1 247.006 11.4417   2
   7  -2  -1 238.370 11.4454   2
   7  -2  -1 257.598 24.1016   1
  -7   2   1 252.170 12.0185   6
  -7   2   1 234.334 8.67826   5
  -7   2   1 235.023 12.2020   2
  -7   2   1 253.795 23.2625   1
  -7   2   1 219.549 11.5745   2
  -7   2   1 248.267 11.3126   4
   6  -2  -1 444.180 16.0358   2
   6  -2  -1 467.979 16.3140   2
   6  -2  -1 466.470 13.7741   5
   6  -2  -1 469.410 29.9679   1
   6  -2  -1 452.613 16.7532   6
   6  -2  -1 463.265 15.2637   3
  -6   2   1 444.968 15.6773   4
  -6   2   1 428.164 28.3847   1
  -6   2   1 430.432 16.1628   2
  -6   2   1 454.279 16.5840   2
  -6   2   1 438.318 21.8763   6
  -6   2   1 451.594 13.7845   5
   5  -2  -1 752.713 24.1114   6
   5  -2  -1 772.672 22.8201   3
   5  -2  -1 774.200 21.8588   5
   5  -2  -1 781.066 23.7421   2
   5  -2  -1 792.764 23.7647   2
   5  -2  -1 805.837 37.8730   1
  -5   2   1 792.799 23.3921   4
  -5   2   1 810.249 21.9577   5
  -5   2   1 783.910 23.8639   2
  -5   2   1 767.254 23.9228   6
  -5   2   1 792.198 37.6291   1
  -5   2   1 818.154 24.2371   2
   4  -2  -1 578.520 18.5395   6
   4  -2  -1 608.725 17.1750   3
   4  -2  -1 615.171 18.4147   2
   4  -2  -1 587.097 18.1962   2
   4  -2  -1 602.659 16.7638   5
   4  -2  -1 591.649 31.3402   1
  -4   2   1 603.623 29.4264   1
  -4   2   1 558.987 16.6387   5
  -4   2   1 549.224 17.9834   2
  -4   2   1 589.401 18.0318   4
  -4   2   1 568.699 18.3592   6
  -4   2   1 577.464 18.3306   2
   3  -2  -1 157.750 7.32173   6
   3  -2  -1 138.597 6.98823   2
   3  -2  -1 139.698 6.71712   2
   3  -2  -1 135.923 13.7477   1
   3  -2  -1 138.330 5.67852   5
   3  -2  -1 137.411 5.49807   3
  -3   2   1 137.670 6.99282   6
  -3   2   1 127.331 12.7667   1
  -3   2   1 139.146 5.68655   5
  -3   2   1 134.258 6.29754   4
  -3   2   1 144.457 6.72749   2
  -3   2   1 137.140 6.99669   2
   1  -2  -1 1349.17 34.7671   5
   1  -2  -1 1330.69 40.8501   1
   1  -2  -1 1364.59 34.8812   2
   1  -2  -1 1330.69 34.8611   2
   1  -2  -1 1312.38 34.9477   6
   1  -2  -1 1306.83 35.0488   3
  -1   2   1 1339.98 34.9262   4
  -1   2   1 1346.31 34.9684   6
  -1   2   1 1385.12 41.0029   1
  -1   2   1 1346.97 34.7793   5
  -1   2   1 1301.22 34.7671   2
   0  -2  -1 3943.35 102.667   1
  -1  -2  -1 873.594 22.4116   5
   1   2   1 849.581 22.3954   5
   1   2   1 864.566 22.3421   4
   1   2   1 838.540 22.2807   3
  -3  -2  -1 674.552 17.5636   5
  -3  -2  -1 651.722 17.9647   2
  -3  -2  -1 654.036 18.0190   2
  -3  -2  -1 664.819 18.1523   6
   3   2   1 675.109 18.8423   3
   3   2   1 671.454 17.6365   2
   3   2   1 677.464 17.6378   2
   3   2   1 682.567 22.8626   1
   3   2   1 665.713 18.1261   6
  -4  -2  -1 658.935 26.6863   1
  -4  -2  -1 730.822 18.4734   5
  -4  -2  -1 715.358 19.7754   6
  -4  -2  -1 699.744 19.5626   2
  -4  -2  -1 719.533 19.7162   2
   4   2   1 686.409 19.1414   2
   4   2   1 684.816 19.7189   6
   4   2   1 730.101 26.8337   1
   4   2   1 705.478 19.1442   2
   4   2   1 691.760 20.3108   3
  -5  -2  -1 38.2983 4.51439   2
  -5  -2  -1 44.4391 4.03444   4
  -5  -2  -1 56.8013 9.56937   1
  -5  -2  -1 47.0372 2.46658   5
  -5  -2  -1 42.9492 4.60520   2
  -5  -2  -1 48.4400 4.86530   6
   5   2   1 53.8139 4.03926   2
   5   2   1 57.0812 4.94016   3
   5   2   1 51.4531 4.08387   2
   5   2   1 49.2958 5.01344   6
   5   2   1 62.3745 9.18995   1
  -6  -2  -1 992.605 27.9734   6
  -6  -2  -1 966.034 25.0610   5
  -6  -2  -1 937.338 29.8121   2
  -6  -2  -1 1000.14 40.3774   1
  -6  -2  -1 856.369 29.2159   2
  -6  -2  -1 990.910 27.4706   4
   6   2   1 1016.60 28.6353   3
   6   2   1 1045.38 27.2987   2
   6   2   1 895.798 31.6839   6
   6   2   1 1004.30 39.2260   1
   6   2   1 1008.84 27.1583   2
  -7  -2  -1 187.752 8.75567   4
  -7  -2  -1 208.029 9.60931   2
  -7  -2  -1 228.028 10.0218   6
  -7  -2  -1 213.627 9.94407   2
  -7  -2  -1 217.228 18.6942   1
   7   2   1 218.661 8.79654   2
   7   2   1 208.495 10.0659   3
   7   2   1 215.917 8.82106   2
   7   2   1 222.426 18.2845   1
   7   2   1 212.218 9.63202   6
  -8  -2  -1 301.477 12.8040   6
  -8  -2  -1 293.776 11.8164   4
  -8  -2  -1 294.907 12.6804   2
  -8  -2  -1 287.959 23.9188   1
  -8  -2  -1 333.150 13.3898   2
   8   2   1 306.357 13.0890   6
   8   2   1 293.622 13.2793   3
   8   2   1 293.002 22.8455   1
   8   2   1 291.386 11.4823   2
   8   2   1 301.045 11.5311   2
  -9  -2  -1 104.416 7.78598   4
  -9  -2  -1 107.375 9.21683   2
  -9  -2  -1 109.366 8.67126   2
  -9  -2  -1 103.990 17.0631   1
   9   2   1 102.943 9.32668   3
   9   2   1 98.5588 7.24085   2
   9   2   1 105.247 7.15814   2
   9   2   1 111.849 9.46164   6
   9   2   1 112.182 16.8496   1
 -10  -2  -1 4.70166 4.84791   6
 -10  -2  -1 8.15153 5.36992   2
 -10  -2  -1 9.12883 8.80173   1
 -10  -2  -1 16.7669 5.02606   4
 -10  -2  -1 0.51635 4.57145   2
  10   2   1 11.9858 6.37227   3
  10   2   1 6.10950 7.54889   1
  10   2   1 3.06027 4.85214   6
  10   2   1 7.74497 3.57434   2
 -11  -2  -1 100.391 11.1188   2
 -11  -2  -1 113.901 10.3184   2
 -11  -2  -1 106.989 19.9816   1
 -11  -2  -1 112.635 9.11512   4
 -11  -2  -1 109.211 10.3910   6
  11   2   1 99.6984 10.8145   3
  11   2   1 90.7837 16.4416   1
  11   2   1 103.224 7.77603   2
  11   2   1 113.701 10.1562   6
 -12  -2  -1 7.34790 5.44511   4
 -12  -2  -1 15.1596 6.76335   6
 -12  -2  -1 -2.6387 4.66322   2
 -12  -2  -1 -4.9577 11.4131   1
 -12  -2  -1 14.8071 7.02693   2
  12   2   1 21.7584 11.5533   1
  12   2   1 8.24019 4.12201   2
  12   2   1 8.73890 6.03895   6
  12   2   1 0.43241 7.14016   3
 -13  -2  -1 45.8546 7.26790   2
 -13  -2  -1 46.5775 7.67670   4
 -13  -2  -1 69.2326 10.0729   2
 -13  -2  -1 50.5241 8.96467   6
  13   2   1 37.8802 4.77376   2
  13   2   1 49.7913 8.50337   6
  13   2   1 66.6457 11.2704   3
 -14  -2  -1 16.1966 7.72106   2
 -14  -2  -1 29.9903 7.77631   4
  14   2   1 16.7486 9.22685   3
  14   2   1 13.8536 7.36369   6
  13  -3  -1 11.1544 7.44845   6
  13  -3  -1 7.41411 7.25565   3
 -13   3   1 3.91778 7.24984   4
 -13   3   1 18.4333 9.25072   6
 -13   3   1 7.45445 7.48793   2
  12  -3  -1 95.8275 11.0882   3
  12  -3  -1 112.804 12.6672   6
  12  -3  -1 91.8089 10.3785   2
 -12   3   1 137.919 15.1917   6
 -12   3   1 108.973 11.6298   4
 -12   3   1 120.004 33.0521   1
 -12   3   1 91.6173 11.1070   2
  11  -3  -1 25.1781 8.02199   6
  11  -3  -1 33.3409 2.80757   5
  11  -3  -1 34.3636 6.53289   2
  11  -3  -1 28.4423 7.18815   3
  11  -3  -1 27.4549 15.6516   1
 -11   3   1 28.5950 8.35040   6
 -11   3   1 28.3536 8.09802   2
 -11   3   1 31.3716 7.48246   2
 -11   3   1 38.6660 8.09966   4
 -11   3   1 16.1378 12.6906   1
  10  -3  -1 105.862 10.6885   2
  10  -3  -1 110.478 21.8118   1
  10  -3  -1 91.2068 11.0506   6
  10  -3  -1 89.4603 5.24570   5
  10  -3  -1 144.864 16.2179   3
 -10   3   1 94.5621 11.6661   2
 -10   3   1 81.0819 10.0211   4
 -10   3   1 96.2734 20.3321   1
 -10   3   1 98.0350 10.1080   2
   9  -3  -1 -2.4293 8.22488   1
   9  -3  -1 3.22825 2.47565   5
   9  -3  -1 -0.0078 4.76411   2
   9  -3  -1 2.26696 4.91658   2
   9  -3  -1 7.58377 5.25101   3
   9  -3  -1 0.41106 5.60010   6
  -9   3   1 8.10938 5.65024   4
  -9   3   1 4.42567 5.76191   2
  -9   3   1 7.82951 5.31437   2
  -9   3   1 7.29549 5.70707   6
  -9   3   1 2.01520 9.57657   1
   8  -3  -1 73.3396 7.77334   2
   8  -3  -1 57.3322 4.85739   5
   8  -3  -1 60.4384 7.49874   2
   8  -3  -1 64.8443 8.37825   6
   8  -3  -1 43.6941 14.3197   1
   8  -3  -1 62.4392 7.05212   3
  -8   3   1 57.0266 7.69465   2
  -8   3   1 40.1924 13.4411   1
  -8   3   1 68.2372 7.74155   4
  -8   3   1 58.3475 7.22290   2
  -8   3   1 67.4214 7.75613   6
   7  -3  -1 97.2818 5.66663   5
   7  -3  -1 94.1928 7.01494   3
   7  -3  -1 116.929 8.59805   2
   7  -3  -1 97.7917 18.0605   1
   7  -3  -1 83.2799 10.1151   6
   7  -3  -1 92.0156 8.30988   2
  -7   3   1 89.5227 9.16097   2
  -7   3   1 91.7335 5.81111   5
  -7   3   1 78.2065 8.62828   2
  -7   3   1 75.9265 16.2157   1
  -7   3   1 86.0760 7.61933   4
  -7   3   1 87.4753 8.42024   6
   6  -3  -1 355.073 14.5095   2
   6  -3  -1 380.856 14.9570   2
   6  -3  -1 365.537 12.3748   5
   6  -3  -1 372.206 13.3280   3
   6  -3  -1 416.490 29.2369   1
   6  -3  -1 376.340 15.3101   6
  -6   3   1 390.355 14.4243   4
  -6   3   1 389.152 15.2015   2
  -6   3   1 406.894 15.4110   6
  -6   3   1 392.733 15.0973   2
  -6   3   1 381.894 27.5149   1
  -6   3   1 362.619 12.4418   5
   5  -3  -1 533.203 15.7903   5
   5  -3  -1 497.438 17.5069   2
   5  -3  -1 507.229 29.9505   1
   5  -3  -1 433.861 18.9939   3
   5  -3  -1 543.762 17.6814   2
   5  -3  -1 513.865 17.9840   6
  -5   3   1 525.348 17.6856   2
  -5   3   1 544.671 15.8485   5
  -5   3   1 549.655 31.6633   1
  -5   3   1 546.168 17.2797   4
  -5   3   1 523.080 17.8034   6
  -5   3   1 511.393 17.6377   2
   4  -3  -1 1159.81 31.3250   5
   4  -3  -1 1153.62 32.7074   2
   4  -3  -1 1139.36 31.0804   3
   4  -3  -1 1139.70 33.0028   6
   4  -3  -1 1160.23 32.6787   2
  -4   3   1 1145.24 32.5459   2
  -4   3   1 1130.47 32.2491   4
  -4   3   1 1203.28 32.9576   2
  -4   3   1 1147.47 32.8779   6
  -4   3   1 1146.83 31.3122   5
   3  -3  -1 664.130 20.2853   2
   3  -3  -1 684.360 18.7207   3
   3  -3  -1 676.237 20.2267   2
   3  -3  -1 738.494 31.8410   1
   3  -3  -1 663.416 20.4643   6
   3  -3  -1 690.646 19.3739   5
  -3   3   1 664.305 20.1291   2
  -3   3   1 688.826 30.6837   1
  -3   3   1 663.170 20.2481   2
  -3   3   1 675.013 20.0328   4
  -3   3   1 696.671 20.4904   6
  -3   3   1 680.752 19.3971   5
   2  -3  -1 2580.03 78.3853   1
   2  -3  -1 2558.68 66.5897   3
   2  -3  -1 2612.17 67.9790   2
   2  -3  -1 2728.58 68.0617   2
   2  -3  -1 2636.27 68.1879   6
   2  -3  -1 2578.94 67.5196   5
  -2   3   1 2649.68 78.0932   1
  -2   3   1 2583.74 67.9235   4
  -2   3   1 2653.99 67.6268   5
  -2   3   1 2651.39 67.8668   2
  -2   3   1 2608.04 67.9088   2
  -2   3   1 2628.42 68.1293   6
   1  -3  -1 1147.64 29.4522   2
   1  -3  -1 1118.77 29.5690   6
   1  -3  -1 1109.65 29.4116   2
   1  -3  -1 1030.30 28.4152   3
   1  -3  -1 1129.23 36.8825   1
   1  -3  -1 1073.14 29.4033   5
  -1   3   1 1103.95 29.4925   5
  -1   3   1 1144.97 29.6812   4
  -1   3   1 1090.92 29.2313   2
   0  -3  -1 485.864 13.4013   5
   0  -3  -1 462.509 12.7740   6
   0  -3  -1 475.744 12.6375   2
   0  -3  -1 468.760 17.2636   1
   0  -3  -1 460.801 12.6011   2
   0   3   1 451.615 16.4714   1
   0   3   1 399.102 12.5569   6
   0   3   1 457.900 12.4075   2
   0   3   1 460.357 13.3100   5
   0   3   1 463.916 13.2644   4
   0   3   1 467.731 12.4465   2
  -1  -3  -1 5542.78 140.727   1
   1   3   1 5541.20 140.015   4
  -2  -3  -1 331.901 9.59973   1
  -2  -3  -1 328.664 9.87830   5
   2   3   1 332.842 10.0318   3
   2   3   1 339.648 10.0050   4
  -3  -3  -1 697.040 18.0076   2
  -3  -3  -1 673.979 22.1430   1
  -3  -3  -1 669.162 17.9659   2
  -3  -3  -1 687.584 18.1740   6
   3   3   1 685.627 19.4136   3
   3   3   1 660.751 18.1454   6
   3   3   1 730.319 19.1213   4
  -4  -3  -1 630.738 17.1050   5
  -4  -3  -1 632.062 17.4651   6
  -4  -3  -1 629.007 23.8177   1
  -4  -3  -1 608.504 17.2941   2
  -4  -3  -1 618.818 17.4094   2
   4   3   1 641.906 16.4538   2
   4   3   1 616.504 17.4948   6
   4   3   1 632.855 18.7394   3
   4   3   1 628.427 16.4224   2
   4   3   1 646.371 22.6185   1
  -5  -3  -1 1169.45 40.4639   1
  -5  -3  -1 1193.39 31.2649   6
  -5  -3  -1 1111.78 30.9738   2
  -5  -3  -1 1176.43 31.2200   2
  -5  -3  -1 1153.11 30.0677   5
   5   3   1 1106.89 32.1909   3
   5   3   1 1217.12 39.3690   1
   5   3   1 1131.31 30.1478   2
   5   3   1 1117.06 30.1099   2
   5   3   1 1118.72 31.1216   6
  -6  -3  -1 636.524 18.9481   2
  -6  -3  -1 655.385 19.2475   2
  -6  -3  -1 634.472 29.4470   1
  -6  -3  -1 650.687 19.0601   6
  -6  -3  -1 612.422 19.1990   4
  -6  -3  -1 627.689 17.1050   5
   6   3   1 604.134 19.9377   3
   6   3   1 628.770 17.9188   2
   6   3   1 644.474 17.9328   2
   6   3   1 624.029 19.1034   6
   6   3   1 650.393 28.0955   1
  -7  -3  -1 97.3553 6.58739   6
  -7  -3  -1 100.640 6.64044   2
  -7  -3  -1 98.9821 13.6281   1
  -7  -3  -1 100.823 6.94383   2
  -7  -3  -1 92.3620 6.23398   4
  -7  -3  -1 94.0668 3.73372   5
   7   3   1 98.8476 5.41374   2
   7   3   1 99.8118 6.90207   6
   7   3   1 105.753 12.7744   1
   7   3   1 102.479 5.41292   2
   7   3   1 95.5688 7.28983   3
  -8  -3  -1 109.441 7.14528   6
  -8  -3  -1 113.970 7.81641   2
  -8  -3  -1 105.689 7.95892   2
  -8  -3  -1 130.283 16.4753   1
  -8  -3  -1 104.949 7.11827   4
   8   3   1 103.200 13.8119   1
   8   3   1 115.104 8.64754   3
   8   3   1 112.395 6.30451   2
   8   3   1 110.322 6.26806   2
   8   3   1 109.894 7.46701   6
  -9  -3  -1 216.613 11.5049   2
  -9  -3  -1 210.344 10.6676   6
  -9  -3  -1 189.202 9.92553   4
  -9  -3  -1 195.060 10.5888   2
  -9  -3  -1 215.780 21.1096   1
   9   3   1 195.133 11.9490   3
   9   3   1 188.607 8.74843   2
   9   3   1 206.052 11.0911   6
   9   3   1 202.943 19.2904   1
   9   3   1 193.117 8.78055   2
 -10  -3  -1 90.4320 8.90715   2
 -10  -3  -1 88.5200 16.6125   1
 -10  -3  -1 89.9727 7.98684   4
 -10  -3  -1 103.669 9.70427   2
 -10  -3  -1 97.7948 8.86107   6
  10   3   1 75.1990 9.10041   3
  10   3   1 93.6266 6.60266   2
  10   3   1 88.8246 15.7105   1
  10   3   1 86.2757 9.15631   6
 -11  -3  -1 13.5895 5.79341   2
 -11  -3  -1 16.1442 11.4190   1
 -11  -3  -1 9.40967 5.21758   6
 -11  -3  -1 8.77397 5.21163   2
 -11  -3  -1 8.33593 5.02897   4
  11   3   1 10.2251 8.50629   1
  11   3   1 6.93268 3.69501   2
  11   3   1 14.1543 6.33021   6
 -12  -3  -1 138.747 23.2173   1
 -12  -3  -1 142.406 12.3750   2
 -12  -3  -1 125.387 9.96277   4
 -12  -3  -1 99.9244 10.3156   2
 -12  -3  -1 99.6600 9.43454   6
  12   3   1 115.551 12.4977   3
  12   3   1 115.793 7.27662   2
  12   3   1 112.970 19.0600   1
  12   3   1 121.363 11.4948   6
 -13  -3  -1 25.8057 7.05482   4
 -13  -3  -1 32.1458 7.46129   6
 -13  -3  -1 38.3231 8.56630   2
 -13  -3  -1 18.3380 6.23467   2
  13   3   1 27.2268 4.65987   2
  13   3   1 29.1984 9.20269   3
  13   3   1 29.3071 7.74093   6
 -14  -3  -1 3.86950 6.01818   4
 -14  -3  -1 12.0046 7.13548   2
  14   3   1 11.6175 6.94728   6
  14   3   1 6.65943 8.43851   3
  13  -4  -1 18.0319 7.46780   3
  13  -4  -1 14.7699 8.05612   6
 -13   4   1 26.8097 8.44422   4
 -13   4   1 9.06327 9.03336   6
 -13   4   1 10.6330 7.58603   2
  12  -4  -1 7.22756 6.50301   3
  12  -4  -1 -1.3644 6.93263   6
  12  -4  -1 9.32916 5.75646   2
 -12   4   1 -3.0569 8.76610   2
 -12   4   1 21.2890 18.5777   1
 -12   4   1 14.5888 7.52215   4
 -12   4   1 1.84816 7.95385   6
  11  -4  -1 8.90186 7.23295   6
  11  -4  -1 6.87281 5.37282   2
  11  -4  -1 3.43384 1.97691   5
  11  -4  -1 -13.449 13.0806   1
  11  -4  -1 9.34676 5.85678   3
 -11   4   1 2.32604 6.18655   4
 -11   4   1 18.7090 6.31234   2
 -11   4   1 5.92212 6.95546   2
 -11   4   1 2.78943 7.92404   6
 -11   4   1 -0.7219 13.2969   1
  10  -4  -1 75.7987 8.85249   3
  10  -4  -1 90.0922 19.5900   1
  10  -4  -1 82.6405 9.11935   2
  10  -4  -1 80.4460 10.5437   6
  10  -4  -1 74.7550 5.32103   5
 -10   4   1 76.7391 10.4440   6
 -10   4   1 78.1479 10.1034   2
 -10   4   1 68.4926 18.0712   1
 -10   4   1 76.9533 9.29869   4
 -10   4   1 89.1018 9.66974   2
   9  -4  -1 90.4322 20.0506   1
   9  -4  -1 90.6755 12.9949   2
   9  -4  -1 101.567 10.2463   2
   9  -4  -1 126.215 12.5403   6
   9  -4  -1 105.611 8.69718   3
   9  -4  -1 102.192 6.58896   5
  -9   4   1 95.2331 9.67331   4
  -9   4   1 102.113 10.2731   6
  -9   4   1 109.620 10.0742   2
  -9   4   1 122.038 11.4263   2
  -9   4   1 116.563 21.3435   1
   8  -4  -1 49.6847 5.11926   5
   8  -4  -1 62.5029 16.3168   1
   8  -4  -1 57.1381 7.40446   2
   8  -4  -1 43.1814 7.87166   6
   8  -4  -1 57.8609 6.26613   3
   8  -4  -1 55.3515 7.45855   2
  -8   4   1 65.3722 7.99706   4
  -8   4   1 50.8200 15.2623   1
  -8   4   1 50.0916 7.76943   6
  -8   4   1 64.0750 8.30970   2
  -8   4   1 63.3121 7.81553   2
   7  -4  -1 136.799 7.18846   5
   7  -4  -1 138.021 9.95148   2
   7  -4  -1 138.612 8.03621   3
   7  -4  -1 136.909 9.66948   2
   7  -4  -1 143.698 20.7748   1
   7  -4  -1 138.411 10.5592   6
  -7   4   1 147.294 10.4321   2
  -7   4   1 121.998 9.26644   4
  -7   4   1 140.985 13.2955   2
  -7   4   1 152.800 22.1218   1
  -7   4   1 141.827 10.2445   6
   6  -4  -1 539.895 17.6195   3
   6  -4  -1 542.300 34.8749   1
   6  -4  -1 578.106 20.0282   2
   6  -4  -1 568.050 20.4594   6
   6  -4  -1 575.809 17.5403   5
   6  -4  -1 566.116 19.8495   2
  -6   4   1 586.195 20.2477   2
  -6   4   1 558.296 35.5766   1
  -6   4   1 550.340 20.0441   6
  -6   4   1 559.416 17.5959   5
  -6   4   1 546.950 19.1182   4
   5  -4  -1 43.1903 5.57957   6
   5  -4  -1 43.9473 4.78051   5
   5  -4  -1 38.1930 5.40680   2
   5  -4  -1 49.1457 5.70017   2
   5  -4  -1 33.3292 10.6929   1
   5  -4  -1 44.3171 4.25034   3
  -5   4   1 42.8853 4.87421   5
  -5   4   1 52.6312 5.96674   2
  -5   4   1 51.5044 6.23829   6
  -5   4   1 28.9614 10.2724   1
  -5   4   1 46.9178 5.65942   4
  -5   4   1 39.3785 5.20300   2
   4  -4  -1 5572.04 140.170   2
   4  -4  -1 5626.37 138.875   5
   4  -4  -1 5303.27 139.942   2
   4  -4  -1 5527.68 140.455   6
   4  -4  -1 5317.33 137.981   3
   4  -4  -1 5295.89 159.327   1
  -4   4   1 5440.38 140.253   6
  -4   4   1 5480.65 158.046   1
  -4   4   1 5357.64 139.726   4
  -4   4   1 5302.65 138.778   5
  -4   4   1 5612.89 140.204   2
  -4   4   1 5361.37 139.786   2
   3  -4  -1 191.195 8.88598   6
   3  -4  -1 194.070 8.65251   2
   3  -4  -1 198.683 7.84559   5
   3  -4  -1 194.161 6.39614   3
   3  -4  -1 201.281 8.76547   2
   3  -4  -1 189.346 16.7024   1
  -3   4   1 162.240 8.28516   2
  -3   4   1 184.621 8.48052   2
  -3   4   1 167.593 7.76424   5
  -3   4   1 165.834 16.7116   1
  -3   4   1 189.284 8.84583   6
  -3   4   1 167.247 8.20872   4
   2  -4  -1 656.668 19.4551   2
   2  -4  -1 646.115 29.1293   1
   2  -4  -1 664.785 19.2020   5
   2  -4  -1 652.841 19.6320   6
   2  -4  -1 653.927 17.4650   3
   2  -4  -1 654.912 19.4627   2
  -2   4   1 674.336 19.6480   6
  -2   4   1 630.968 19.0941   5
  -2   4   1 668.192 19.5834   4
  -2   4   1 691.275 29.3161   1
  -2   4   1 665.834 19.3502   2
  -2   4   1 676.213 19.2311   2
   1  -4  -1 3419.29 85.7793   5
   1  -4  -1 3362.67 94.9834   1
   1  -4  -1 3290.99 83.8816   3
   1  -4  -1 3392.09 85.5280   2
   1  -4  -1 3311.66 85.4784   2
   1  -4  -1 3167.30 85.5749   6
  -1   4   1 3364.14 85.9084   4
  -1   4   1 3283.05 85.1865   2
  -1   4   1 3428.12 85.8380   5
   0  -4  -1 2503.42 68.8098   1
   0  -4  -1 2372.84 62.2427   6
   0  -4  -1 2422.24 62.1600   2
   0  -4  -1 2506.17 62.1954   2
   0  -4  -1 2384.92 62.9299   5
   0   4   1 2453.85 67.8601   1
   0   4   1 2440.75 63.0400   5
   0   4   1 2394.16 62.9530   4
   0   4   1 2432.44 61.8409   2
   0   4   1 2394.90 62.2585   6
   0   4   1 2434.76 61.8750   2
  -1  -4  -1 2852.03 73.7890   6
  -1  -4  -1 2841.80 73.5914   2
  -1  -4  -1 2889.63 75.0743   5
  -1  -4  -1 2963.98 77.3686   1
  -1  -4  -1 2936.59 73.6120   2
   1   4   1 2869.57 75.0275   4
   1   4   1 2918.89 74.1308   3
   1   4   1 3077.07 75.6286   1
   1   4   1 2936.90 73.8275   6
  -2  -4  -1 97.4867 4.73060   5
   2   4   1 89.9996 4.28346   3
   2   4   1 91.1329 4.75335   4
  -3  -4  -1 1446.13 38.9040   1
  -3  -4  -1 1418.22 35.9776   6
   3   4   1 1387.33 37.7839   3
   3   4   1 1361.72 35.9862   6
   3   4   1 1484.36 37.8134   4
  -4  -4  -1 41.7205 2.92286   2
  -4  -4  -1 40.3043 6.12714   1
  -4  -4  -1 41.6999 2.91441   2
  -4  -4  -1 44.3615 3.16473   6
  -4  -4  -1 44.7639 3.73727   5
   4   4   1 46.9694 3.32226   6
   4   4   1 59.1547 7.68304   3
  -5  -4  -1 869.508 23.5442   2
  -5  -4  -1 851.310 23.3934   2
  -5  -4  -1 868.717 23.3257   5
  -5  -4  -1 859.628 31.2396   1
  -5  -4  -1 793.957 24.2228   6
   5   4   1 874.729 28.8230   1
   5   4   1 852.491 23.4930   6
   5   4   1 887.211 25.2549   3
  -6  -4  -1 678.188 19.5128   6
  -6  -4  -1 678.938 28.8566   1
  -6  -4  -1 633.679 20.0058   2
  -6  -4  -1 670.879 18.5704   5
  -6  -4  -1 648.410 19.3857   2
   6   4   1 663.901 17.6168   2
   6   4   1 723.412 17.8030   2
   6   4   1 672.553 21.1326   3
   6   4   1 655.747 19.8381   6
   6   4   1 647.863 26.3668   1
  -7  -4  -1 389.411 13.4143   2
  -7  -4  -1 402.531 13.6747   2
  -7  -4  -1 391.096 13.6562   4
  -7  -4  -1 405.384 13.3105   6
  -7  -4  -1 402.196 11.5984   5
  -7  -4  -1 374.641 23.1480   1
   7   4   1 387.418 21.0519   1
   7   4   1 377.929 13.5331   6
   7   4   1 395.305 11.4900   2
   7   4   1 378.325 14.9623   3
   7   4   1 382.149 11.4342   2
  -8  -4  -1 26.3084 4.25778   2
  -8  -4  -1 27.9453 4.66008   2
  -8  -4  -1 34.4719 9.73634   1
  -8  -4  -1 21.7192 4.49020   4
  -8  -4  -1 25.8018 2.63883   5
  -8  -4  -1 25.7804 2.66903   5
  -8  -4  -1 33.7493 4.65351   6
   8   4   1 28.5332 2.92666   2
   8   4   1 27.5435 4.77175   6
   8   4   1 31.4466 3.53868   2
   8   4   1 17.5520 7.07615   1
   8   4   1 28.8677 5.96345   3
  -9  -4  -1 111.464 8.20233   2
  -9  -4  -1 103.848 7.88824   6
  -9  -4  -1 103.051 8.41717   2
  -9  -4  -1 108.769 7.93633   4
  -9  -4  -1 107.583 7.48030   6
  -9  -4  -1 102.216 15.7961   1
   9   4   1 108.584 9.60962   3
   9   4   1 117.348 8.42785   6
   9   4   1 97.6418 6.59937   2
   9   4   1 107.067 14.0624   1
 -10  -4  -1 50.6926 6.47191   4
 -10  -4  -1 51.9085 6.60699   2
 -10  -4  -1 47.0458 13.1776   1
 -10  -4  -1 43.0413 5.96190   2
 -10  -4  -1 37.9945 6.04199   6
  10   4   1 50.7342 4.61183   2
  10   4   1 43.6880 7.79168   3
  10   4   1 49.5662 6.59990   6
  10   4   1 43.1656 10.9912   1
 -11  -4  -1 150.425 11.6964   2
 -11  -4  -1 170.068 21.4831   1
 -11  -4  -1 168.877 11.8238   2
 -11  -4  -1 157.472 10.2042   4
 -11  -4  -1 142.513 10.1958   6
  11   4   1 142.753 7.04245   2
  11   4   1 143.837 18.4360   1
  11   4   1 151.462 10.9173   6
  11   4   1 158.556 12.7612   3
 -12  -4  -1 29.1100 12.7673   1
 -12  -4  -1 17.8780 6.22151   6
 -12  -4  -1 23.0273 6.32136   4
 -12  -4  -1 20.5588 6.55003   2
 -12  -4  -1 28.7138 6.39925   2
  12   4   1 16.7844 8.00504   3
  12   4   1 20.6557 6.51727   6
 -13  -4  -1 42.5204 7.37721   6
 -13  -4  -1 50.3994 9.00602   2
 -13  -4  -1 39.9075 7.45401   2
 -13  -4  -1 42.6418 7.48302   4
  13   4   1 46.7267 10.2050   3
  13   4   1 31.0746 7.66180   6
 -14  -4  -1 -4.3504 5.51298   4
 -14  -4  -1 -10.574 5.59298   2
  14   4   1 -1.2755 5.76082   6
  14   4   1 -1.4003 7.94798   3
  12  -5  -1 22.5698 8.38044   6
  12  -5  -1 16.3051 6.79692   3
  12  -5  -1 21.0761 7.07664   2
 -12   5   1 8.51122 8.40202   2
 -12   5   1 3.00812 7.18455   4
 -12   5   1 -6.0871 6.93445   6
  11  -5  -1 13.4888 7.68261   6
  11  -5  -1 2.61764 3.27479   5
  11  -5  -1 -9.3322 4.70734   2
  11  -5  -1 6.04243 5.48807   3
 -11   5   1 3.54295 6.64384   2
 -11   5   1 9.72886 13.3731   1
 -11   5   1 -0.1636 8.15748   6
 -11   5   1 19.4951 7.53119   4
  10  -5  -1 2.47793 4.80989   3
  10  -5  -1 8.53647 6.99885   6
  10  -5  -1 -0.8014 2.35440   5
  10  -5  -1 1.01276 5.75839   2
  10  -5  -1 12.8121 14.0689   1
 -10   5   1 12.7704 7.86912   6
 -10   5   1 3.19467 6.17493   4
 -10   5   1 3.42243 6.73795   2
 -10   5   1 9.19829 6.02599   2
   9  -5  -1 62.4820 7.28685   3
   9  -5  -1 44.6834 8.64824   6
   9  -5  -1 49.4746 5.24239   5
   9  -5  -1 39.2797 7.35555   2
   9  -5  -1 36.8088 13.9314   1
  -9   5   1 43.9171 7.72600   4
  -9   5   1 56.1149 8.66272   2
  -9   5   1 42.8452 13.9419   1
  -9   5   1 54.1522 8.01544   6
  -9   5   1 53.0615 7.77433   2
   8  -5  -1 172.412 25.7139   1
   8  -5  -1 210.603 13.0830   2
   8  -5  -1 205.890 9.29836   5
   8  -5  -1 197.695 12.0083   2
   8  -5  -1 188.016 13.1897   6
   8  -5  -1 213.223 10.2536   3
  -8   5   1 191.846 12.6886   6
  -8   5   1 214.997 12.5180   4
  -8   5   1 203.172 12.6093   2
  -8   5   1 201.073 16.0708   2
  -8   5   1 183.197 22.9570   1
   7  -5  -1 799.334 24.4301   3
   7  -5  -1 808.577 28.0025   6
   7  -5  -1 748.179 45.8433   1
   7  -5  -1 823.626 27.3865   2
   7  -5  -1 808.812 24.3067   5
   7  -5  -1 844.671 27.5796   2
  -7   5   1 836.841 47.3292   1
  -7   5   1 821.509 26.7227   4
  -7   5   1 825.828 27.3593   2
  -7   5   1 770.414 27.3612   6
  -7   5   1 809.469 27.7661   2
   6  -5  -1 1017.72 51.5035   1
   6  -5  -1 997.733 30.8939   2
   6  -5  -1 970.577 28.1087   3
   6  -5  -1 1026.88 31.8982   6
   6  -5  -1 1000.05 31.0308   2
  -6   5   1 985.736 30.4221   4
  -6   5   1 969.497 31.2826   6
  -6   5   1 1022.24 31.1973   2
  -6   5   1 988.072 30.7577   2
  -6   5   1 900.309 48.0416   1
   5  -5  -1 236.538 11.4342   2
   5  -5  -1 226.432 11.6299   6
   5  -5  -1 237.484 9.68516   5
   5  -5  -1 218.925 21.6855   1
   5  -5  -1 222.395 11.0840   2
   5  -5  -1 236.645 8.61946   3
  -5   5   1 220.159 11.3552   2
  -5   5   1 221.450 11.3415   6
  -5   5   1 246.690 11.1289   2
  -5   5   1 221.654 9.77819   5
  -5   5   1 219.379 21.5716   1
  -5   5   1 237.565 11.0754   4
   4  -5  -1 174.919 8.18409   5
   4  -5  -1 180.978 9.75153   6
   4  -5  -1 176.603 6.58617   3
   4  -5  -1 185.965 9.27187   2
   4  -5  -1 166.639 17.9206   1
   4  -5  -1 177.993 9.55637   2
  -4   5   1 178.475 9.53757   6
  -4   5   1 177.596 9.22714   2
  -4   5   1 177.327 8.99016   4
  -4   5   1 169.660 18.8759   1
  -4   5   1 175.560 8.35677   5
  -4   5   1 136.498 13.2496   2
   3  -5  -1 1537.79 41.7492   2
   3  -5  -1 1577.47 41.1507   5
   3  -5  -1 1571.53 56.9559   1
   3  -5  -1 1511.11 39.1243   3
   3  -5  -1 1551.63 42.0124   6
   3  -5  -1 1524.72 41.6933   2
  -3   5   1 1511.78 55.9372   1
  -3   5   1 1446.67 41.7126   6
  -3   5   1 1526.91 41.5593   2
  -3   5   1 1469.56 41.2358   2
  -3   5   1 1437.18 41.5328   4
  -3   5   1 1466.78 41.0487   5
   2  -5  -1 331.924 11.7654   2
   2  -5  -1 338.909 11.7209   2
   2  -5  -1 319.113 11.7625   6
   2  -5  -1 322.916 11.5191   5
   2  -5  -1 327.180 9.06903   3
   2  -5  -1 326.740 20.4323   1
  -2   5   1 337.121 11.4489   2
  -2   5   1 331.619 20.6539   1
  -2   5   1 339.579 12.2077   6
  -2   5   1 337.571 11.8511   5
  -2   5   1 315.557 11.7304   4
   1  -5  -1 352.841 12.7559   2
   1  -5  -1 384.363 12.3647   2
   1  -5  -1 389.218 20.7225   1
   1  -5  -1 367.553 10.0400   3
   1  -5  -1 394.476 13.6157   6
   1  -5  -1 401.168 12.9248   5
  -1   5   1 398.930 12.0087   2
  -1   5   1 396.503 13.2010   4
  -1   5   1 385.625 12.0739   2
  -1   5   1 395.664 13.0016   5
   0  -5  -1 890.795 24.6556   5
   0  -5  -1 872.656 23.6999   6
   0  -5  -1 895.298 23.6122   2
   0  -5  -1 870.483 23.5817   2
   0  -5  -1 897.152 31.1307   1
   0   5   1 818.770 23.5969   6
   0   5   1 859.503 23.0708   2
   0   5   1 889.806 24.7133   4
   0   5   1 861.827 23.0371   2
   0   5   1 839.667 29.5544   1
  -1  -5  -1 767.055 21.3326   5
  -1  -5  -1 746.758 19.7415   6
  -1  -5  -1 730.017 19.5563   2
  -1  -5  -1 747.581 24.6875   1
  -1  -5  -1 738.295 19.5573   2
   1   5   1 729.440 21.2263   4
   1   5   1 757.005 22.7486   1
   1   5   1 755.264 22.6777   1
   1   5   1 719.456 19.6753   6
   1   5   1 723.599 19.7337   6
   1   5   1 731.912 19.7493   3
  -2  -5  -1 93.6193 5.46259   5
  -2  -5  -1 84.6100 5.04408   1
   2   5   1 87.1154 4.43034   3
   2   5   1 90.1166 5.13293   4
   2   5   1 89.7679 2.73500   6
   2   5   1 88.5456 2.75328   6
  -3  -5  -1 175.285 7.15639   5
  -3  -5  -1 162.823 6.28317   1
   3   5   1 178.171 7.51059   4
   3   5   1 174.395 7.18558   3
  -4  -5  -1 1090.89 29.0147   2
  -4  -5  -1 1106.10 30.6890   5
  -4  -5  -1 1169.46 29.1017   2
  -4  -5  -1 1146.24 29.0266   6
  -4  -5  -1 1138.78 33.5352   1
   4   5   1 1149.82 31.3033   4
   4   5   1 1132.54 31.4203   3
   4   5   1 1105.40 29.0387   6
  -5  -5  -1 276.960 9.47399   5
  -5  -5  -1 281.808 8.75732   2
  -5  -5  -1 274.517 8.67359   2
  -5  -5  -1 280.100 9.25425   6
  -5  -5  -1 282.410 14.2777   1
   5   5   1 268.630 8.68623   6
   5   5   1 271.319 10.7851   3
  -6  -5  -1 8.13964 2.38608   2
  -6  -5  -1 15.9263 5.45642   1
  -6  -5  -1 10.0434 2.95609   2
  -6  -5  -1 9.16103 2.48522   6
  -6  -5  -1 8.50842 2.36297   5
   6   5   1 18.8634 4.47795   3
   6   5   1 17.3145 4.35186   6
  -7  -5  -1 105.673 5.90043   6
  -7  -5  -1 97.9609 5.05284   5
  -7  -5  -1 103.496 11.9488   1
  -7  -5  -1 96.6932 6.08955   2
  -7  -5  -1 96.6608 6.21404   2
  -7  -5  -1 92.9675 5.16288   5
   7   5   1 106.157 7.69302   3
   7   5   1 98.5700 9.77694   1
   7   5   1 98.4196 6.10620   6
  -8  -5  -1 5.09401 3.84136   4
  -8  -5  -1 3.99783 2.04733   5
  -8  -5  -1 9.01049 11.4278   1
  -8  -5  -1 0.91583 3.09432   6
  -8  -5  -1 9.56531 3.38623   2
  -8  -5  -1 6.93807 2.19989   5
  -8  -5  -1 3.94073 3.33843   2
   8   5   1 10.4550 5.87460   1
   8   5   1 5.77635 3.67814   6
   8   5   1 4.92177 4.84533   3
  -9  -5  -1 4.35154 1.81812   5
  -9  -5  -1 4.00698 1.74505   5
  -9  -5  -1 1.51043 3.62113   2
  -9  -5  -1 0.64292 3.86831   6
  -9  -5  -1 -1.8130 3.85520   4
  -9  -5  -1 -1.0840 3.02314   6
  -9  -5  -1 4.97786 6.67631   1
  -9  -5  -1 1.82694 4.06996   2
   9   5   1 2.64224 5.28424   3
   9   5   1 7.62598 6.03559   1
   9   5   1 2.67777 3.88295   6
 -10  -5  -1 185.260 10.6218   2
 -10  -5  -1 205.312 11.5326   2
 -10  -5  -1 187.947 10.7861   4
 -10  -5  -1 190.289 20.5292   1
 -10  -5  -1 189.501 10.4745   6
  10   5   1 222.508 13.2748   3
  10   5   1 207.131 11.1583   6
 -11  -5  -1 43.3599 13.4658   1
 -11  -5  -1 60.6065 7.46561   4
 -11  -5  -1 49.4384 6.39361   6
 -11  -5  -1 38.3481 6.04675   2
 -11  -5  -1 43.9344 6.80951   2
  11   5   1 34.4070 8.34447   3
  11   5   1 47.3939 7.06862   6
 -12  -5  -1 4.01869 5.43620   4
 -12  -5  -1 2.35450 5.09161   2
 -12  -5  -1 -10.776 9.70355   1
 -12  -5  -1 -1.5611 4.61024   6
 -12  -5  -1 9.66464 5.02037   2
  12   5   1 8.57802 7.35453   3
  12   5   1 7.24373 5.62319   6
 -13  -5  -1 83.0999 9.83746   2
 -13  -5  -1 52.3458 7.79184   4
  13   5   1 66.0417 11.0023   3
  13   5   1 51.1653 7.86657   6
 -14  -5  -1 -5.4095 5.28253   4
 -14  -5  -1 -8.9715 5.45859   2
  14   5   1 2.16607 8.30754   3
  14   5   1 4.61445 6.87072   6
  12  -6  -1 1.60364 5.40078   3
  12  -6  -1 25.5959 8.94780   6
  12  -6  -1 -6.3078 12.3230   2
 -12   6   1 -9.9405 6.87871   2
 -12   6   1 9.81480 21.4561   1
 -12   6   1 13.1375 9.24733   6
 -12   6   1 -4.9748 6.78007   4
  11  -6  -1 38.9945 3.81947   5
  11  -6  -1 54.4213 7.90500   3
  11  -6  -1 20.8994 10.8762   2
  11  -6  -1 24.5686 21.4671   1
  11  -6  -1 46.7515 9.66433   6
 -11   6   1 35.9184 8.73356   2
 -11   6   1 49.3992 9.51441   4
 -11   6   1 41.4855 9.75190   6
 -11   6   1 33.5339 18.7592   1
  10  -6  -1 10.7126 16.2559   1
  10  -6  -1 58.8948 10.0859   6
  10  -6  -1 57.4176 7.28654   3
  10  -6  -1 46.6799 4.97792   5
 -10   6   1 47.8762 10.0860   6
 -10   6   1 65.8902 10.1935   2
 -10   6   1 51.6171 15.5042   1
 -10   6   1 50.8524 9.03980   4
   9  -6  -1 28.6732 8.37190   2
   9  -6  -1 42.9054 15.3422   1
   9  -6  -1 23.4100 5.22571   3
   9  -6  -1 27.9870 8.00404   6
   9  -6  -1 26.1547 3.94042   5
  -9   6   1 16.1666 11.5604   1
  -9   6   1 32.1010 6.78594   2
  -9   6   1 28.5220 7.48489   4
  -9   6   1 23.9037 9.09009   6
  -9   6   1 31.2735 7.49980   6
  -9   6   1 41.4824 8.25924   2
   8  -6  -1 39.2391 7.02346   2
   8  -6  -1 31.0699 4.44272   5
   8  -6  -1 33.3515 7.16838   2
   8  -6  -1 38.9853 15.6320   1
   8  -6  -1 43.5924 8.08508   6
   8  -6  -1 39.1067 5.32332   3
  -8   6   1 34.1742 7.71821   2
  -8   6   1 30.9760 6.81327   2
  -8   6   1 31.2239 12.9625   1
  -8   6   1 35.1813 7.44597   6
  -8   6   1 46.7253 12.7268   4
   7  -6  -1 130.874 7.45704   3
   7  -6  -1 135.517 8.01374   5
   7  -6  -1 143.313 10.6200   2
   7  -6  -1 106.352 12.3713   6
   7  -6  -1 143.198 21.6654   1
   7  -6  -1 121.673 10.6788   2
  -7   6   1 138.169 10.5805   4
  -7   6   1 117.507 10.3003   6
  -7   6   1 140.142 10.4320   2
  -7   6   1 126.489 21.9919   1
  -7   6   1 152.251 11.1863   2
   6  -6  -1 45.3145 13.7032   1
   6  -6  -1 34.3335 6.07895   2
   6  -6  -1 30.0639 6.72792   6
   6  -6  -1 36.2409 4.27542   3
   6  -6  -1 40.4609 5.09276   5
  -6   6   1 41.0392 7.02190   4
  -6   6   1 34.5074 6.11903   2
  -6   6   1 38.9610 6.65712   2
  -6   6   1 38.0349 13.4188   1
  -6   6   1 36.5287 6.89998   6
   5  -6  -1 175.169 10.2992   2
   5  -6  -1 184.799 9.06085   5
   5  -6  -1 187.819 21.0707   1
   5  -6  -1 179.660 11.2299   2
   5  -6  -1 178.861 10.7853   6
   5  -6  -1 184.797 7.19605   3
  -5   6   1 213.501 21.7631   1
  -5   6   1 178.824 10.5383   2
  -5   6   1 178.832 10.7131   6
  -5   6   1 174.045 10.3010   2
  -5   6   1 169.058 10.2076   4
   4  -6  -1 98.8392 7.86311   6
   4  -6  -1 114.352 16.1687   1
   4  -6  -1 98.7730 6.69069   5
   4  -6  -1 104.142 4.56036   3
   4  -6  -1 100.452 8.12978   2
   4  -6  -1 121.285 7.90007   2
  -4   6   1 99.0258 7.50549   2
  -4   6   1 105.546 8.05457   6
  -4   6   1 99.3653 7.65753   4
  -4   6   1 103.058 16.6969   1
  -4   6   1 108.926 7.96545   2
   3  -6  -1 64.3114 6.37384   2
   3  -6  -1 63.1023 6.22640   6
   3  -6  -1 65.7495 2.99660   3
   3  -6  -1 77.6564 6.23124   2
   3  -6  -1 74.5420 12.4284   1
  -3   6   1 70.2235 6.07688   2
  -3   6   1 62.1693 6.33685   6
  -3   6   1 71.1357 6.43150   4
  -3   6   1 80.7593 12.1883   1
  -3   6   1 66.7474 5.67613   2
   2  -6  -1 10.5249 3.38231   5
   2  -6  -1 9.01844 3.33439   2
   2  -6  -1 8.09536 3.42821   6
   2  -6  -1 11.1960 1.04497   3
   2  -6  -1 9.79256 6.50096   1
   2  -6  -1 9.56697 3.05851   2
  -2   6   1 9.95104 3.71446   6
  -2   6   1 13.0149 3.95736   4
  -2   6   1 10.4939 6.81795   1
   1  -6  -1 84.4589 5.53300   6
   1  -6  -1 73.1202 6.24462   5
   1  -6  -1 98.0060 11.1816   1
   1  -6  -1 76.4412 5.64052   2
  -1   6   1 88.5054 6.23128   4
  -1   6   1 85.7812 5.10466   2
  -1   6   1 67.2340 9.38678   1
  -1   6   1 96.1201 5.10306   2
   0  -6  -1 257.070 15.5678   1
   0  -6  -1 260.753 9.11279   6
   0  -6  -1 261.412 9.01637   2
   0  -6  -1 269.259 9.06912   2
   0  -6  -1 257.579 10.1766   5
   0   6   1 256.989 14.7511   1
   0   6   1 270.812 8.24984   2
   0   6   1 252.528 9.16159   6
   0   6   1 276.442 10.4025   4
   0   6   1 257.001 8.24249   2
  -1  -6  -1 1820.45 47.4402   2
  -1  -6  -1 1855.64 47.4719   2
  -1  -6  -1 1852.83 49.2412   5
  -1  -6  -1 1816.31 54.2379   1
  -1  -6  -1 1859.17 47.5490   6
   1   6   1 1829.87 47.3243   3
   1   6   1 1872.99 47.5924   6
   1   6   1 1800.00 51.6422   4
   1   6   1 1829.09 51.6209   1
   1   6   1 1927.61 59.9136   1
   1   6   1 1777.73 47.4926   6
  -2  -6  -1 585.815 20.2207   1
  -2  -6  -1 602.122 17.9139   5
  -2  -6  -1 569.278 15.1618   2
   2   6   1 592.968 15.2999   6
   2   6   1 567.442 15.2483   6
   2   6   1 556.157 16.4524   3
  -3  -6  -1 2220.17 57.7481   5
  -3  -6  -1 2199.18 56.9439   1
   3   6   1 2135.87 57.1976   3
  -4  -6  -1 157.457 7.16656   5
  -4  -6  -1 162.598 7.55723   1
  -4  -6  -1 155.026 4.45185   2
  -4  -6  -1 161.403 4.49414   2
   4   6   1 158.464 7.48539   3
   4   6   1 167.076 7.61541   4
  -5  -6  -1 518.178 13.8166   6
  -5  -6  -1 509.199 14.1302   2
  -5  -6  -1 526.147 15.8778   5
  -5  -6  -1 494.487 15.7645   5
  -5  -6  -1 517.855 19.4542   1
  -5  -6  -1 517.218 13.7974   6
   5   6   1 491.536 14.4251   6
   5   6   1 517.448 16.6073   4
   5   6   1 519.686 16.8833   3
  -6  -6  -1 37.6645 3.65076   2
  -6  -6  -1 40.9179 4.48497   5
  -6  -6  -1 37.8505 4.37123   5
  -6  -6  -1 37.9958 3.46280   6
  -6  -6  -1 42.0948 3.80286   2
  -6  -6  -1 42.6332 7.08910   1
   6   6   1 40.1934 3.70192   6
   6   6   1 33.5208 5.24573   3
  -7  -6  -1 91.8786 5.63299   2
  -7  -6  -1 89.9166 5.13990   6
  -7  -6  -1 83.9673 5.68503   2
  -7  -6  -1 78.5791 5.37634   5
  -7  -6  -1 85.7270 5.54054   5
  -7  -6  -1 94.9088 5.31095   6
  -7  -6  -1 84.1625 10.9860   1
   7   6   1 101.880 5.66289   6
   7   6   1 101.477 7.86632   3
  -8  -6  -1 143.842 6.64955   5
  -8  -6  -1 149.674 7.21917   6
  -8  -6  -1 152.524 7.39045   6
  -8  -6  -1 150.923 6.95592   5
  -8  -6  -1 139.813 15.1199   1
  -8  -6  -1 151.369 8.05879   2
  -8  -6  -1 146.012 7.75204   2
   8   6   1 145.806 10.1421   3
   8   6   1 152.255 7.61174   6
  -9  -6  -1 233.408 10.2674   6
  -9  -6  -1 263.158 9.03003   5
  -9  -6  -1 279.270 11.7808   2
  -9  -6  -1 250.473 20.7298   1
  -9  -6  -1 254.591 11.2703   2
  -9  -6  -1 270.024 12.2755   4
  -9  -6  -1 278.877 10.9485   6
  -9  -6  -1 261.353 9.18282   5
   9   6   1 252.067 14.3979   3
   9   6   1 267.914 11.1762   6
 -10  -6  -1 257.390 8.36149   5
 -10  -6  -1 255.204 8.33636   5
 -10  -6  -1 262.742 11.5899   6
 -10  -6  -1 314.944 23.8361   1
 -10  -6  -1 281.383 12.7903   2
 -10  -6  -1 283.126 12.9805   4
 -10  -6  -1 262.204 12.2389   2
  10   6   1 270.485 14.8939   3
  10   6   1 249.771 11.8599   6
 -11  -6  -1 60.7208 14.4583   1
 -11  -6  -1 55.8920 6.49720   2
 -11  -6  -1 62.1714 7.80004   4
 -11  -6  -1 46.5504 8.67430   2
  11   6   1 32.9083 8.31324   3
  11   6   1 48.1338 10.4177   6
 -12  -6  -1 69.8576 16.6932   1
 -12  -6  -1 61.3243 7.36895   2
 -12  -6  -1 48.1913 7.27644   2
 -12  -6  -1 43.5776 8.34888   4
 -12  -6  -1 63.9654 7.64565   6
  12   6   1 60.8798 7.34039   6
  12   6   1 63.2805 10.4203   3
 -13  -6  -1 7.57593 4.96023   2
 -13  -6  -1 17.5829 6.85606   4
 -13  -6  -1 13.5223 5.24422   6
 -13  -6  -1 12.5169 6.23378   2
  13   6   1 8.38883 5.48755   6
  13   6   1 21.1082 8.83335   3
 -14  -6  -1 15.3475 7.16330   2
 -14  -6  -1 13.4581 6.35158   4
  14   6   1 21.6536 9.81856   3
  11  -7  -1 -8.2333 7.65457   6
  11  -7  -1 12.1785 5.03961   3
  11  -7  -1 -10.884 15.8868   1
  11  -7  -1 1.58916 5.87472   2
 -11   7   1 -9.8736 15.0339   1
 -11   7   1 3.71103 8.45919   6
 -11   7   1 -0.9195 6.46985   2
 -11   7   1 -1.5134 7.21323   4
  10  -7  -1 20.2399 5.32498   3
  10  -7  -1 22.5578 13.3653   1
  10  -7  -1 14.7511 6.66139   2
  10  -7  -1 19.6820 8.05415   6
  10  -7  -1 11.5831 3.49112   5
 -10   7   1 2.63026 6.63045   2
 -10   7   1 15.7406 8.71621   6
 -10   7   1 5.72850 7.03990   4
   9  -7  -1 29.9175 4.80524   5
   9  -7  -1 44.6686 16.6206   1
   9  -7  -1 32.5160 5.53118   3
   9  -7  -1 31.6278 7.58458   2
   9  -7  -1 34.9911 8.35317   6
  -9   7   1 33.0885 7.82294   6
  -9   7   1 37.4588 8.11992   4
  -9   7   1 29.8538 9.13208   6
  -9   7   1 31.1418 8.05910   2
  -9   7   1 41.2615 14.1885   1
   8  -7  -1 322.276 12.2778   3
   8  -7  -1 310.471 16.9738   6
   8  -7  -1 314.246 12.9186   5
   8  -7  -1 272.911 30.3204   1
   8  -7  -1 309.003 16.7030   2
  -8   7   1 285.730 29.6380   1
  -8   7   1 312.772 16.3411   6
  -8   7   1 308.889 16.1487   4
  -8   7   1 314.030 16.6422   2
  -8   7   1 330.886 17.5482   6
   7  -7  -1 113.965 21.6243   1
   7  -7  -1 142.641 11.7000   2
   7  -7  -1 137.242 7.22014   3
   7  -7  -1 148.947 10.9778   2
   7  -7  -1 140.601 8.60744   5
  -7   7   1 161.640 11.4822   4
  -7   7   1 153.313 22.1627   1
  -7   7   1 153.116 11.4168   6
  -7   7   1 138.542 11.6357   2
   6  -7  -1 7.87319 5.88564   6
   6  -7  -1 19.6905 3.66649   3
   6  -7  -1 23.7635 5.72834   2
   6  -7  -1 15.9125 10.0972   1
   6  -7  -1 10.0720 3.79397   5
   6  -7  -1 19.9688 5.90949   2
  -6   7   1 2.58871 10.5930   1
  -6   7   1 9.75342 5.30514   2
  -6   7   1 13.5261 5.66764   2
  -6   7   1 21.2228 6.33792   4
  -6   7   1 10.7566 5.72005   6
   5  -7  -1 129.018 9.88942   6
   5  -7  -1 128.222 5.56179   3
   5  -7  -1 123.326 8.11784   5
   5  -7  -1 114.830 11.9343   2
   5  -7  -1 131.093 9.61785   2
   5  -7  -1 127.213 19.0318   1
  -5   7   1 125.754 23.7654   1
  -5   7   1 142.781 9.96581   4
  -5   7   1 127.120 9.12312   2
  -5   7   1 136.210 9.59346   2
  -5   7   1 124.614 9.63270   6
   4  -7  -1 215.815 12.8316   2
   4  -7  -1 222.617 10.9383   2
   4  -7  -1 223.193 11.1679   6
   4  -7  -1 177.009 25.3567   1
   4  -7  -1 205.609 6.68800   3
   4  -7  -1 200.818 9.67742   5
  -4   7   1 203.117 10.4837   2
  -4   7   1 207.420 10.7198   4
  -4   7   1 196.268 10.1317   2
  -4   7   1 205.776 10.9922   6
  -4   7   1 219.679 20.9198   1
   3  -7  -1 231.289 20.8164   1
   3  -7  -1 280.072 11.1133   5
   3  -7  -1 253.667 11.3916   2
   3  -7  -1 274.364 11.5344   6
   3  -7  -1 279.529 11.7413   2
  -3   7   1 242.123 10.4009   2
  -3   7   1 260.828 11.4666   6
  -3   7   1 253.804 10.5978   2
  -3   7   1 252.807 11.4430   4
  -3   7   1 269.621 21.9611   1
   2  -7  -1 301.434 13.7105   2
   2  -7  -1 312.567 12.1192   5
   2  -7  -1 314.180 12.0323   6
   2  -7  -1 312.445 11.9515   2
   2  -7  -1 318.387 22.0346   1
  -2   7   1 306.096 11.8595   2
  -2   7   1 323.953 11.4531   2
  -2   7   1 327.733 12.9138   4
   1  -7  -1 394.697 14.1641   2
   1  -7  -1 420.152 15.5291   2
   1  -7  -1 390.422 13.6980   6
   1  -7  -1 401.723 23.5228   1
   1  -7  -1 418.681 14.7044   5
  -1   7   1 464.319 14.1909   6
  -1   7   1 413.007 13.0487   2
  -1   7   1 428.703 22.6736   1
  -1   7   1 422.209 14.9867   4
  -1   7   1 417.111 13.2181   2
   0  -7  -1 2551.26 76.4550   1
   0  -7  -1 2466.22 65.0432   2
   0  -7  -1 2592.75 65.1979   2
   0  -7  -1 2476.61 65.1117   6
   0  -7  -1 2331.50 69.7730   5
   0   7   1 2562.55 74.2423   1
   0   7   1 2568.88 65.2185   6
   0   7   1 2425.12 65.0712   6
   0   7   1 2527.11 66.6066   4
   0   7   1 2528.90 64.1052   2
   0   7   1 2449.76 64.7973   2
  -1  -7  -1 150.327 5.93970   2
  -1  -7  -1 132.151 8.26430   5
  -1  -7  -1 151.408 6.03879   2
  -1  -7  -1 132.110 11.1056   1
  -1  -7  -1 151.453 6.02592   6
   1   7   1 169.214 9.80967   1
   1   7   1 147.859 5.35782   3
   1   7   1 156.738 9.54844   1
   1   7   1 155.356 6.15029   6
   1   7   1 162.954 8.08132   4
   1   7   1 154.081 6.20364   6
  -2  -7  -1 83.5316 3.53867   2
  -2  -7  -1 73.7914 7.76824   1
  -2  -7  -1 82.0168 3.64139   2
  -2  -7  -1 78.1070 6.22067   5
   2   7   1 77.6941 3.70219   6
   2   7   1 78.2050 4.32453   3
   2   7   1 78.2946 3.61262   6
   2   7   1 74.1273 6.00776   4
  -3  -7  -1 8.65235 3.21707   5
  -3  -7  -1 14.8573 1.24433   2
  -3  -7  -1 15.1556 1.18239   2
   3   7   1 13.6878 3.00497   3
   3   7   1 13.7821 3.86654   4
  -4  -7  -1 143.962 7.24357   5
  -4  -7  -1 139.085 6.44815   1
   4   7   1 147.486 7.28111   3
   4   7   1 163.986 7.93490   4
  -5  -7  -1 62.5499 5.39037   5
  -5  -7  -1 64.1279 2.98080   2
  -5  -7  -1 75.5341 5.61230   5
  -5  -7  -1 63.8188 3.10583   2
  -5  -7  -1 69.2006 6.14997   1
   5   7   1 67.9212 6.11157   4
   5   7   1 71.4949 6.08977   3
  -6  -7  -1 145.506 5.87920   2
  -6  -7  -1 153.279 7.49607   5
  -6  -7  -1 152.341 4.99337   6
  -6  -7  -1 149.161 10.7639   1
  -6  -7  -1 148.744 7.39020   5
  -6  -7  -1 146.104 5.81257   2
   6   7   1 148.065 8.53004   3
   6   7   1 142.956 5.11557   6
  -7  -7  -1 583.427 16.8988   6
  -7  -7  -1 600.241 26.1060   1
  -7  -7  -1 593.813 17.8108   2
  -7  -7  -1 600.083 18.4529   5
  -7  -7  -1 608.054 18.5915   5
  -7  -7  -1 593.596 17.6855   2
   7   7   1 611.431 17.1197   6
   7   7   1 608.184 20.7742   3
  -8  -7  -1 44.3164 4.72273   6
  -8  -7  -1 46.4217 5.28699   2
  -8  -7  -1 36.9898 4.23169   5
  -8  -7  -1 49.8201 5.04498   5
  -8  -7  -1 45.9585 5.41780   2
  -8  -7  -1 48.0534 5.19070   6
  -8  -7  -1 55.0098 9.77409   1
   8   7   1 38.2097 4.12289   6
   8   7   1 36.1153 6.80961   3
  -9  -7  -1 16.0415 3.19179   5
  -9  -7  -1 16.2433 4.04795   2
  -9  -7  -1 18.1729 3.63831   6
  -9  -7  -1 19.4788 3.97468   2
  -9  -7  -1 16.6872 3.10133   5
  -9  -7  -1 15.9666 7.41048   1
   9   7   1 10.6675 3.72253   6
   9   7   1 12.9630 9.24317   3
 -10  -7  -1 131.455 9.81621   4
 -10  -7  -1 135.659 7.82355   6
 -10  -7  -1 128.328 8.96038   2
 -10  -7  -1 133.216 6.27506   5
 -10  -7  -1 152.578 16.8769   1
 -10  -7  -1 134.821 8.69406   2
 -10  -7  -1 121.513 6.05841   5
  10   7   1 145.855 11.6281   3
  10   7   1 125.182 8.21300   6
 -11  -7  -1 6.02165 1.42181   5
 -11  -7  -1 1.89183 3.96485   2
 -11  -7  -1 8.07215 3.87827   6
 -11  -7  -1 5.19855 1.53192   5
 -11  -7  -1 3.33319 5.18761   2
 -11  -7  -1 4.40606 5.21554   4
  11   7   1 1.09873 7.20298   6
  11   7   1 6.70901 7.31052   3
 -12  -7  -1 3.32283 4.32988   2
 -12  -7  -1 3.42837 6.24952   4
 -12  -7  -1 6.50358 4.23286   6
 -12  -7  -1 1.87723 5.03031   2
  12   7   1 12.4310 7.75656   3
  12   7   1 8.08618 4.96997   6
 -13  -7  -1 13.0601 6.52282   4
 -13  -7  -1 10.3030 5.07065   2
 -13  -7  -1 22.9352 6.59287   2
  13   7   1 25.1452 9.04366   3
  13   7   1 19.7913 5.91718   6
 -14  -7  -1 0.11006 5.75224   4
  14   7   1 6.68223 8.65315   3
  11  -8  -1 4.71504 5.85169   2
  11  -8  -1 6.56914 4.34024   3
  11  -8  -1 1.56721 19.3206   1
 -11   8   1 66.0537 22.2373   1
 -11   8   1 9.02653 7.99879   4
 -11   8   1 21.3016 16.6956   6
 -11   8   1 -2.9796 6.35998   2
  10  -8  -1 194.515 11.0008   5
  10  -8  -1 160.985 14.3555   2
  10  -8  -1 191.224 9.81258   3
  10  -8  -1 177.850 15.5824   6
  10  -8  -1 150.902 28.2872   1
 -10   8   1 203.655 27.1017   1
 -10   8   1 195.803 16.2666   6
 -10   8   1 192.444 14.5854   2
 -10   8   1 193.535 15.1064   4
   9  -8  -1 8.88104 7.17004   6
   9  -8  -1 14.3707 4.08004   3
   9  -8  -1 20.1255 7.28920   2
   9  -8  -1 -1.9542 12.2924   1
  -9   8   1 8.26563 13.3531   1
  -9   8   1 16.6775 7.65191   6
  -9   8   1 19.6850 8.72375   6
  -9   8   1 6.42290 6.85212   2
  -9   8   1 17.6085 7.71772   4
   8  -8  -1 40.5194 7.93921   2
   8  -8  -1 30.7093 4.76893   5
   8  -8  -1 34.6854 4.35041   3
   8  -8  -1 46.0762 17.5617   1
   8  -8  -1 15.4737 7.22073   6
   8  -8  -1 34.1950 6.83837   2
  -8   8   1 24.3015 8.71865   6
  -8   8   1 6.15620 12.3296   1
  -8   8   1 8.51283 6.84094   2
  -8   8   1 28.9268 7.31371   6
  -8   8   1 24.7991 7.91428   4
   7  -8  -1 380.975 17.8769   2
   7  -8  -1 392.713 36.0576   1
   7  -8  -1 395.536 15.7469   5
   7  -8  -1 416.710 19.0339   2
   7  -8  -1 386.797 13.7648   3
  -7   8   1 395.759 35.9693   1
  -7   8   1 373.124 18.1540   6
  -7   8   1 418.386 18.7411   2
  -7   8   1 417.576 18.7702   4
  -7   8   1 449.951 19.7972   6
   6  -8  -1 49.5924 7.89013   6
   6  -8  -1 51.6678 7.54058   2
   6  -8  -1 39.7199 14.6866   1
   6  -8  -1 36.8813 5.53173   5
   6  -8  -1 41.0080 3.63669   3
   6  -8  -1 42.7759 6.61457   2
  -6   8   1 47.5307 7.35846   2
  -6   8   1 50.4391 7.37657   6
  -6   8   1 30.3191 13.8889   1
  -6   8   1 54.7111 8.43195   6
  -6   8   1 50.3535 6.78825   2
  -6   8   1 37.3899 7.58623   4
   5  -8  -1 35.0827 13.2260   1
   5  -8  -1 46.0921 6.81553   2
   5  -8  -1 43.4906 6.79779   2
   5  -8  -1 34.8905 2.76992   3
   5  -8  -1 37.8931 6.81782   6
   5  -8  -1 37.1475 5.45189   5
  -5   8   1 32.0020 6.68622   6
  -5   8   1 24.4652 5.64013   2
  -5   8   1 34.6203 5.76585   2
  -5   8   1 40.5052 7.24889   6
  -5   8   1 35.7229 6.98937   4
  -5   8   1 45.2174 14.0967   1
   4  -8  -1 375.994 15.3520   2
   4  -8  -1 354.013 15.0328   2
   4  -8  -1 336.757 14.0155   5
   4  -8  -1 340.845 14.9753   6
  -4   8   1 353.350 14.1769   2
  -4   8   1 374.397 15.3884   4
  -4   8   1 350.936 15.0333   6
  -4   8   1 330.165 27.4125   1
  -4   8   1 380.552 14.7142   2
   3  -8  -1 241.830 11.5575   6
   3  -8  -1 278.075 23.7920   1
   3  -8  -1 260.265 11.7375   2
   3  -8  -1 251.840 11.4814   5
   3  -8  -1 253.995 11.7999   2
  -3   8   1 258.782 12.3586   4
  -3   8   1 245.695 12.1898   6
  -3   8   1 263.836 22.4938   1
  -3   8   1 244.471 10.8197   2
   2  -8  -1 46.6370 5.40042   5
   2  -8  -1 36.0220 4.64298   2
   2  -8  -1 39.9164 10.6870   1
   2  -8  -1 46.1358 6.37194   6
   2  -8  -1 56.3658 6.36903   2
  -2   8   1 56.5143 6.52405   4
  -2   8   1 45.9263 5.09065   2
  -2   8   1 41.0258 5.35639   6
  -2   8   1 25.1965 7.74294   1
  -2   8   1 55.3058 5.45928   2
   1  -8  -1 101.497 6.72174   6
   1  -8  -1 94.4874 6.34748   2
   1  -8  -1 101.708 13.0276   1
   1  -8  -1 113.708 7.37388   5
   1  -8  -1 92.2631 7.81928   2
  -1   8   1 84.8438 11.5796   1
  -1   8   1 94.7699 7.95058   6
  -1   8   1 103.360 5.68710   2
  -1   8   1 104.528 7.75326   4
  -1   8   1 102.410 5.50663   2
  -1   8   1 98.0060 6.82885   6
   0  -8  -1 76.6126 5.20046   2
   0  -8  -1 72.5681 6.01236   2
   0  -8  -1 69.1395 6.48036   5
   0  -8  -1 77.8824 5.55183   6
   0  -8  -1 61.3320 9.97469   1
   0   8   1 77.8635 6.91701   4
   0   8   1 85.6030 5.56859   6
   0   8   1 80.7667 4.01320   2
   0   8   1 81.3164 6.68273   6
   0   8   1 71.1631 9.74824   1
  -1  -8  -1 156.543 8.40824   5
  -1  -8  -1 155.773 6.50485   2
  -1  -8  -1 155.103 6.57732   6
  -1  -8  -1 158.157 6.61451   2
  -1  -8  -1 147.765 12.3536   1
   1   8   1 161.086 6.70428   6
   1   8   1 159.509 6.77400   6
   1   8   1 156.007 10.6461   1
   1   8   1 157.328 8.67155   4
   1   8   1 159.863 10.2422   1
  -2  -8  -1 625.536 17.0109   2
  -2  -8  -1 581.609 17.5324   2
  -2  -8  -1 619.522 23.6384   1
  -2  -8  -1 609.510 19.5711   5
   2   8   1 633.294 19.8828   4
   2   8   1 610.531 17.4907   3
   2   8   1 597.435 17.5793   6
   2   8   1 616.609 16.8562   6
  -3  -8  -1 40.4175 4.95221   5
   3   8   1 33.9647 5.21207   4
   3   8   1 35.8808 4.81284   3
  -4  -8  -1 61.8752 5.78793   5
  -4  -8  -1 51.0869 2.05287   2
   4   8   1 58.8932 5.17036   3
   4   8   1 52.0061 5.92764   4
  -5  -8  -1 342.523 12.6476   1
  -5  -8  -1 330.468 12.6178   5
  -5  -8  -1 342.097 9.44300   2
   5   8   1 334.668 12.9499   3
   5   8   1 358.999 13.6733   4
  -6  -8  -1 384.023 16.0746   1
  -6  -8  -1 350.674 13.3912   5
  -6  -8  -1 368.515 11.0362   2
  -6  -8  -1 380.978 11.1382   2
   6   8   1 375.957 14.7489   3
   6   8   1 388.651 14.7340   4
  -7  -8  -1 191.875 5.48711   6
  -7  -8  -1 192.642 7.37711   2
  -7  -8  -1 182.782 7.39639   2
  -7  -8  -1 173.909 8.82526   5
  -7  -8  -1 183.782 5.45893   6
  -7  -8  -1 174.099 12.8377   1
   7   8   1 181.861 10.7879   3
  -8  -8  -1 200.744 9.18839   5
  -8  -8  -1 196.272 15.0936   1
  -8  -8  -1 199.047 8.51339   2
  -8  -8  -1 199.481 6.95662   6
  -8  -8  -1 191.610 8.49495   2
  -8  -8  -1 193.396 9.57185   5
   8   8   1 190.472 11.8914   3
   8   8   1 188.151 7.22829   6
  -9  -8  -1 35.0047 4.47442   2
  -9  -8  -1 35.7037 4.43677   5
  -9  -8  -1 45.0099 9.51651   1
  -9  -8  -1 51.5886 5.97250   2
  -9  -8  -1 36.2531 4.23247   6
   9   8   1 46.1932 7.68154   3
   9   8   1 34.3282 3.98441   6
 -10  -8  -1 101.481 14.3056   1
 -10  -8  -1 97.4589 6.04092   5
 -10  -8  -1 91.6589 5.87379   6
 -10  -8  -1 95.1358 6.27068   5
 -10  -8  -1 103.237 8.03442   2
 -10  -8  -1 96.4588 7.35932   2
 -10  -8  -1 101.900 9.09570   4
  10   8   1 76.9085 9.86467   3
  10   8   1 105.208 6.93352   6
 -11  -8  -1 14.8632 4.40888   2
 -11  -8  -1 23.0186 6.43254   4
 -11  -8  -1 15.3394 2.70260   5
 -11  -8  -1 14.3691 2.62749   5
 -11  -8  -1 13.8941 8.14248   1
 -11  -8  -1 10.7597 4.83954   2
 -11  -8  -1 13.9213 3.71359   6
  11   8   1 6.91663 7.41416   3
  11   8   1 15.1091 4.43884   6
 -12  -8  -1 28.0567 7.39180   4
 -12  -8  -1 36.0559 5.77846   2
 -12  -8  -1 41.0470 6.40143   2
  12   8   1 37.3323 5.64892   6
  12   8   1 31.3047 9.04085   3
 -13  -8  -1 10.1904 4.64314   2
 -13  -8  -1 5.87922 5.32853   2
 -13  -8  -1 5.33813 6.22560   4
  13   8   1 16.3355 8.48844   3
  13   8   1 8.01719 4.80200   6
 -14  -8  -1 58.5372 8.91446   2
 -14  -8  -1 58.2315 8.84273   4
  14   8   1 48.0850 11.5662   3
  10  -9  -1 6.69592 8.34511   6
  10  -9  -1 2.51301 3.00450   3
  10  -9  -1 -0.2476 5.92330   2
  10  -9  -1 -29.887 15.9395   1
 -10   9   1 -20.705 15.6629   1
 -10   9   1 11.2239 8.43014   4
 -10   9   1 11.6532 7.03642   2
 -10   9   1 6.38862 15.7880   6
   9  -9  -1 -22.162 13.0272   1
   9  -9  -1 -7.8071 5.77339   6
   9  -9  -1 -0.0387 2.44269   3
   9  -9  -1 4.61068 5.98169   2
  -9   9   1 3.67337 13.9246   1
  -9   9   1 9.18461 8.41402   6
  -9   9   1 2.08523 7.76342   4
  -9   9   1 -9.2686 6.06433   2
  -9   9   1 1.77268 6.27126   6
   8  -9  -1 46.8004 8.34134   2
   8  -9  -1 44.3569 5.68548   5
   8  -9  -1 45.3713 7.54564   2
   8  -9  -1 44.6924 17.6390   1
   8  -9  -1 35.5321 8.26087   6
  -8   9   1 50.4268 10.0308   6
  -8   9   1 54.1932 9.60940   4
  -8   9   1 47.0844 8.08676   6
  -8   9   1 46.7961 15.5148   1
  -8   9   1 45.4942 8.28894   2
   7  -9  -1 57.3287 7.91054   2
   7  -9  -1 53.7839 10.5268   6
   7  -9  -1 49.7996 3.53805   3
   7  -9  -1 65.0482 9.15054   2
   7  -9  -1 28.6491 16.5135   1
   7  -9  -1 52.7397 6.48284   5
  -7   9   1 65.6563 9.20464   6
  -7   9   1 57.5545 9.95286   6
  -7   9   1 49.0695 7.76275   2
  -7   9   1 68.1589 17.8703   1
  -7   9   1 64.8034 9.53495   4
   6  -9  -1 4.28954 4.85189   2
   6  -9  -1 14.1929 5.10283   5
   6  -9  -1 14.4215 6.72479   6
   6  -9  -1 3.87164 5.73366   2
   6  -9  -1 9.31840 10.8862   1
  -6   9   1 6.31691 5.47953   2
  -6   9   1 10.5592 6.94746   4
  -6   9   1 26.0997 13.2332   1
  -6   9   1 11.3213 6.96349   6
  -6   9   1 9.05379 5.75646   6
   5  -9  -1 31.9843 6.46523   2
   5  -9  -1 21.3377 11.9919   1
   5  -9  -1 43.0035 5.71320   5
   5  -9  -1 45.3777 7.26669   6
   5  -9  -1 39.0567 6.78313   2
  -5   9   1 29.1070 6.60241   6
  -5   9   1 31.9378 5.75090   2
  -5   9   1 36.8409 8.09256   6
  -5   9   1 34.2801 13.0236   1
  -5   9   1 29.4976 5.73375   2
  -5   9   1 34.6582 7.62900   4
   4  -9  -1 332.619 14.9435   2
   4  -9  -1 297.606 34.1019   1
   4  -9  -1 352.346 15.3626   6
   4  -9  -1 358.574 14.5479   5
   4  -9  -1 360.531 15.5473   2
  -4   9   1 345.966 16.0843   4
  -4   9   1 339.334 15.4697   6
  -4   9   1 324.113 19.6067   2
  -4   9   1 368.950 28.8705   1
  -4   9   1 333.757 15.6961   6
   3  -9  -1 47.6416 6.24830   2
   3  -9  -1 39.3273 5.85542   6
   3  -9  -1 46.0598 5.89561   5
   3  -9  -1 58.8881 13.2044   1
   3  -9  -1 50.0579 6.14480   2
  -3   9   1 52.8510 6.39226   2
  -3   9   1 52.9965 7.49892   4
  -3   9   1 50.5906 5.46879   2
  -3   9   1 45.3184 6.96893   6
  -3   9   1 48.3621 6.81016   6
   2  -9  -1 147.683 17.6958   1
   2  -9  -1 144.908 8.67532   2
   2  -9  -1 121.592 8.00213   6
   2  -9  -1 139.321 9.12529   5
   2  -9  -1 152.930 9.05488   2
  -2   9   1 124.761 9.58135   4
  -2   9   1 118.587 7.53793   2
  -2   9   1 138.860 16.1903   1
  -2   9   1 141.371 9.31784   6
  -2   9   1 125.585 7.27544   2
   1  -9  -1 67.6862 7.09293   5
   1  -9  -1 65.8002 6.02509   2
   1  -9  -1 54.0258 11.1225   1
   1  -9  -1 59.8010 6.11730   6
   1  -9  -1 61.5618 6.30643   2
  -1   9   1 72.9406 6.65997   6
  -1   9   1 69.0413 7.68843   4
  -1   9   1 64.5164 5.99954   6
  -1   9   1 72.2391 5.13631   2
  -1   9   1 67.3828 4.91115   2
  -1   9   1 49.5728 10.1129   1
   0  -9  -1 568.638 18.0535   6
   0  -9  -1 619.029 20.0314   5
   0  -9  -1 604.383 18.3553   2
   0  -9  -1 581.251 29.4461   1
   0  -9  -1 572.888 18.0992   2
   0   9   1 593.779 18.2536   6
   0   9   1 589.143 27.5024   1
   0   9   1 533.369 26.1209   1
   0   9   1 584.112 18.2191   6
   0   9   1 577.784 20.1271   4
   0   9   1 586.633 16.2980   2
  -1  -9  -1 99.8371 5.66531   2
  -1  -9  -1 106.705 5.64812   6
  -1  -9  -1 110.282 7.64315   5
  -1  -9  -1 96.8520 5.76866   2
  -1  -9  -1 112.736 12.1448   1
   1   9   1 104.049 5.89778   6
   1   9   1 95.8865 8.92267   1
   1   9   1 94.8808 8.03043   4
   1   9   1 90.0793 8.87680   1
   1   9   1 95.1863 5.77836   6
  -2  -9  -1 169.965 12.3968   1
  -2  -9  -1 178.991 6.87847   2
  -2  -9  -1 165.458 9.31858   5
  -2  -9  -1 179.866 6.81947   2
   2   9   1 178.942 9.85438   4
   2   9   1 176.481 6.72194   6
   2   9   1 185.189 6.70121   6
   2   9   1 175.638 6.85017   3
  -3  -9  -1 413.448 15.0552   5
  -3  -9  -1 410.537 11.7346   2
  -3  -9  -1 418.363 11.7106   2
   3   9   1 388.566 13.4895   3
   3   9   1 389.271 11.5913   6
   3   9   1 408.859 15.4422   4
  -4  -9  -1 1180.96 33.5826   5
  -4  -9  -1 1132.39 29.5709   2
  -4  -9  -1 1130.75 29.5883   2
   4   9   1 1143.13 34.0147   4
   4   9   1 1139.27 32.4451   3
  -5  -9  -1 315.908 12.7947   5
  -5  -9  -1 307.381 12.9462   5
  -5  -9  -1 306.225 8.86495   2
   5   9   1 334.538 13.7669   4
   5   9   1 316.160 12.6811   3
  -6  -9  -1 315.555 12.8447   5
  -6  -9  -1 330.157 9.68037   2
  -6  -9  -1 326.856 13.0829   1
  -6  -9  -1 331.483 13.1523   5
   6   9   1 303.070 13.4318   3
   6   9   1 315.235 13.9534   4
  -7  -9  -1 373.066 14.3717   5
  -7  -9  -1 374.747 11.4757   2
  -7  -9  -1 347.494 13.6673   5
  -7  -9  -1 358.005 19.7693   1
   7   9   1 358.760 15.2828   3
  -8  -9  -1 -1.2678 3.98544   5
  -8  -9  -1 3.70225 3.45365   5
  -8  -9  -1 5.91524 4.91098   1
  -8  -9  -1 0.99002 2.68177   2
   8   9   1 2.76098 5.44383   3
  -9  -9  -1 70.9767 7.85695   2
  -9  -9  -1 64.9392 10.8801   1
  -9  -9  -1 67.7795 6.11513   2
  -9  -9  -1 75.0541 6.28592   5
   9   9   1 82.3083 9.43557   3
 -10  -9  -1 96.0542 6.99069   5
 -10  -9  -1 106.619 8.82742   2
 -10  -9  -1 94.7571 6.50127   5
 -10  -9  -1 103.344 7.84456   2
 -10  -9  -1 99.5460 13.6784   1
  10   9   1 112.658 10.7743   3
 -11  -9  -1 7.31117 7.12042   1
 -11  -9  -1 -0.3208 6.27880   4
 -11  -9  -1 -1.5449 4.34978   2
 -11  -9  -1 4.57925 4.06777   2
 -11  -9  -1 1.28183 2.76305   5
  11   9   1 6.03212 7.40941   3
 -12  -9  -1 27.3272 5.63557   2
 -12  -9  -1 10.8204 2.24525   5
 -12  -9  -1 10.6013 2.11060   5
 -12  -9  -1 12.6752 6.77789   4
  12   9   1 12.0764 7.76038   3
 -13  -9  -1 -2.2654 6.01044   2
 -13  -9  -1 3.79955 6.28797   4
 -13  -9  -1 2.64846 4.78856   2
  13   9   1 11.0636 8.48888   3
 -14  -9  -1 21.3160 7.29405   4
 -14  -9  -1 37.4547 6.96436   2
  14   9   1 26.2249 13.0699   3
  10 -10  -1 2.49329 7.01068   6
  10 -10  -1 6.93036 6.32630   2
 -10  10   1 14.1793 10.2291   6
 -10  10   1 4.88598 6.84607   2
 -10  10   1 9.45550 8.76181   4
   9 -10  -1 52.3415 9.74255   6
   9 -10  -1 64.8845 20.3859   1
   9 -10  -1 72.1028 9.98967   2
  -9  10   1 68.3894 10.8091   2
  -9  10   1 62.5256 16.8100   1
  -9  10   1 77.3885 12.2642   6
  -9  10   1 70.8987 11.3243   4
   8 -10  -1 68.9654 9.26906   2
   8 -10  -1 50.2005 9.20130   6
   8 -10  -1 21.5310 15.9640   1
  -8  10   1 70.0930 10.7112   6
  -8  10   1 43.0177 7.71619   6
  -8  10   1 57.0392 10.2443   4
  -8  10   1 57.2141 8.41294   2
  -8  10   1 52.0347 16.4294   1
   7 -10  -1 136.435 25.8085   1
   7 -10  -1 142.227 11.6716   2
   7 -10  -1 177.209 13.9727   2
   7 -10  -1 155.552 12.6640   6
  -7  10   1 149.795 11.7864   2
  -7  10   1 123.878 14.4534   6
  -7  10   1 130.884 12.6480   4
  -7  10   1 138.595 17.9896   6
  -7  10   1 144.177 23.6235   1
   6 -10  -1 52.9517 7.46263   2
   6 -10  -1 54.8328 8.13672   2
   6 -10  -1 52.8208 8.76430   6
   6 -10  -1 44.0573 6.28784   5
   6 -10  -1 33.9810 14.6208   1
  -6  10   1 44.4038 17.6292   1
  -6  10   1 39.5612 7.55918   6
  -6  10   1 41.9667 8.70061   4
  -6  10   1 49.6142 7.20980   2
  -6  10   1 56.5588 9.31068   6
   5 -10  -1 99.6356 10.3730   2
   5 -10  -1 109.930 10.2099   6
   5 -10  -1 93.5706 8.49940   5
   5 -10  -1 90.5047 19.5298   1
   5 -10  -1 100.668 9.70081   2
  -5  10   1 101.229 9.88630   6
  -5  10   1 103.857 10.4894   4
  -5  10   1 97.0158 11.6141   6
  -5  10   1 104.594 19.1820   1
   4 -10  -1 44.5090 6.95363   2
   4 -10  -1 44.1111 6.28949   2
   4 -10  -1 26.7661 12.7555   1
   4 -10  -1 37.8958 6.71570   6
   4 -10  -1 44.2236 7.53871   5
  -4  10   1 43.5522 7.52907   6
  -4  10   1 35.2701 7.63148   6
  -4  10   1 26.3151 6.94195   2
  -4  10   1 41.2239 13.5631   1
   3 -10  -1 19.1839 5.42133   2
   3 -10  -1 6.94642 9.13800   1
   3 -10  -1 30.9451 5.46323   5
   3 -10  -1 25.2005 5.91476   6
   3 -10  -1 26.8366 5.27411   2
  -3  10   1 24.4749 6.31433   6
  -3  10   1 23.0035 4.39589   2
  -3  10   1 22.8313 6.01182   6
  -3  10   1 21.9542 6.70425   4
  -3  10   1 28.9601 4.97231   2
   2 -10  -1 269.339 12.2276   2
   2 -10  -1 245.373 23.2072   1
   2 -10  -1 307.153 12.8561   2
   2 -10  -1 270.592 12.5351   6
   2 -10  -1 274.492 12.9302   5
  -2  10   1 260.514 21.7983   1
  -2  10   1 270.984 11.0427   2
  -2  10   1 276.884 13.7752   4
  -2  10   1 268.429 12.3489   6
  -2  10   1 268.351 10.9523   2
  -2  10   1 240.508 11.7206   6
   1 -10  -1 -1.7981 3.57333   6
   1 -10  -1 6.49529 6.78419   1
   1 -10  -1 -0.4678 3.97904   5
   1 -10  -1 -0.5003 3.47384   2
   1 -10  -1 -2.3576 3.05853   2
  -1  10   1 -0.9734 3.99053   6
  -1  10   1 8.27458 5.42087   4
  -1  10   1 5.62872 6.79747   1
  -1  10   1 -0.2758 2.39799   2
  -1  10   1 -1.4970 4.19957   6
  -1  10   1 2.45668 2.44195   2
   0 -10  -1 329.276 13.8774   5
   0 -10  -1 313.562 12.0972   2
   0 -10  -1 303.918 22.1109   1
   0 -10  -1 311.589 12.0801   6
   0 -10  -1 327.274 12.3691   2
   0  10   1 349.979 12.4521   6
   0  10   1 298.572 12.0224   6
   0  10   1 298.415 19.1531   1
   0  10   1 320.231 9.61867   2
   0  10   1 357.745 21.3961   1
   0  10   1 317.622 14.4783   4
  -1 -10  -1 475.991 17.1172   5
  -1 -10  -1 465.742 14.7875   2
  -1 -10  -1 430.081 14.5632   2
  -1 -10  -1 460.840 14.4459   6
   1  10   1 441.945 14.5088   6
   1  10   1 430.172 17.3930   4
   1  10   1 469.005 20.2149   1
   1  10   1 432.147 19.6997   1
   1  10   1 437.748 14.5236   6
  -2 -10  -1 69.1156 4.94013   2
  -2 -10  -1 84.0156 10.3724   1
  -2 -10  -1 67.8809 7.07705   5
  -2 -10  -1 67.0793 5.01457   2
   2  10   1 76.0154 4.90274   6
   2  10   1 76.6985 4.49504   3
   2  10   1 71.7131 7.69427   4
   2  10   1 83.1700 4.99972   6
  -3 -10  -1 143.291 5.99614   2
  -3 -10  -1 137.108 9.31979   5
  -3 -10  -1 144.630 6.05195   2
   3  10   1 154.234 6.20881   6
   3  10   1 138.447 9.96880   4
   3  10   1 147.664 4.93954   6
   3  10   1 153.143 7.17141   3
  -4 -10  -1 359.874 10.4707   2
  -4 -10  -1 341.818 14.5145   5
  -4 -10  -1 363.968 10.5187   2
   4  10   1 342.013 12.9692   3
   4  10   1 370.863 15.2876   4
  -5 -10  -1 166.900 5.65654   2
  -5 -10  -1 170.463 5.60364   2
  -5 -10  -1 167.608 10.0084   5
  -5 -10  -1 170.652 9.77732   5
   5  10   1 177.807 11.0301   4
   5  10   1 172.364 9.35259   3
  -6 -10  -1 75.0794 4.21111   2
  -6 -10  -1 69.9506 3.73126   2
  -6 -10  -1 74.0503 7.08539   5
  -6 -10  -1 74.9381 7.45831   5
   6  10   1 90.7920 8.41731   4
   6  10   1 81.5949 7.83086   3
  -7 -10  -1 105.075 5.02133   2
  -7 -10  -1 103.582 4.98976   2
  -7 -10  -1 97.4587 8.05140   5
  -7 -10  -1 99.9423 7.29704   1
  -7 -10  -1 93.4816 7.71328   5
   7  10   1 107.967 9.40034   3
  -8 -10  -1 114.532 5.95048   2
  -8 -10  -1 119.741 8.41033   5
  -8 -10  -1 103.135 5.81713   2
  -8 -10  -1 100.762 7.70877   5
  -8 -10  -1 106.473 9.41980   1
   8  10   1 108.067 11.4486   3
  -9 -10  -1 84.1724 6.09892   2
  -9 -10  -1 91.4527 10.4715   1
  -9 -10  -1 66.1147 7.15846   5
  -9 -10  -1 78.2450 5.87151   2
  -9 -10  -1 65.6452 6.41540   5
   9  10   1 90.0640 10.1819   3
 -10 -10  -1 7.35870 3.40042   2
 -10 -10  -1 -2.0501 3.29135   5
 -10 -10  -1 4.88195 6.02903   1
 -10 -10  -1 6.14797 3.24481   5
  10  10   1 1.14908 6.49202   3
 -11 -10  -1 9.03151 3.85586   5
 -11 -10  -1 6.83986 7.35398   1
 -11 -10  -1 15.0798 4.50185   2
 -11 -10  -1 13.4967 3.98596   2
 -11 -10  -1 16.1254 3.57997   5
  11  10   1 20.0509 8.25447   3
 -12 -10  -1 32.5072 5.36532   5
 -12 -10  -1 36.2037 5.99498   2
 -12 -10  -1 35.5569 5.42518   2
 -12 -10  -1 46.8248 8.71376   4
  12  10   1 30.4665 9.33972   3
 -13 -10  -1 14.9446 7.51555   4
 -13 -10  -1 15.5294 5.27353   2
 -13 -10  -1 26.0056 5.25087   2
  13  10   1 20.7438 9.31439   3
   9 -11  -1 68.6272 19.3784   1
   9 -11  -1 33.3365 9.12677   6
   9 -11  -1 27.6075 8.70666   2
  -9  11   1 21.6144 7.63800   2
  -9  11   1 48.4886 18.7002   1
  -9  11   1 36.8224 10.5338   4
  -9  11   1 34.2738 10.2725   6
   8 -11  -1 2.97004 6.72742   6
   8 -11  -1 7.79892 6.17570   2
  -8  11   1 7.07464 6.40792   6
  -8  11   1 11.0933 6.31446   2
  -8  11   1 -14.602 7.12205   4
  -8  11   1 15.0260 15.3509   1
  -8  11   1 7.97730 8.46719   6
   7 -11  -1 0.16627 5.92607   2
   7 -11  -1 -0.2182 5.94925   6
   7 -11  -1 -0.7676 13.6779   1
   7 -11  -1 -3.5356 4.60949   2
  -7  11   1 5.64212 5.78608   2
  -7  11   1 2.88392 7.81475   4
  -7  11   1 -2.5369 12.7573   1
  -7  11   1 3.71143 10.2014   6
   6 -11  -1 34.6715 13.1024   1
   6 -11  -1 33.2982 7.50735   2
   6 -11  -1 10.5184 6.14555   6
   6 -11  -1 32.5182 6.64095   2
  -6  11   1 27.9049 6.87964   6
  -6  11   1 7.27273 7.48430   6
  -6  11   1 20.1885 8.35986   4
  -6  11   1 33.7379 13.7754   1
  -6  11   1 27.3725 5.73514   2
   5 -11  -1 18.0256 6.47469   6
   5 -11  -1 13.8048 6.31749   2
   5 -11  -1 13.5064 11.4456   1
   5 -11  -1 21.8215 5.86263   2
  -5  11   1 23.6811 8.27204   6
  -5  11   1 15.7758 6.38428   6
  -5  11   1 23.0164 8.17590   4
  -5  11   1 8.46782 10.3107   1
   4 -11  -1 170.828 12.0565   2
   4 -11  -1 153.547 11.0130   6
   4 -11  -1 162.644 21.7800   1
   4 -11  -1 156.243 11.1488   2
  -4  11   1 160.136 12.8437   4
  -4  11   1 154.966 12.6124   6
  -4  11   1 163.870 10.3798   2
  -4  11   1 161.128 11.1289   6
   3 -11  -1 7.17214 8.26872   1
   3 -11  -1 -1.5759 3.93805   2
   3 -11  -1 -3.2569 4.45550   2
   3 -11  -1 7.31085 4.26768   5
  -3  11   1 1.45416 8.18783   1
  -3  11   1 7.55435 6.66274   4
  -3  11   1 0.97262 5.34492   6
  -3  11   1 7.29186 3.87742   2
   2 -11  -1 347.864 14.8584   2
   2 -11  -1 331.084 14.0978   6
   2 -11  -1 330.642 14.3207   2
   2 -11  -1 315.881 14.9259   5
   2 -11  -1 323.259 27.1592   1
  -2  11   1 355.234 14.7133   6
  -2  11   1 299.239 12.2336   2
  -2  11   1 333.682 15.8842   4
  -2  11   1 343.908 14.9768   6
  -2  11   1 345.474 12.6929   2
  -2  11   1 350.521 26.2843   1
   1 -11  -1 246.403 11.7075   2
   1 -11  -1 227.537 11.1096   2
   1 -11  -1 221.711 21.6776   1
   1 -11  -1 242.751 11.2276   6
   1 -11  -1 251.641 14.2990   5
  -1  11   1 212.415 12.7377   2
  -1  11   1 266.305 13.9955   4
  -1  11   1 247.931 11.5750   6
  -1  11   1 264.828 24.4956   1
  -1  11   1 244.166 11.7486   6
  -1  11   1 214.031 19.3971   1
   0 -11  -1 236.483 20.3578   1
   0 -11  -1 246.192 10.8793   2
   0 -11  -1 250.843 14.5836   5
   0 -11  -1 256.638 11.2062   2
   0 -11  -1 246.970 10.5731   6
   0  11   1 241.760 7.13121   2
   0  11   1 235.453 13.1098   4
   0  11   1 269.265 18.2542   1
   0  11   1 247.792 7.13396   2
   0  11   1 201.767 23.8168   1
   0  11   1 252.393 11.1417   6
   0  11   1 249.037 11.0084   6
  -1 -11  -1 195.192 11.1185   5
  -1 -11  -1 200.337 9.01537   2
  -1 -11  -1 183.068 17.1637   1
  -1 -11  -1 199.091 8.61297   6
  -1 -11  -1 195.062 9.09373   2
   1  11   1 186.206 8.88316   6
   1  11   1 188.198 8.87627   6
   1  11   1 197.091 13.0906   1
   1  11   1 192.713 12.6983   1
   1  11   1 174.345 11.8189   4
  -2 -11  -1 84.0630 11.4781   1
  -2 -11  -1 86.3581 8.60109   5
  -2 -11  -1 91.1803 5.89767   2
  -2 -11  -1 86.2180 6.01372   2
   2  11   1 88.1687 5.74908   6
   2  11   1 84.5947 5.60692   6
   2  11   1 72.0203 8.52569   4
  -3 -11  -1 1019.89 27.6536   2
  -3 -11  -1 999.712 31.5014   5
  -3 -11  -1 1026.81 27.7080   2
   3  11   1 992.405 26.3287   6
   3  11   1 1006.15 32.0647   4
   3  11   1 974.644 28.2533   3
  -4 -11  -1 81.7457 7.92981   5
  -4 -11  -1 71.8116 4.37763   2
   4  11   1 77.5016 9.33205   4
   4  11   1 66.0961 6.25086   3
  -5 -11  -1 310.275 9.21979   2
  -5 -11  -1 282.626 13.3278   5
  -5 -11  -1 310.223 14.0047   5
   5  11   1 311.195 12.6853   3
   5  11   1 297.154 14.8056   4
  -6 -11  -1 97.0356 4.19034   2
  -6 -11  -1 88.7667 7.87082   5
  -6 -11  -1 92.4950 8.49412   5
  -6 -11  -1 98.0821 4.29962   2
   6  11   1 85.6748 8.22465   3
   6  11   1 112.786 10.0231   4
  -7 -11  -1 44.5195 3.50960   2
  -7 -11  -1 47.9737 3.60535   2
  -7 -11  -1 49.7739 6.04759   5
  -7 -11  -1 51.0599 6.11649   5
   7  11   1 47.1467 7.40256   3
   7  11   1 50.3361 7.71092   4
  -8 -11  -1 10.8653 4.41959   5
  -8 -11  -1 13.0276 2.60912   2
  -8 -11  -1 15.7711 2.67530   2
  -8 -11  -1 8.32750 3.79741   5
   8  11   1 11.9124 6.04953   3
  -9 -11  -1 1.23479 3.44261   5
  -9 -11  -1 9.10144 3.87661   1
  -9 -11  -1 5.15847 2.81398   2
  -9 -11  -1 6.62501 2.69776   2
  -9 -11  -1 2.95073 3.74409   5
   9  11   1 -1.1090 6.03856   3
 -10 -11  -1 5.05504 3.35230   2
 -10 -11  -1 8.19368 3.23537   2
 -10 -11  -1 10.8785 3.95791   5
 -10 -11  -1 1.46278 3.59045   5
  10  11   1 -3.1233 6.69535   3
 -11 -11  -1 31.3206 4.96862   2
 -11 -11  -1 35.5160 4.70180   2
 -11 -11  -1 24.3011 4.35030   5
 -11 -11  -1 30.0537 4.83510   5
  11  11   1 32.0943 9.08605   3
 -12 -11  -1 135.519 7.85841   5
 -12 -11  -1 139.152 9.01744   2
 -12 -11  -1 140.412 12.7239   4
 -12 -11  -1 148.951 9.71423   2
  12  11   1 133.606 14.2277   3
 -13 -11  -1 0.16890 6.70707   4
 -13 -11  -1 6.23497 4.04158   2
  13  11   1 4.23410 8.71044   3
   9 -12  -1 7.62451 6.36518   2
  -9  12   1 29.1877 10.3236   6
   8 -12  -1 19.8820 7.76215   6
   8 -12  -1 10.0565 14.3851   1
   8 -12  -1 30.3708 8.35149   2
  -8  12   1 24.1172 9.72346   4
  -8  12   1 27.7891 6.88637   2
  -8  12   1 27.8706 9.65751   6
  -8  12   1 20.0859 17.9336   1
   7 -12  -1 11.7247 6.48712   6
   7 -12  -1 -21.347 14.9005   1
   7 -12  -1 10.9685 7.77049   2
  -7  12   1 -2.6808 4.26777   2
  -7  12   1 -0.9125 7.73794   6
  -7  12   1 11.6633 9.04288   4
  -7  12   1 15.2636 7.73323   6
   6 -12  -1 9.13919 5.58303   2
   6 -12  -1 19.2590 6.50995   6
   6 -12  -1 22.6299 7.34846   2
   6 -12  -1 18.7424 13.3588   1
  -6  12   1 13.0504 9.66747   2
  -6  12   1 8.91223 8.29083   4
  -6  12   1 47.2233 16.7184   1
  -6  12   1 27.8875 9.67025   6
  -6  12   1 15.4902 5.97465   6
   5 -12  -1 18.5271 6.68511   2
   5 -12  -1 33.5652 12.6595   1
   5 -12  -1 30.8801 7.00238   6
  -5  12   1 29.2328 8.94390   4
  -5  12   1 25.2472 6.87058   6
  -5  12   1 28.5461 5.72485   2
  -5  12   1 28.7756 14.3108   1
  -5  12   1 39.9179 9.00961   6
   4 -12  -1 191.215 13.0542   2
   4 -12  -1 148.463 23.9245   1
   4 -12  -1 174.495 12.1277   2
   4 -12  -1 187.759 12.8418   6
  -4  12   1 180.359 21.6443   1
  -4  12   1 203.788 13.8718   6
  -4  12   1 169.139 13.9744   4
  -4  12   1 192.987 11.0085   2
  -4  12   1 179.963 12.0775   6
   3 -12  -1 10.7340 9.23019   1
   3 -12  -1 13.7694 5.64646   2
   3 -12  -1 13.0628 5.01996   2
   3 -12  -1 12.8521 5.14431   6
  -3  12   1 3.38536 6.68335   4
  -3  12   1 11.2788 3.84537   2
  -3  12   1 19.0847 7.18480   6
  -3  12   1 10.1491 9.19106   1
   2 -12  -1 30.9166 5.91018   6
   2 -12  -1 23.0159 11.0219   1
   2 -12  -1 26.4203 5.34678   2
   2 -12  -1 27.9539 5.83536   2
  -2  12   1 36.9076 4.41668   2
  -2  12   1 38.3848 6.63045   6
  -2  12   1 43.2823 8.58387   4
  -2  12   1 41.9868 7.23889   6
  -2  12   1 22.2260 14.4760   1
   1 -12  -1 28.5308 10.8789   1
   1 -12  -1 30.8875 5.30230   6
   1 -12  -1 24.5402 5.36011   2
   1 -12  -1 19.0888 4.70833   2
  -1  12   1 22.8860 9.17448   1
  -1  12   1 25.0149 3.12899   2
  -1  12   1 17.5688 8.24629   1
  -1  12   1 17.9825 7.25391   4
  -1  12   1 20.4642 5.47144   6
  -1  12   1 25.9555 3.13146   2
  -1  12   1 14.5767 5.42087   6
   0 -12  -1 110.404 16.3402   1
   0 -12  -1 105.426 8.14162   2
   0 -12  -1 99.7172 7.79333   2
   0 -12  -1 100.942 9.40106   5
   0 -12  -1 109.309 7.69324   6
   0  12   1 113.408 8.36700   6
   0  12   1 83.8830 11.0042   4
   0  12   1 98.2374 7.82831   6
   0  12   1 98.2793 12.2280   1
   0  12   1 114.540 13.0311   1
  -1 -12  -1 62.2314 12.1540   1
  -1 -12  -1 62.7216 6.48888   2
  -1 -12  -1 58.8125 6.17439   2
  -1 -12  -1 68.3404 7.89626   5
   1  12   1 64.2168 6.44393   6
   1  12   1 55.1309 8.10730   1
   1  12   1 63.6806 8.68303   4
   1  12   1 54.0552 6.11925   6
   1  12   1 46.0054 7.32379   1
  -2 -12  -1 28.4029 5.90015   5
  -2 -12  -1 34.7671 4.33046   2
  -2 -12  -1 33.1654 9.18262   1
  -2 -12  -1 31.7142 4.11880   2
   2  12   1 33.2666 4.22905   6
   2  12   1 28.3383 7.50017   4
  -3 -12  -1 191.946 11.8193   5
  -3 -12  -1 197.266 8.42542   2
  -3 -12  -1 202.296 8.41236   2
   3  12   1 189.818 8.35687   3
   3  12   1 203.342 6.79724   6
   3  12   1 198.750 12.9173   4
   3  12   1 209.015 6.79024   6
  -4 -12  -1 96.9253 5.26090   2
  -4 -12  -1 98.7471 5.27144   2
  -4 -12  -1 74.0122 8.00477   5
   4  12   1 105.652 10.5501   4
   4  12   1 90.7743 6.70063   3
  -5 -12  -1 1.06956 4.85040   5
  -5 -12  -1 11.8480 4.73894   5
  -5 -12  -1 9.47772 2.10798   2
  -5 -12  -1 11.5965 2.17553   2
   5  12   1 5.69198 6.22143   4
   5  12   1 10.1129 4.40106   3
  -6 -12  -1 15.0163 5.11336   5
  -6 -12  -1 13.9175 2.10336   2
  -6 -12  -1 7.44826 4.31564   5
   6  12   1 18.8942 6.74623   4
   6  12   1 12.6582 5.12559   3
  -7 -12  -1 71.5741 8.38832   5
  -7 -12  -1 73.2306 7.31284   5
  -7 -12  -1 70.1826 4.05171   2
  -7 -12  -1 72.3676 4.01576   2
   7  12   1 76.1279 8.55659   3
   7  12   1 73.8469 14.8821   4
  -8 -12  -1 99.0255 8.81262   5
  -8 -12  -1 92.6648 4.85715   2
  -8 -12  -1 87.1309 4.85190   2
  -8 -12  -1 89.7644 7.79266   5
   8  12   1 81.4569 9.43319   3
  -9 -12  -1 11.1496 3.68423   2
  -9 -12  -1 11.2360 4.05199   5
  -9 -12  -1 13.3819 2.81458   2
  -9 -12  -1 15.0766 4.67663   5
   9  12   1 3.11221 6.55915   3
 -10 -12  -1 37.8450 4.22934   2
 -10 -12  -1 42.3907 4.50492   2
 -10 -12  -1 38.9188 5.53594   5
 -10 -12  -1 39.9081 8.11868   1
 -10 -12  -1 30.9832 5.38962   5
  10  12   1 28.1626 8.25918   3
 -11 -12  -1 54.5179 6.30298   5
 -11 -12  -1 46.9565 6.58379   5
 -11 -12  -1 57.0652 5.98874   2
 -11 -12  -1 61.5276 6.47228   2
  11  12   1 48.8727 10.2202   3
 -12 -12  -1 64.3200 6.78245   2
 -12 -12  -1 51.5364 5.67587   5
 -12 -12  -1 65.0288 7.26477   2
  12  12   1 34.8435 9.95235   3
 -13 -12  -1 12.4266 7.58903   4
 -13 -12  -1 8.38239 3.95844   2
 -13 -12  -1 8.47317 4.60659   2
  13  12   1 1.14640 8.19816   3
   8 -13  -1 12.2493 6.80853   2
  -8  13   1 31.1421 10.8023   6
  -8  13   1 17.2592 9.52837   4
   7 -13  -1 23.7748 7.57751   6
   7 -13  -1 18.2054 16.8508   1
   7 -13  -1 6.19036 6.26477   2
  -7  13   1 12.5458 9.11992   4
  -7  13   1 42.5070 18.1923   1
  -7  13   1 19.5371 8.91303   6
   6 -13  -1 36.7488 8.29301   2
   6 -13  -1 41.0850 8.32612   6
   6 -13  -1 46.6020 7.58122   2
   6 -13  -1 45.6475 15.3708   1
  -6  13   1 53.6461 7.36575   2
  -6  13   1 22.8545 7.73610   6
  -6  13   1 51.0762 10.5261   6
  -6  13   1 22.1772 9.35514   4
  -6  13   1 19.6441 15.5441   1
   5 -13  -1 36.8860 7.92338   2
   5 -13  -1 32.0263 7.48542   2
   5 -13  -1 38.6294 17.0519   1
   5 -13  -1 25.8951 7.11268   6
  -5  13   1 39.8961 7.69392   6
  -5  13   1 32.9250 9.16325   6
  -5  13   1 27.8455 5.30099   2
  -5  13   1 29.8675 9.23755   4
   4 -13  -1 -1.8627 4.29580   2
   4 -13  -1 -2.4912 5.13590   6
   4 -13  -1 12.0720 10.9308   1
   4 -13  -1 0.92299 5.78925   2
  -4  13   1 -2.7060 7.45545   4
  -4  13   1 2.20851 3.55102   2
  -4  13   1 -2.6604 6.30258   6
  -4  13   1 3.43257 9.74442   1
   3 -13  -1 5.61469 4.99702   2
   3 -13  -1 6.67019 5.24070   6
   3 -13  -1 20.9747 10.1374   1
   3 -13  -1 5.04044 5.42192   2
  -3  13   1 5.56714 6.83556   6
  -3  13   1 20.8100 5.80418   6
  -3  13   1 4.45807 7.45226   4
  -3  13   1 13.2784 4.72810   2
   2 -13  -1 219.577 12.6219   2
   2 -13  -1 201.882 11.9704   2
   2 -13  -1 206.186 24.2184   1
   2 -13  -1 197.280 11.6841   6
  -2  13   1 230.575 12.6123   6
  -2  13   1 220.860 21.9156   1
  -2  13   1 195.965 21.1332   1
  -2  13   1 196.032 14.6076   4
  -2  13   1 197.141 12.5458   6
   1 -13  -1 18.5772 4.80256   6
   1 -13  -1 18.7804 5.26088   2
   1 -13  -1 12.7015 9.41914   1
   1 -13  -1 15.5002 4.70261   2
  -1  13   1 28.9472 9.09900   1
  -1  13   1 14.5286 7.45271   4
  -1  13   1 13.6912 5.88238   6
  -1  13   1 21.6148 5.72930   6
  -1  13   1 22.0730 2.67020   2
  -1  13   1 13.2759 8.41408   1
   0 -13  -1 18.9533 15.7277   1
   0 -13  -1 9.66910 4.08563   6
   0 -13  -1 8.38841 3.93620   2
   0 -13  -1 17.4388 4.69778   2
   0  13   1 11.8833 4.99040   6
   0  13   1 2.79339 5.91797   1
   0  13   1 6.27316 6.43324   1
   0  13   1 7.09127 5.11354   6
   0  13   1 2.76447 6.67203   4
  -1 -13  -1 179.633 9.71951   2
  -1 -13  -1 190.827 10.0118   2
  -1 -13  -1 175.661 19.0790   1
   1  13   1 210.277 10.9786   6
   1  13   1 170.733 12.9862   4
   1  13   1 186.238 12.1028   1
   1  13   1 183.991 11.9421   1
   1  13   1 182.175 9.74146   6
  -2 -13  -1 63.9726 6.36515   2
  -2 -13  -1 58.1106 6.02306   2
   2  13   1 35.0569 8.28675   4
   2  13   1 54.2664 5.65006   6
   2  13   1 61.9318 6.91703   6
  -3 -13  -1 53.9539 5.49787   2
  -3 -13  -1 49.6295 5.38032   2
   3  13   1 49.9043 3.65527   6
   3  13   1 54.3756 3.55392   6
   3  13   1 38.8777 8.31025   4
  -4 -13  -1 123.695 6.32116   2
  -4 -13  -1 124.606 9.29210   2
   4  13   1 114.907 7.23079   3
   4  13   1 122.870 11.7189   4
  -5 -13  -1 53.4418 7.41285   5
  -5 -13  -1 52.3621 4.20262   2
  -5 -13  -1 57.1426 4.24652   2
   5  13   1 49.2655 6.19532   3
   5  13   1 51.2737 8.87060   4
  -6 -13  -1 108.169 5.07149   2
  -6 -13  -1 123.209 5.10069   2
  -6 -13  -1 109.677 9.93055   5
   6  13   1 108.964 8.96251   3
   6  13   1 123.052 11.4165   4
  -7 -13  -1 6.57669 5.19714   5
  -7 -13  -1 9.64546 2.10578   2
   7  13   1 8.81814 7.12073   4
   7  13   1 2.55069 5.22258   3
  -8 -13  -1 26.6175 2.75146   2
  -8 -13  -1 30.7311 3.25232   2
  -8 -13  -1 34.8018 6.33005   5
   8  13   1 20.1130 6.83772   3
  -9 -13  -1 10.1792 2.62788   2
  -9 -13  -1 13.6487 5.25851   5
  -9 -13  -1 7.64473 2.33409   2
   9  13   1 13.4721 7.22901   3
 -10 -13  -1 70.2425 8.54267   5
 -10 -13  -1 78.3975 5.81331   2
 -10 -13  -1 88.0513 5.77982   2
  10  13   1 93.3015 11.7659   3
 -11 -13  -1 5.10625 4.49481   5
 -11 -13  -1 8.17870 3.17519   2
 -11 -13  -1 10.2259 3.50977   2
  11  13   1 -2.6429 7.06062   3
 -12 -13  -1 19.0703 4.29228   2
 -12 -13  -1 15.3987 3.83802   2
 -12 -13  -1 18.0844 4.50956   5
  12  13   1 11.1236 9.14566   3
   7 -14  -1 7.94438 6.68417   2
  -7  14   1 16.5591 10.0020   4
  -7  14   1 20.8433 8.63133   6
   6 -14  -1 14.7538 12.7981   1
   6 -14  -1 6.18526 6.55005   2
   6 -14  -1 21.4016 7.55546   6
  -6  14   1 29.9256 9.74709   6
  -6  14   1 32.6855 10.6941   4
  -6  14   1 -11.690 20.0130   1
   5 -14  -1 37.3179 7.41413   2
   5 -14  -1 47.0492 8.49594   2
   5 -14  -1 64.1157 9.16772   6
   5 -14  -1 50.6125 16.7365   1
  -5  14   1 66.9268 17.6934   1
  -5  14   1 63.5737 11.1334   4
  -5  14   1 43.8633 7.95241   6
  -5  14   1 54.4146 6.51361   2
  -5  14   1 55.0317 10.1779   6
   4 -14  -1 9.01345 5.09277   2
   4 -14  -1 13.9148 5.63939   6
   4 -14  -1 33.0982 12.6745   1
   4 -14  -1 12.4449 6.18262   2
  -4  14   1 6.13291 8.73131   4
  -4  14   1 12.0698 4.10204   2
  -4  14   1 13.6412 8.38122   6
   3 -14  -1 12.2820 6.13489   2
   3 -14  -1 10.4730 5.05515   2
   3 -14  -1 13.6284 10.3018   1
   3 -14  -1 8.47015 5.67654   6
  -3  14   1 16.0866 6.85658   6
  -3  14   1 14.9484 10.8983   1
  -3  14   1 10.2408 11.2292   1
  -3  14   1 7.89838 8.25175   4
  -3  14   1 9.32334 6.21539   6
   2 -14  -1 24.0058 11.4171   1
   2 -14  -1 25.7578 5.65475   6
   2 -14  -1 16.5270 5.46929   2
   2 -14  -1 13.2805 7.14411   2
  -2  14   1 26.6236 6.38704   6
  -2  14   1 1.36550 7.59981   4
  -2  14   1 17.2248 10.2475   1
  -2  14   1 21.4489 7.14265   6
  -2  14   1 -8.2486 13.8434   1
  -2  14   1 14.8600 3.14517   2
   1 -14  -1 11.6528 9.34014   1
   1 -14  -1 2.78178 3.96007   6
   1 -14  -1 2.26695 5.32284   2
   1 -14  -1 1.63930 4.16503   2
  -1  14   1 -0.7315 7.29886   1
  -1  14   1 8.73674 7.71647   4
  -1  14   1 0.48735 4.88434   6
  -1  14   1 1.00202 7.53787   1
   0 -14  -1 189.981 11.2195   2
   0 -14  -1 190.265 11.0192   2
   0 -14  -1 202.704 22.0480   1
   0  14   1 190.875 14.8569   4
   0  14   1 204.011 11.0333   6
   0  14   1 197.510 10.7650   6
   0  14   1 162.474 15.4085   1
   0  14   1 186.668 15.5728   1
  -1 -14  -1 142.745 9.33329   2
  -1 -14  -1 126.723 18.2780   1
  -1 -14  -1 136.557 8.96566   2
   1  14   1 132.061 8.71052   6
   1  14   1 131.512 8.52235   1
   1  14   1 133.432 12.5491   4
  -2 -14  -1 190.433 9.64911   2
  -2 -14  -1 169.856 9.17780   2
   2  14   1 152.731 12.9656   4
   2  14   1 171.488 8.39149   6
   2  14   1 169.673 8.09661   6
  -3 -14  -1 23.0988 3.99714   2
   3  14   1 22.9699 7.93537   4
   3  14   1 24.8735 2.93826   6
   3  14   1 25.5356 2.91778   6
  -4 -14  -1 58.2199 5.37181   2
  -4 -14  -1 54.2313 8.11589   5
  -4 -14  -1 66.1409 5.49373   2
   4  14   1 47.5724 9.09101   4
   4  14   1 69.7567 5.85400   3
  -5 -14  -1 57.9594 4.66707   2
  -5 -14  -1 59.2450 4.72073   2
  -5 -14  -1 63.3160 8.41165   5
   5  14   1 60.1835 6.91071   3
   5  14   1 52.6332 8.98757   4
  -6 -14  -1 73.3658 4.44297   2
  -6 -14  -1 78.2321 4.63652   2
  -6 -14  -1 89.2121 10.2232   5
   6  14   1 74.4918 8.04193   3
   6  14   1 65.4136 9.94654   4
  -7 -14  -1 17.2537 6.09556   5
  -7 -14  -1 17.5915 2.20806   2
  -7 -14  -1 19.0852 2.49764   2
   7  14   1 18.1159 7.93970   4
   7  14   1 26.1856 8.24771   3
  -8 -14  -1 11.7500 2.63086   2
  -8 -14  -1 3.76217 4.77023   5
   8  14   1 12.8764 6.96495   3
  -9 -14  -1 43.9686 3.68588   2
  -9 -14  -1 49.7086 3.90739   2
  -9 -14  -1 41.7203 6.57206   5
   9  14   1 68.2433 10.0790   3
 -10 -14  -1 6.70197 2.46037   2
 -10 -14  -1 2.30629 4.69441   5
 -10 -14  -1 6.76391 2.59194   2
  10  14   1 3.70708 8.26835   3
 -11 -14  -1 50.9239 5.18302   2
 -11 -14  -1 36.5513 6.07989   5
  11  14   1 84.3571 12.1794   3
 -12 -14  -1 14.6237 4.64932   2
 -12 -14  -1 12.0794 4.63928   5
 -12 -14  -1 22.2732 3.68122   2
  12  14   1 -0.2685 8.87759   3
   6 -15  -1 22.0114 7.25765   2
  -6  15   1 13.1124 13.4045   6
  -6  15   1 11.5173 10.0749   4
   5 -15  -1 42.9580 8.44282   2
  -5  15   1 31.5992 10.6910   4
  -5  15   1 35.1158 8.89718   6
   4 -15  -1 9.97776 6.20323   2
   4 -15  -1 -10.581 12.9322   1
   4 -15  -1 26.4710 7.15243   6
   4 -15  -1 15.4547 6.74701   2
  -4  15   1 38.4493 9.42605   6
  -4  15   1 6.24834 13.3804   1
  -4  15   1 31.4909 10.1824   4
  -4  15   1 16.8533 6.07317   6
   3 -15  -1 120.273 11.9535   2
   3 -15  -1 117.904 11.0848   2
   3 -15  -1 87.8857 19.3115   1
   3 -15  -1 119.854 10.6028   6
  -3  15   1 77.2799 16.5896   1
  -3  15   1 96.3617 7.89159   2
  -3  15   1 120.133 11.0849   6
  -3  15   1 116.921 12.4682   6
  -3  15   1 83.9499 12.6418   4
   2 -15  -1 6.27330 5.37544   2
   2 -15  -1 -2.4632 10.5454   1
   2 -15  -1 2.97924 4.33926   6
   2 -15  -1 5.55039 4.83190   2
  -2  15   1 8.10632 6.75060   6
  -2  15   1 -1.5349 8.40893   4
  -2  15   1 0.88735 5.65472   6
  -2  15   1 4.90835 8.93262   1
  -2  15   1 -0.0520 11.1458   1
   1 -15  -1 44.9457 6.88082   2
   1 -15  -1 44.9522 6.60243   2
  -1  15   1 37.1602 10.3772   1
  -1  15   1 42.5408 9.79623   1
  -1  15   1 60.3480 7.48484   6
  -1  15   1 50.1359 10.0627   4
  -1  15   1 49.5886 7.63468   6
   0 -15  -1 15.1877 10.8114   1
   0 -15  -1 22.3051 5.39299   2
   0 -15  -1 11.1420 4.60249   2
   0  15   1 9.00517 8.07353   4
   0  15   1 11.6697 5.65693   6
   0  15   1 24.3004 7.08226   1
  -1 -15  -1 16.0819 4.43908   2
  -1 -15  -1 16.7289 4.79848   2
   1  15   1 9.83890 8.01474   4
   1  15   1 9.22937 4.34822   6
   1  15   1 7.11970 4.79010   6
  -2 -15  -1 78.4332 7.40915   2
  -2 -15  -1 62.6809 6.80748   2
   2  15   1 65.5275 8.07823   6
   2  15   1 64.8717 5.94980   6
   2  15   1 63.6624 10.4051   4
  -3 -15  -1 9.22927 4.26819   2
  -3 -15  -1 4.28094 4.88959   2
   3  15   1 5.17586 7.38451   4
  -4 -15  -1 21.3742 5.58739   2
  -4 -15  -1 25.0317 10.7546   5
  -4 -15  -1 12.8760 3.27684   2
   4  15   1 18.8744 8.57864   4
  -5 -15  -1 23.6275 3.31439   2
  -5 -15  -1 17.9486 4.16685   2
  -5 -15  -1 28.7866 10.6522   5
   5  15   1 19.9185 5.02822   3
   5  15   1 10.9705 7.89573   4
  -6 -15  -1 10.1671 6.95687   5
  -6 -15  -1 7.52414 2.36426   2
  -6 -15  -1 8.17038 2.56751   2
   6  15   1 9.65983 7.63543   4
   6  15   1 3.55410 5.05227   3
  -7 -15  -1 8.47719 5.98798   5
  -7 -15  -1 3.45092 1.97503   2
  -7 -15  -1 2.26431 1.79203   2
   7  15   1 9.68100 5.99110   3
   7  15   1 16.7093 8.34635   4
  -8 -15  -1 15.7172 2.00034   2
  -8 -15  -1 13.9163 5.75981   5
  -8 -15  -1 10.2094 1.77111   2
   8  15   1 8.76124 6.97564   3
  -9 -15  -1 18.3449 6.02900   5
  -9 -15  -1 18.1205 2.13495   2
   9  15   1 25.4831 8.50813   3
 -10 -15  -1 32.1014 6.41635   5
 -10 -15  -1 36.8254 3.48990   2
  10  15   1 42.2800 10.0461   3
 -11 -15  -1 49.8569 4.26235   2
 -11 -15  -1 26.9330 5.77026   5
 -11 -15  -1 38.8739 3.82354   2
  11  15   1 52.4389 11.2554   3
   5 -16  -1 28.6042 8.88404   2
  -5  16   1 28.7687 9.69704   6
   4 -16  -1 5.89100 6.17192   2
  -4  16   1 8.64392 8.02250   6
  -4  16   1 10.9793 9.89192   4
   3 -16  -1 68.2000 20.0586   1
   3 -16  -1 53.4766 8.66888   2
  -3  16   1 58.2287 11.7997   4
  -3  16   1 48.7039 14.1141   1
  -3  16   1 53.2344 8.30445   6
  -3  16   1 66.1394 10.2341   6
   2 -16  -1 -1.2302 4.79672   2
   2 -16  -1 -9.2107 4.58378   2
  -2  16   1 -6.6135 6.12208   6
  -2  16   1 5.39892 9.04578   4
  -2  16   1 3.70166 10.9936   1
  -2  16   1 -2.5668 5.44014   6
   1 -16  -1 9.04757 5.58671   2
   1 -16  -1 12.8315 5.36236   2
   1 -16  -1 13.6116 11.6094   1
  -1  16   1 17.6350 8.15375   1
  -1  16   1 10.0300 6.67243   6
  -1  16   1 9.95074 9.05864   4
   0 -16  -1 57.7742 7.35333   2
   0 -16  -1 41.4293 6.79526   2
   0  16   1 42.0494 6.78860   1
   0  16   1 51.0958 7.97535   1
   0  16   1 40.3084 10.2794   4
   0  16   1 49.8859 6.44967   6
   0  16   1 38.0225 6.74098   6
  -1 -16  -1 25.8801 5.31552   2
  -1 -16  -1 35.4524 5.79394   2
   1  16   1 30.0999 5.17243   6
   1  16   1 32.3132 9.96011   4
   1  16   1 34.6089 5.69033   6
  -2 -16  -1 32.3658 7.65371   2
  -2 -16  -1 28.9208 5.06939   2
   2  16   1 12.3172 8.68530   4
   2  16   1 32.6318 4.20818   6
   2  16   1 23.0735 4.05238   6
  -3 -16  -1 25.2213 4.56244   2
  -3 -16  -1 37.5075 8.12819   5
  -3 -16  -1 13.4629 3.85743   2
   3  16   1 12.6697 8.54749   4
  -4 -16  -1 3.17790 6.14577   5
  -4 -16  -1 14.1479 3.74433   2
  -4 -16  -1 9.73296 3.30175   2
   4  16   1 3.68188 8.18094   4
  -5 -16  -1 60.1182 9.09967   5
  -5 -16  -1 64.8045 5.58676   2
  -5 -16  -1 57.5258 5.46957   2
   5  16   1 46.3138 10.3963   4
  -6 -16  -1 61.9868 9.30305   5
  -6 -16  -1 42.6974 4.35317   2
  -6 -16  -1 47.7156 4.55358   2
   6  16   1 31.6073 9.67879   4
   6  16   1 45.7830 6.64355   3
  -7 -16  -1 41.5834 3.50237   2
  -7 -16  -1 38.3947 7.66013   5
  -7 -16  -1 40.2170 3.72167   2
   7  16   1 40.4509 9.95160   4
   7  16   1 33.6597 7.21320   3
  -8 -16  -1 19.1773 6.54917   5
   8  16   1 27.9152 7.91065   3
   8  16   1 27.8918 9.87602   4
  -9 -16  -1 0.84485 5.28437   5
   9  16   1 7.46460 7.55931   3
 -10 -16  -1 4.21504 5.35700   5
  10  16   1 6.61757 8.37662   3
   3 -17  -1 10.2472 7.39541   2
  -3  17   1 1.98957 9.93364   4
   2 -17  -1 21.2612 6.55371   2
  -2  17   1 -6.1777 10.1597   1
  -2  17   1 10.5464 6.82093   6
  -2  17   1 25.1879 9.89072   6
  -2  17   1 16.2406 9.88970   4
   1 -17  -1 22.1099 5.97263   2
   1 -17  -1 14.5329 5.90845   2
  -1  17   1 8.72540 6.60558   6
  -1  17   1 5.13351 7.49005   1
  -1  17   1 4.94396 9.09045   4
  -1  17   1 12.8930 5.48748   6
   0 -17  -1 11.0159 4.88772   2
   0 -17  -1 11.3877 5.21196   2
   0  17   1 10.9622 5.83820   6
   0  17   1 16.7279 5.23866   6
   0  17   1 16.4553 9.31499   4
  -1 -17  -1 77.4781 8.73279   2
  -1 -17  -1 45.9732 6.33714   2
   1  17   1 55.1821 6.78376   6
   1  17   1 54.9557 6.34478   6
   1  17   1 53.2539 11.4678   4
  -2 -17  -1 8.92764 4.51705   2
  -2 -17  -1 5.91915 6.83106   2
  -2 -17  -1 3.98901 6.68634   5
   2  17   1 15.0099 3.46135   6
   2  17   1 8.17822 3.69689   6
   2  17   1 2.39834 8.90763   4
  -3 -17  -1 41.8915 5.48027   2
  -3 -17  -1 41.1057 8.46186   5
  -3 -17  -1 48.0296 5.82003   2
   3  17   1 43.8392 10.8045   4
  -4 -17  -1 21.9755 7.51765   5
  -4 -17  -1 28.4451 4.37054   2
  -4 -17  -1 24.9947 4.43810   2
   4  17   1 23.1934 9.90971   4
  -5 -17  -1 49.9535 5.50805   2
  -5 -17  -1 34.3935 7.87027   5
  -5 -17  -1 43.6284 4.64367   2
   5  17   1 29.6823 9.82607   4
  -6 -17  -1 12.6596 6.79835   5
  -6 -17  -1 3.17032 2.63762   2
  -6 -17  -1 5.47362 2.80833   2
   6  17   1 -3.0433 8.33781   4
  -7 -17  -1 102.722 4.98347   2
  -7 -17  -1 101.902 5.16477   2
  -7 -17  -1 98.4301 11.2266   5
   7  17   1 92.0780 9.76738   3
   7  17   1 89.0730 12.8926   4
  -8 -17  -1 18.8850 7.26844   5
   8  17   1 6.76688 9.62753   4
   8  17   1 35.7472 8.44242   3
  -9 -17  -1 22.7798 6.65308   5
   9  17   1 31.0526 8.33727   3
   1 -18  -1 18.2700 6.91734   2
   1 -18  -1 6.89878 7.65406   5
  -1  18   1 10.0689 6.42848   6
  -1  18   1 10.1752 9.98967   4
  -1  18   1 -2.0982 5.03166   6
   0 -18  -1 3.36908 8.39651   5
   0  18   1 11.5223 8.33849   6
   0  18   1 -1.9644 4.18873   6
   0  18   1 6.08489 10.2564   4
  -1 -18  -1 31.9300 8.59416   5
  -1 -18  -1 31.1356 6.08660   2
   1  18   1 25.0812 10.2489   4
   1  18   1 24.2262 5.06745   6
  -2 -18  -1 -2.4312 5.79273   5
  -2 -18  -1 -5.5576 3.45903   2
  -2 -18  -1 4.94651 4.16533   2
   2  18   1 -0.6794 9.28821   4
   2  18   1 -1.2329 2.31003   6
   2  18   1 -2.2814 2.47712   6
  -3 -18  -1 94.2454 8.46614   2
  -3 -18  -1 69.7054 10.3615   5
  -3 -18  -1 74.1873 7.53351   2
   3  18   1 58.6628 11.9325   4
  -4 -18  -1 35.7072 5.03347   2
  -4 -18  -1 32.1255 4.93850   2
  -4 -18  -1 39.4062 9.01710   5
   4  18   1 35.1278 11.5434   4
  -5 -18  -1 46.6457 8.92381   5
  -5 -18  -1 48.8642 6.05959   2
  -5 -18  -1 54.6264 6.04567   2
   5  18   1 50.0522 11.8443   4
  -6 -18  -1 54.8328 5.77352   2
  -6 -18  -1 46.5743 8.85430   5
  -6 -18  -1 43.0298 5.16341   2
   6  18   1 34.1884 11.1891   4
  -7 -18  -1 10.5355 6.96859   5
  -7 -18  -1 -0.6694 1.99445   2
  -7 -18  -1 0.17936 1.85645   2
   7  18   1 -7.1454 8.46523   4
  -2 -19  -1 21.7295 8.09635   5
  -3 -19  -1 9.91793 4.25630   2
  -3 -19  -1 -9.0201 5.76305   5
  -3 -19  -1 -0.7135 3.73827   2
   3  19   1 -5.0371 9.16246   4
  -4 -19  -1 6.34594 3.84033   2
  -4 -19  -1 15.3602 7.77636   5
  -4 -19  -1 0.30688 3.70024   2
   4  19   1 0.55175 10.4445   4
   5  18  -2 22.1032 10.9308   4
  -5 -18   2 35.7273 13.1158   5
  -5 -18   2 23.9322 5.73135   2
  -5 -18   2 21.3745 4.16671   2
   4  18  -2 -0.3772 9.34814   4
  -4 -18   2 -5.2909 5.33849   2
  -4 -18   2 2.72431 3.32528   2
  -4 -18   2 -1.0001 10.4235   5
   3  18  -2 -3.3015 9.30620   4
  -3 -18   2 -1.7764 5.76293   2
  -3 -18   2 -3.3095 3.38732   2
   2  18  -2 14.0826 10.6898   4
   2  18  -2 19.0127 3.54031   6
   2  18  -2 26.4363 3.85586   6
  -2 -18   2 27.2274 6.74974   2
  -2 -18   2 27.7077 5.12422   2
  -2 -18   2 40.5513 12.5832   5
   1  18  -2 5.35906 9.68158   4
  -1 -18   2 0.31729 6.70813   5
  -1 -18   2 7.65164 4.91310   2
   0  18  -2 7.19840 15.3828   4
   0  18  -2 6.51327 4.79104   6
   0  18  -2 6.91900 5.43673   6
   0 -18   2 0.93616 6.22076   5
   0 -18   2 7.43775 5.16937   2
   8  17  -2 31.6530 7.88888   3
  -8 -17   2 13.0533 6.65775   5
  -8 -17   2 17.0531 3.01621   2
   7  17  -2 39.4374 11.4585   4
   7  17  -2 51.1780 7.82630   3
  -7 -17   2 43.1183 4.75950   2
  -7 -17   2 36.3297 8.19388   5
   6  17  -2 25.2436 10.4562   4
   6  17  -2 11.5000 5.97495   3
  -6 -17   2 13.8572 7.11185   5
  -6 -17   2 20.6158 3.72174   2
  -6 -17   2 22.6543 4.07425   2
   5  17  -2 30.3139 10.8683   4
  -5 -17   2 43.4982 5.20112   2
  -5 -17   2 43.5233 9.07653   5
  -5 -17   2 37.6623 4.99985   2
   4  17  -2 1.76500 8.90055   4
  -4 -17   2 2.16230 3.50454   2
  -4 -17   2 4.03627 3.50524   2
  -4 -17   2 -4.2054 5.87799   5
   3  17  -2 26.5993 10.6738   4
  -3 -17   2 63.4095 10.2547   5
  -3 -17   2 58.2376 7.10069   2
  -3 -17   2 62.3308 7.52730   2
   2  17  -2 13.9632 4.08216   6
   2  17  -2 4.95309 9.34093   4
  -2 -17   2 10.2572 4.53886   2
  -2 -17   2 17.8775 5.68256   2
  -2 -17   2 12.1822 6.93213   5
   1  17  -2 5.16092 10.0468   4
   1  17  -2 18.8694 5.15552   6
   1  17  -2 22.3884 4.94684   6
  -1 -17   2 18.4635 4.61649   2
  -1 -17   2 33.0083 8.09731   5
  -1 -17   2 22.9754 5.78562   2
   0  17  -2 13.9389 10.4144   4
   0  17  -2 31.5072 6.12501   6
   0  17  -2 26.0981 6.33803   6
   0 -17   2 35.9510 6.88161   2
   0 -17   2 27.4606 6.07894   2
   0 -17   2 46.5538 9.07528   5
  -1  17  -2 11.7839 6.71675   6
  -1  17  -2 4.53969 9.45150   4
  -1  17  -2 2.83707 5.55637   6
   1 -17   2 -4.7697 4.40410   2
   1 -17   2 4.97225 6.27026   5
  -2  17  -2 9.02997 6.86794   6
  -2  17  -2 6.72746 8.05558   6
  -2  17  -2 2.18179 13.2301   1
  -2  17  -2 17.9442 10.5592   4
   9  16  -2 15.5988 8.15711   3
  -9 -16   2 19.1999 6.49346   5
  -9 -16   2 21.1255 3.32009   2
  -9 -16   2 12.8721 2.67935   2
   8  16  -2 -4.1476 6.20509   3
  -8 -16   2 5.11808 2.92625   2
  -8 -16   2 -0.6256 5.96728   5
   7  16  -2 7.32327 6.40287   3
   7  16  -2 11.3703 9.33881   4
  -7 -16   2 2.44086 2.94920   2
  -7 -16   2 7.13286 6.52522   5
  -7 -16   2 9.40815 2.92631   2
   6  16  -2 -1.8692 5.26932   3
   6  16  -2 1.94739 9.09651   4
  -6 -16   2 6.89400 2.96045   2
  -6 -16   2 2.34596 3.07371   2
  -6 -16   2 1.14772 5.82590   5
   5  16  -2 21.4979 9.81973   4
   5  16  -2 16.9466 4.72522   3
  -5 -16   2 12.9230 3.65516   2
  -5 -16   2 18.8122 4.02640   2
  -5 -16   2 20.4298 7.18028   5
   4  16  -2 61.8913 11.3407   4
  -4 -16   2 103.929 11.6789   5
  -4 -16   2 78.3382 7.00645   2
  -4 -16   2 70.7165 7.30202   2
   3  16  -2 9.24979 2.47988   6
   3  16  -2 18.9372 9.85689   4
  -3 -16   2 17.6967 7.43422   5
  -3 -16   2 10.8715 4.22191   2
  -3 -16   2 12.7575 4.27587   2
   2  16  -2 24.5539 9.63299   4
   2  16  -2 10.2130 4.09307   6
   2  16  -2 15.5341 4.25835   6
  -2 -16   2 24.8071 7.38726   5
  -2 -16   2 21.3425 5.24391   2
  -2 -16   2 15.3742 4.42910   2
   1  16  -2 28.7186 10.3086   4
   1  16  -2 39.5604 5.98176   6
   1  16  -2 39.3995 5.88477   6
  -1 -16   2 35.1611 8.28175   5
  -1 -16   2 36.0656 6.05891   2
  -1 -16   2 43.0559 6.71217   2
   0  16  -2 13.6476 9.14220   4
   0  16  -2 15.8169 5.66303   6
   0  16  -2 14.1789 5.85339   1
   0  16  -2 5.99559 5.60605   6
   0 -16   2 -1.8950 6.24857   5
   0 -16   2 8.38461 5.28169   2
   0 -16   2 4.56884 4.13022   2
  -1  16  -2 21.7606 10.2665   4
  -1  16  -2 7.65560 8.81170   1
  -1  16  -2 19.2727 7.07488   6
   1 -16   2 14.8030 5.49768   2
   1 -16   2 23.8194 6.15761   2
   1 -16   2 17.6672 7.04945   5
  -2  16  -2 7.80594 7.24161   6
  -2  16  -2 7.88441 6.62090   6
  -2  16  -2 7.37510 16.8067   1
  -2  16  -2 -13.502 7.97957   4
   2 -16   2 18.4566 6.27017   2
   2 -16   2 6.83139 5.59467   2
   2 -16   2 8.87072 6.69101   5
  -3  16  -2 20.6946 13.4199   1
  -3  16  -2 1.31031 6.44861   6
  -3  16  -2 15.6086 8.06608   6
  -3  16  -2 3.32181 9.18350   4
   3 -16   2 14.8378 6.08967   2
   3 -16   2 6.88258 6.24851   5
  -4  16  -2 0.72732 9.87719   4
   4 -16   2 11.6326 6.28567   2
   4 -16   2 10.5944 6.68844   5
  10  15  -2 28.4871 8.97682   3
 -10 -15   2 11.8445 5.62367   5
 -10 -15   2 14.8400 3.53450   2
   9  15  -2 45.4177 9.19792   3
  -9 -15   2 31.4796 4.04860   2
  -9 -15   2 25.3199 6.79127   5
   8  15  -2 50.1683 8.51995   3
  -8 -15   2 59.5424 5.11067   2
  -8 -15   2 59.0148 8.99544   5
  -8 -15   2 54.6161 5.44403   2
   7  15  -2 37.9234 7.36686   3
   7  15  -2 27.2464 9.39685   4
  -7 -15   2 47.7257 5.45752   2
  -7 -15   2 48.7331 8.78164   5
  -7 -15   2 41.7365 4.77928   2
   6  15  -2 59.7516 7.49064   3
   6  15  -2 64.8148 11.7562   4
  -6 -15   2 70.8206 9.56400   5
  -6 -15   2 62.4824 5.93087   2
  -6 -15   2 60.3254 5.45199   2
   5  15  -2 87.6621 7.79858   3
   5  15  -2 67.8336 11.3278   4
  -5 -15   2 82.6575 6.47598   2
  -5 -15   2 87.7957 10.5532   5
  -5 -15   2 85.8138 6.75773   2
   4  15  -2 11.7594 3.56251   3
   4  15  -2 10.9193 8.46620   4
  -4 -15   2 16.4703 4.05339   2
  -4 -15   2 6.67925 3.53229   2
  -4 -15   2 5.62631 6.35749   5
   3  15  -2 8.86432 8.71670   4
   3  15  -2 1.49414 2.73589   6
   3  15  -2 9.04301 2.93660   6
  -3 -15   2 8.27179 6.32200   5
  -3 -15   2 9.43562 3.98910   2
  -3 -15   2 6.99285 3.71884   2
   2  15  -2 38.6043 5.05381   6
   2  15  -2 26.0087 9.28677   4
   2  15  -2 29.7945 4.76750   6
  -2 -15   2 29.3170 5.06521   2
  -2 -15   2 27.6823 7.27227   5
  -2 -15   2 25.5738 4.97248   2
   1  15  -2 20.9076 5.36810   6
   1  15  -2 35.3769 5.74031   6
   1  15  -2 33.3871 9.48319   4
  -1 -15   2 27.2942 7.38562   5
  -1 -15   2 33.5835 5.43203   2
  -1 -15   2 21.2391 4.98925   2
   0  15  -2 22.5490 7.84402   1
   0  15  -2 36.3492 8.39191   1
   0  15  -2 20.7926 9.20280   4
   0  15  -2 33.7374 6.68592   6
   0 -15   2 40.9008 6.48662   2
   0 -15   2 42.6365 8.44401   5
   0 -15   2 35.9050 6.26650   2
  -1  15  -2 19.0489 9.14116   4
  -1  15  -2 8.21486 5.71911   6
  -1  15  -2 6.24151 7.47143   1
  -1  15  -2 20.6648 6.54376   6
  -1  15  -2 25.6033 10.3312   1
   1 -15   2 19.7880 5.82890   2
   1 -15   2 16.2663 6.83249   5
   1 -15   2 18.1627 5.12044   2
  -2  15  -2 9.54833 6.97963   6
  -2  15  -2 7.83133 5.84065   6
  -2  15  -2 12.8018 9.77193   1
  -2  15  -2 8.08038 8.95145   4
   2 -15   2 8.54980 6.22911   5
   2 -15   2 3.71569 4.54005   2
   2 -15   2 -1.4533 4.66030   2
  -3  15  -2 6.66135 12.2800   1
  -3  15  -2 1.29702 7.34536   6
  -3  15  -2 -9.7292 5.92993   6
  -3  15  -2 3.84543 8.55045   4
   3 -15   2 12.9039 5.89303   2
   3 -15   2 12.1081 6.70145   5
   3 -15   2 10.9264 6.11118   2
  -4  15  -2 26.1357 7.79655   6
  -4  15  -2 25.1833 10.2445   4
  -4  15  -2 26.4178 8.11018   6
  -4  15  -2 33.5776 15.7819   1
   4 -15   2 24.5008 7.26720   5
   4 -15   2 43.7297 8.25892   2
  -5  15  -2 51.1887 9.55356   6
  -5  15  -2 36.8085 10.5713   4
   5 -15   2 45.2375 8.60623   5
   5 -15   2 55.3039 8.57370   2
  11  14  -2 17.2217 8.46027   3
 -11 -14   2 5.04397 5.02317   5
  10  14  -2 112.930 12.9897   3
 -10 -14   2 113.945 11.0081   5
 -10 -14   2 102.575 6.84154   2
 -10 -14   2 109.997 7.21918   2
   9  14  -2 36.9820 8.68324   3
  -9 -14   2 18.3914 3.66733   2
  -9 -14   2 16.3190 6.11561   5
  -9 -14   2 16.2079 3.31563   2
   8  14  -2 34.7989 8.08278   3
  -8 -14   2 29.9147 4.04277   2
  -8 -14   2 25.4300 6.63572   5
   7  14  -2 32.7640 9.66808   4
   7  14  -2 38.5771 7.23865   3
  -7 -14   2 43.4973 4.71898   2
  -7 -14   2 43.5966 5.26170   2
  -7 -14   2 54.9171 12.2568   5
   6  14  -2 17.2377 8.26959   4
   6  14  -2 19.4715 6.00010   3
  -6 -14   2 17.1965 3.31899   2
  -6 -14   2 18.2754 3.61273   2
   5  14  -2 36.5178 5.99671   3
   5  14  -2 16.5553 8.21378   4
  -5 -14   2 20.8684 7.71355   5
  -5 -14   2 27.9342 3.82018   2
  -5 -14   2 30.3868 6.26563   2
   4  14  -2 168.424 14.4167   4
   4  14  -2 152.128 8.11202   3
  -4 -14   2 136.086 12.6410   2
  -4 -14   2 137.746 11.6894   2
  -4 -14   2 171.809 14.6866   5
   3  14  -2 14.9840 3.73204   3
   3  14  -2 -3.6728 7.16977   4
   3  14  -2 15.3310 3.40592   6
   3  14  -2 14.5645 3.38138   6
  -3 -14   2 17.7978 5.05849   2
  -3 -14   2 15.1164 7.36345   5
  -3 -14   2 14.2022 3.77848   2
   2  14  -2 45.9476 9.63105   4
   2  14  -2 76.6375 6.74793   6
   2  14  -2 71.7788 6.52867   6
  -2 -14   2 67.9104 6.93388   2
  -2 -14   2 72.4898 12.0530   5
  -2 -14   2 69.6245 9.92936   2
   1  14  -2 130.415 14.5308   1
   1  14  -2 111.304 13.1165   4
   1  14  -2 118.624 9.75825   1
  -1 -14   2 109.276 8.61617   2
   0  14  -2 155.372 15.0636   1
   0  14  -2 140.233 11.8376   6
   0  14  -2 142.124 10.3425   6
   0  14  -2 138.313 13.3429   4
   0  14  -2 132.203 14.5993   1
   0 -14   2 154.062 11.8937   2
   0 -14   2 135.787 13.6705   5
   0 -14   2 142.070 9.78561   2
  -1  14  -2 2.59736 7.47090   1
  -1  14  -2 4.10683 5.72716   6
  -1  14  -2 4.27035 6.08557   6
  -1  14  -2 0.91147 7.69321   4
   1 -14   2 2.69378 4.63767   2
   1 -14   2 3.49568 5.81860   5
   1 -14   2 7.38845 4.36896   2
  -2  14  -2 -1.9909 5.82468   6
  -2  14  -2 -3.4258 8.62620   1
  -2  14  -2 -7.6099 7.29582   4
  -2  14  -2 1.73831 6.65856   6
  -2  14  -2 11.2970 9.39494   1
  -2  14  -2 4.38905 3.88119   2
   2 -14   2 4.69368 5.93757   5
   2 -14   2 6.22062 4.63194   2
   2 -14   2 7.81867 5.04448   2
  -3  14  -2 49.8319 10.8461   4
  -3  14  -2 61.7453 22.7524   1
  -3  14  -2 56.6639 6.01630   2
  -3  14  -2 73.0392 9.32851   6
  -3  14  -2 68.8781 9.99189   6
  -3  14  -2 48.3752 15.1481   1
   3 -14   2 61.7288 9.28008   5
   3 -14   2 53.4044 7.45044   2
   3 -14   2 67.1683 8.48618   2
  -4  14  -2 17.0195 16.5055   1
  -4  14  -2 0.28202 6.89395   6
  -4  14  -2 -4.9826 7.66240   4
   4 -14   2 -5.6798 9.94991   1
   4 -14   2 -3.3780 5.44923   6
   4 -14   2 -0.4772 5.40338   2
   4 -14   2 -5.7614 4.45287   2
   4 -14   2 7.87406 6.10796   5
  -5  14  -2 14.4681 7.01707   6
  -5  14  -2 8.29093 7.93189   6
  -5  14  -2 4.03881 9.02544   4
  -5  14  -2 18.4093 15.6994   1
   5 -14   2 26.1744 7.86219   6
   5 -14   2 22.9312 7.18695   2
   5 -14   2 33.7566 7.68680   5
   5 -14   2 7.31277 11.7668   1
  -6  14  -2 8.78315 9.58982   4
  -6  14  -2 -5.3767 8.72655   6
   6 -14   2 4.95279 6.17427   2
   6 -14   2 -1.9333 5.51111   5
  11  13  -2 94.0153 12.3860   3
 -11 -13   2 100.921 7.93789   2
 -11 -13   2 97.7305 7.45760   2
  10  13  -2 29.1088 9.01939   3
 -10 -13   2 21.0655 6.05888   5
 -10 -13   2 24.5043 4.21479   2
 -10 -13   2 15.4953 4.01850   2
   9  13  -2 38.6321 8.37846   3
  -9 -13   2 45.4601 6.88067   5
  -9 -13   2 49.9438 5.71411   2
  -9 -13   2 44.7724 5.34041   2
   8  13  -2 30.2491 7.59223   3
  -8 -13   2 50.6535 5.43135   2
  -8 -13   2 45.2809 5.00439   2
  -8 -13   2 50.9979 7.40670   5
   7  13  -2 21.0674 6.72089   3
  -7 -13   2 21.5933 6.39358   5
   6  13  -2 47.8311 9.34783   4
   6  13  -2 67.1249 7.70896   3
  -6 -13   2 64.4081 8.62813   5
  -6 -13   2 58.9815 5.11760   2
  -6 -13   2 67.9121 5.58221   2
   5  13  -2 70.9092 10.0902   4
   5  13  -2 84.1975 7.63631   3
  -5 -13   2 73.2194 5.65003   2
  -5 -13   2 78.1585 5.89173   2
  -5 -13   2 91.2304 10.2786   5
   4  13  -2 7.37682 3.71915   3
   4  13  -2 9.63280 7.48986   4
  -4 -13   2 6.38603 5.57141   5
  -4 -13   2 10.7752 3.25610   2
  -4 -13   2 7.71149 3.03747   2
   3  13  -2 30.8999 8.49066   4
   3  13  -2 41.1299 4.75527   6
   3  13  -2 42.6295 4.37929   3
   3  13  -2 44.8578 4.85697   6
  -3 -13   2 39.7698 4.65521   2
  -3 -13   2 38.1524 4.66330   2
  -3 -13   2 29.5480 6.74719   5
   2  13  -2 81.0217 10.5396   4
   2  13  -2 82.5012 6.68785   6
   2  13  -2 84.4495 9.45174   6
  -2 -13   2 85.4561 10.3626   5
  -2 -13   2 88.8993 7.18694   2
  -2 -13   2 89.2989 7.09361   2
   1  13  -2 93.1194 7.94651   6
   1  13  -2 116.553 12.3293   4
   1  13  -2 102.680 10.8099   1
   1  13  -2 110.743 10.8606   1
   1  13  -2 94.5517 11.4597   6
  -1 -13   2 128.366 8.56840   2
  -1 -13   2 122.025 11.1899   5
  -1 -13   2 109.269 8.15589   2
   0  13  -2 35.7625 9.40540   1
   0  13  -2 41.7173 6.53654   6
   0  13  -2 44.7341 8.97625   4
   0  13  -2 35.6493 6.47801   6
   0  13  -2 37.5776 9.18641   1
   0 -13   2 45.1476 7.75363   5
   0 -13   2 52.3002 6.62127   2
   0 -13   2 41.1945 5.78139   2
  -1  13  -2 88.1647 4.79446   2
  -1  13  -2 63.5086 12.8134   1
  -1  13  -2 89.1747 9.34055   6
  -1  13  -2 73.8852 10.4147   4
  -1  13  -2 73.6361 8.90936   6
  -1  13  -2 63.5419 12.8868   1
   1 -13   2 91.6028 9.02352   2
   1 -13   2 77.5163 8.17716   2
  -2  13  -2 8.74494 10.0738   1
  -2  13  -2 2.31039 8.71364   1
  -2  13  -2 15.2812 3.50379   2
  -2  13  -2 28.2083 8.40586   6
  -2  13  -2 24.2583 8.35100   4
  -2  13  -2 22.2790 6.78874   6
   2 -13   2 25.6325 5.84434   2
   2 -13   2 26.9350 12.1202   1
   2 -13   2 25.5704 6.31198   2
  -3  13  -2 3.51572 8.39397   6
  -3  13  -2 8.70289 5.86655   6
  -3  13  -2 -12.434 10.3511   1
  -3  13  -2 10.5599 7.73892   4
   3 -13   2 25.4190 11.3091   1
   3 -13   2 6.22896 4.93116   2
   3 -13   2 3.37611 5.18152   6
   3 -13   2 2.14969 5.42283   2
  -4  13  -2 47.3911 15.4939   1
  -4  13  -2 49.9426 8.93606   6
  -4  13  -2 34.4045 12.7743   1
  -4  13  -2 52.8701 10.6136   4
   4 -13   2 47.4280 8.90732   6
   4 -13   2 42.3013 13.1830   1
   4 -13   2 48.9453 8.64907   2
   4 -13   2 49.8276 7.52979   2
  -5  13  -2 -1.6032 7.77144   4
  -5  13  -2 2.45072 10.7520   1
  -5  13  -2 4.14912 4.09070   2
  -5  13  -2 -0.8529 7.18107   6
  -5  13  -2 10.1103 6.20390   6
   5 -13   2 11.0570 6.10230   2
   5 -13   2 13.0965 5.41046   2
   5 -13   2 6.15014 5.58739   6
   5 -13   2 7.51627 11.7871   1
   5 -13   2 11.9870 5.78349   5
  -6  13  -2 -1.6161 13.5615   1
  -6  13  -2 3.96367 8.66829   6
  -6  13  -2 22.3689 5.35461   2
  -6  13  -2 5.87722 8.85266   4
  -6  13  -2 -1.8364 6.54858   6
   6 -13   2 -1.1462 6.36796   6
   6 -13   2 10.8385 6.42361   2
   6 -13   2 4.40424 5.32319   5
   6 -13   2 16.7834 11.7528   1
  -7  13  -2 2.73039 9.33414   6
  -7  13  -2 16.5228 9.48800   4
   7 -13   2 12.9376 6.76374   6
   7 -13   2 29.2884 21.1761   1
   7 -13   2 20.5264 6.95320   2
   7 -13   2 12.9408 5.95544   5
  12  12  -2 38.7237 10.8520   3
 -12 -12   2 9.55662 4.50095   5
 -12 -12   2 17.3836 8.89368   4
 -12 -12   2 26.3467 4.97953   2
  11  12  -2 14.0392 8.77649   3
 -11 -12   2 18.2873 5.08808   5
 -11 -12   2 10.1360 4.00574   2
 -11 -12   2 18.3228 4.55320   2
  10  12  -2 27.4314 8.51414   3
 -10 -12   2 33.9927 4.95966   2
 -10 -12   2 39.5829 4.69124   2
 -10 -12   2 34.1807 6.08037   5
   9  12  -2 10.0218 6.89260   3
  -9 -12   2 16.8262 3.62234   2
  -9 -12   2 4.17718 4.48001   1
  -9 -12   2 5.83311 3.09453   2
  -9 -12   2 8.76395 4.92120   5
   8  12  -2 10.6815 6.33773   3
  -8 -12   2 10.3078 4.63632   1
  -8 -12   2 18.5159 5.47912   5
  -8 -12   2 9.90772 2.95627   2
   7  12  -2 76.5805 10.7121   3
  -7 -12   2 83.7947 9.29892   5
  -7 -12   2 75.2057 5.75588   2
  -7 -12   2 69.0535 5.40083   2
   6  12  -2 92.8212 11.1342   4
   6  12  -2 104.887 8.77957   3
  -6 -12   2 111.422 10.1980   5
[truncated: 3,656,430 more chars]
