# Supplementary material for: Quinine di­hydro­chloride hemihydrate
Source: IUCrdata. 2021 Apr 23;6(Pt 4):x210406. doi: 10.1107/S2414314621004065 (PMC9462324; doi:10.1107/S2414314621004065)
Supplement: Supplementary file 2 [file x-06-x210406-Isup2.hkl]

data_I                                                                          
_shelx_title ' QuinineSO2F_Cl_GAnderson_222021_0m_a.res in P1'                  
_shelx_refln_list_code          4                                               
_shelx_F_calc_maximum      141.56                                               
_exptl_crystal_F_000       860.00                                               
_reflns_d_resolution_high  0.6486                                               
                                                                                
loop_                                                                           
 _space_group_symop_operation_xyz                                               
 'x, y, z'                                                                      
                                                                                
_cell_length_a     9.5944                                                       
_cell_length_b    12.7606                                                       
_cell_length_c    18.0312                                                       
_cell_angle_alpha  73.995                                                       
_cell_angle_beta   79.125                                                       
_cell_angle_gamma  75.220                                                       
                                                                                
_shelx_F_squared_multiplier     1.000                                           
                                                                                
loop_                                                                           
 _refln_index_h                                                                 
 _refln_index_k                                                                 
 _refln_index_l                                                                 
 _refln_F_squared_calc                                                          
 _refln_F_squared_meas                                                          
 _refln_F_squared_sigma                                                         
 _refln_observed_status                                                         
  -5  -9 -27         46.15         35.73        14.93 o                         
  -4  -9 -27         36.07         27.29        12.92 o                         
  -3  -9 -27        109.23        102.87        28.73 o                         
  -2  -9 -27         22.28         17.56        11.40 o                         
  -5  -8 -27         21.64         17.60        11.69 o                         
  -4  -8 -27         15.80         15.95        11.98 o                         
  -3  -8 -27         72.90         56.77        17.85 o                         
  -2  -8 -27         22.95          5.08        18.53 o                         
  -1  -8 -27         58.98         53.91        17.52 o                         
  -6  -7 -27        103.95         96.91        21.54 o                         
  -5  -7 -27          1.75          2.86        11.05 o                         
  -4  -7 -27         48.83         31.26        12.19 o                         
  -3  -7 -27         23.36         11.66        11.56 o                         
  -2  -7 -27         76.27         68.42        11.17 o                         
  -1  -7 -27         24.52         37.34        14.50 o                         
   0  -7 -27         11.62         -3.16         9.42 o                         
  -6  -6 -27         66.83         51.93        13.04 o                         
  -5  -6 -27         15.07          7.89        11.31 o                         
  -4  -6 -27         13.26          7.98         9.29 o                         
  -3  -6 -27        115.16        111.63        12.16 o                         
  -2  -6 -27         42.91         41.08        13.30 o                         
  -1  -6 -27         11.01          3.62        17.70 o                         
   0  -6 -27          8.69         14.09        18.99 o                         
  -6  -5 -27         51.04         28.19        19.90 o                         
  -5  -5 -27         40.23         39.43        10.64 o                         
  -4  -5 -27         53.44         37.54        10.28 o                         
  -3  -5 -27         70.17         58.73        10.98 o                         
  -2  -5 -27         85.49         85.37        16.57 o                         
  -1  -5 -27         20.45         21.61         9.35 o                         
   0  -5 -27         12.31         -2.06        10.22 o                         
  -5  -4 -27         98.52         93.15        11.65 o                         
  -4  -4 -27          5.78        -14.36        14.71 o                         
  -3  -4 -27         91.19         92.29        15.58 o                         
  -2  -4 -27         12.18         15.56        17.99 o                         
  -1  -4 -27         73.53         55.23        10.70 o                         
   0  -4 -27          3.05          8.77         9.16 o                         
  -5  -3 -27         22.66         21.43        10.15 o                         
  -4  -3 -27        129.79        118.73        12.15 o                         
  -3  -3 -27         16.14         14.44        11.19 o                         
  -2  -3 -27          7.62          0.70         9.01 o                         
  -1  -3 -27         23.91         18.96        12.24 o                         
   0  -3 -27         54.98         37.02        12.13 o                         
  -4  -2 -27         10.01         19.35        12.86 o                         
  -3  -2 -27         21.93         10.65         9.16 o                         
  -2  -2 -27         51.59         23.72        21.45 o                         
  -1  -2 -27         29.57         17.01         9.79 o                         
   0  -2 -27         63.09         51.46        10.55 o                         
  -3  -1 -27         34.31         16.64        16.49 o                         
  -2  -1 -27         30.64         18.42        19.61 o                         
  -1  -1 -27          7.00          5.54        15.89 o                         
  -5 -11 -26          9.54         23.96        25.35 o                         
  -4 -11 -26          4.43          0.59        10.72 o                         
  -3 -11 -26         17.58          8.15        11.16 o                         
  -2 -11 -26          7.49         17.96        11.53 o                         
  -6 -10 -26         71.20         72.28        13.27 o                         
  -5 -10 -26         24.58         14.45        11.91 o                         
  -4 -10 -26         31.25         39.08        12.27 o                         
  -3 -10 -26          4.71         -5.14        10.43 o                         
  -2 -10 -26          0.84          3.59        11.16 o                         
  -1 -10 -26          7.18         22.69        12.29 o                         
  -7  -9 -26         34.60         37.82        13.26 o                         
  -6  -9 -26        107.17        113.26        31.27 o                         
  -5  -9 -26         19.23         14.14        12.18 o                         
  -4  -9 -26          9.99         16.92        11.74 o                         
  -3  -9 -26         79.42         79.17        38.36 o                         
  -2  -9 -26         42.02         50.35        11.01 o                         
  -1  -9 -26          2.36          0.36        10.29 o                         
   0  -9 -26          5.31         10.54        17.26 o                         
  -7  -8 -26          1.78          0.54        11.39 o                         
  -6  -8 -26         24.45         19.49        11.84 o                         
  -5  -8 -26         11.37         14.42        11.53 o                         
  -4  -8 -26          2.46         10.65         8.73 o                         
  -3  -8 -26         30.93         38.97         9.84 o                         
  -2  -8 -26         54.88         58.94        12.29 o                         
  -1  -8 -26        145.24        123.13        12.09 o                         
   0  -8 -26          3.82         14.02         9.08 o                         
   1  -8 -26         33.78         32.82         9.94 o                         
  -7  -7 -26         29.42         18.57        11.76 o                         
  -6  -7 -26          7.42         -0.95        10.96 o                         
  -5  -7 -26         45.62         33.59        10.00 o                         
  -4  -7 -26         99.98         95.62        11.36 o                         
  -3  -7 -26         12.73         21.18        14.98 o                         
  -2  -7 -26         50.18         43.99        10.51 o                         
  -1  -7 -26         15.18         18.62         8.93 o                         
   0  -7 -26         23.46         23.44        15.68 o                         
   1  -7 -26        145.99        123.72        12.43 o                         
  -7  -6 -26         34.33         29.38        12.48 o                         
  -6  -6 -26         74.16         75.72        12.52 o                         
  -5  -6 -26         66.15         78.35        11.35 o                         
  -4  -6 -26          1.05         -5.39         8.87 o                         
  -3  -6 -26         11.20         11.32         9.38 o                         
  -2  -6 -26         20.64         -4.87         8.87 o                         
  -1  -6 -26         81.35         81.51        12.13 o                         
   0  -6 -26         13.56         14.55        16.24 o                         
   1  -6 -26          1.38          7.99         9.50 o                         
   2  -6 -26         44.79         47.64        16.63 o                         
  -7  -5 -26          6.12         14.89        11.58 o                         
  -6  -5 -26         24.53         14.31        10.25 o                         
  -5  -5 -26         15.31         19.85         9.98 o                         
  -4  -5 -26         88.43         95.62        11.24 o                         
  -3  -5 -26         87.97         77.66        11.99 o                         
  -2  -5 -26         33.33          8.36         9.44 o                         
  -1  -5 -26         77.08         62.74        10.90 o                         
   0  -5 -26         55.07         45.77         9.76 o                         
   1  -5 -26        132.36        116.15        14.78 o                         
   2  -5 -26         14.22         10.02         9.28 o                         
  -7  -4 -26         47.00         35.74        12.76 o                         
  -6  -4 -26          8.48          1.50        13.39 o                         
  -5  -4 -26         37.35         53.37        11.34 o                         
  -4  -4 -26         46.60         47.91        13.83 o                         
  -3  -4 -26         74.91         73.39        13.50 o                         
  -2  -4 -26         22.10          7.81         9.40 o                         
  -1  -4 -26         44.99         46.74         9.86 o                         
   0  -4 -26         15.99         20.05        10.47 o                         
   1  -4 -26         47.74         28.81         9.44 o                         
   2  -4 -26         40.69         24.63         9.37 o                         
  -7  -3 -26         15.22         26.07        12.02 o                         
  -6  -3 -26          1.78         -7.04         9.23 o                         
  -5  -3 -26         47.70         32.32        18.26 o                         
  -4  -3 -26         48.41         54.58        10.62 o                         
  -3  -3 -26         16.47          3.59         9.19 o                         
  -2  -3 -26        117.49        117.68        12.79 o                         
  -1  -3 -26         69.60         74.63        10.87 o                         
   0  -3 -26         26.34          5.59        10.64 o                         
   1  -3 -26          7.64          1.52         9.74 o                         
   2  -3 -26          2.14          1.28         9.23 o                         
  -6  -2 -26         43.78         31.74        10.16 o                         
  -5  -2 -26         17.24         30.55        11.89 o                         
  -4  -2 -26         33.01         39.08        19.55 o                         
  -3  -2 -26        120.75        122.21        13.15 o                         
  -2  -2 -26         39.41         32.24        16.27 o                         
  -1  -2 -26         15.41         21.14         9.13 o                         
   0  -2 -26         68.21         57.97        11.68 o                         
   1  -2 -26         41.68         46.13        10.03 o                         
   2  -2 -26         41.65         42.19        10.22 o                         
  -5  -1 -26         49.54         26.13        10.63 o                         
  -4  -1 -26         35.92         11.55        10.83 o                         
  -3  -1 -26         13.94          5.08        11.54 o                         
  -2  -1 -26          5.45          5.62        12.99 o                         
  -1  -1 -26         29.61         26.08        10.09 o                         
   0  -1 -26          7.16          2.98        11.15 o                         
   1  -1 -26         31.24         15.84         8.94 o                         
   2  -1 -26         24.69         11.26        25.54 o                         
  -5   0 -26         12.52        -10.50        10.50 o                         
  -4   0 -26         21.00          4.75        19.09 o                         
  -3   0 -26         54.15         41.50        17.78 o                         
  -2   0 -26          3.34          6.76         8.80 o                         
  -1   0 -26         49.35         35.97         9.59 o                         
   0   0 -26         86.12         69.49        13.83 o                         
   1   0 -26         68.10         43.73        13.27 o                         
  -3   1 -26        108.28        103.58        11.92 o                         
  -2   1 -26         21.41         -3.51         8.58 o                         
  -1   1 -26         14.84         15.56         9.42 o                         
   0   1 -26         54.20         51.38        18.59 o                         
  -4 -13 -25         51.10         27.96        19.11 o                         
  -3 -13 -25         17.85          4.89        16.65 o                         
  -6 -12 -25         19.40         15.66        18.66 o                         
  -5 -12 -25        107.34        120.69        14.97 o                         
  -4 -12 -25         17.75         22.75        11.97 o                         
  -3 -12 -25         55.35         67.22        13.40 o                         
  -2 -12 -25          4.41          4.63        10.69 o                         
  -1 -12 -25         25.61         30.30        11.31 o                         
  -7 -11 -25         14.32        -16.37        16.37 o                         
  -6 -11 -25         31.53         38.89        12.53 o                         
  -5 -11 -25         55.66         63.40        28.77 o                         
  -4 -11 -25         53.57         55.28        12.72 o                         
  -3 -11 -25        159.89        144.76        16.31 o                         
  -2 -11 -25         28.25         34.56        12.14 o                         
  -1 -11 -25         20.77          2.46        10.84 o                         
   0 -11 -25         58.80         67.53        12.97 o                         
  -8 -10 -25         19.72          7.74        17.82 o                         
  -7 -10 -25          5.16        -10.22        10.22 o                         
  -6 -10 -25         13.45          5.73        11.22 o                         
  -5 -10 -25         86.25         60.09        24.16 o                         
  -4 -10 -25         62.30         71.46        13.08 o                         
  -3 -10 -25          7.18          8.86         9.07 o                         
  -2 -10 -25         22.97         21.56         8.89 o                         
  -1 -10 -25          3.80         -2.62        16.47 o                         
   0 -10 -25         27.57         38.90        16.39 o                         
   1 -10 -25          4.50         -1.87        15.71 o                         
  -8  -9 -25          1.87          4.70        11.22 o                         
  -7  -9 -25          2.39          1.28        11.12 o                         
  -6  -9 -25         65.82         63.34        13.48 o                         
  -5  -9 -25        118.10         93.37        11.39 o                         
  -4  -9 -25          2.06          5.69         8.44 o                         
  -3  -9 -25          7.92         -9.97        10.31 o                         
  -2  -9 -25         62.82         59.56        10.07 o                         
  -1  -9 -25         37.31         46.34         9.27 o                         
   0  -9 -25        109.14         69.79        20.69 o                         
   1  -9 -25         14.54         21.54         9.24 o                         
   2  -9 -25          5.76          2.99         8.37 o                         
  -8  -8 -25         49.21         58.31        16.39 o                         
  -7  -8 -25         32.45         18.21        11.77 o                         
  -6  -8 -25          2.58         15.53        10.40 o                         
  -5  -8 -25         25.51         22.94        13.05 o                         
  -4  -8 -25         34.01         25.98        12.67 o                         
  -3  -8 -25         56.92         27.20        11.23 o                         
  -2  -8 -25        105.32         95.40        11.13 o                         
  -1  -8 -25          3.52         -6.67        12.56 o                         
   0  -8 -25         16.15         23.58        12.61 o                         
   1  -8 -25         28.12         31.35         8.85 o                         
   2  -8 -25          6.51          3.94         8.53 o                         
  -8  -7 -25         58.14         60.43        15.27 o                         
  -7  -7 -25          6.11          4.95        11.13 o                         
  -6  -7 -25         12.73         22.38         9.94 o                         
  -5  -7 -25          4.31         -8.45         8.45 o                         
  -4  -7 -25        156.68        129.09        18.77 o                         
  -3  -7 -25         66.73         69.64        10.24 o                         
  -2  -7 -25         26.83         24.74        11.55 o                         
  -1  -7 -25        277.30        290.65        18.30 o                         
   0  -7 -25         47.40         53.46        12.30 o                         
   1  -7 -25         34.76         22.09        10.22 o                         
   2  -7 -25          9.89         23.49        13.66 o                         
   3  -7 -25         13.00         -2.21        10.88 o                         
  -8  -6 -25         20.53          2.97        11.21 o                         
  -7  -6 -25         25.37         21.04         9.42 o                         
  -6  -6 -25         26.95         27.21         9.06 o                         
  -5  -6 -25         54.99         58.10         9.83 o                         
  -4  -6 -25        145.15        161.97        12.00 o                         
  -3  -6 -25         35.69         12.70        12.81 o                         
  -2  -6 -25          7.74         -6.37        11.80 o                         
  -1  -6 -25        204.02        212.20        18.62 o                         
   0  -6 -25        230.36        265.85        29.19 o                         
   1  -6 -25          1.96        -16.60        16.60 o                         
   2  -6 -25         26.88         22.67        20.34 o                         
   3  -6 -25         47.12         43.81         9.98 o                         
  -8  -5 -25         11.42          0.61        11.33 o                         
  -7  -5 -25         18.53         22.19         9.49 o                         
  -6  -5 -25          6.95          9.07        19.24 o                         
  -5  -5 -25         20.43         23.46        11.09 o                         
  -4  -5 -25        107.70         86.49        18.58 o                         
  -3  -5 -25        208.44        187.52        19.17 o                         
  -2  -5 -25         22.93         14.88         9.19 o                         
  -1  -5 -25        130.21        128.99        11.95 o                         
   0  -5 -25         56.68         53.34         9.84 o                         
   1  -5 -25         15.55         26.81         8.91 o                         
   2  -5 -25         27.62         18.70         8.91 o                         
   3  -5 -25        156.01        166.16        33.36 o                         
  -8  -4 -25         10.76         17.51        11.41 o                         
  -7  -4 -25         27.41         23.48        26.59 o                         
  -6  -4 -25         50.29         39.23        11.37 o                         
  -5  -4 -25         13.38         17.52        10.24 o                         
  -4  -4 -25         74.64         71.67        13.94 o                         
  -3  -4 -25         29.49         20.31         9.31 o                         
  -2  -4 -25         99.01        103.04        11.15 o                         
  -1  -4 -25         11.14         17.61         9.12 o                         
   0  -4 -25        203.12        243.52        15.83 o                         
   1  -4 -25         44.90         42.24        14.76 o                         
   2  -4 -25          9.50          0.07        17.52 o                         
   3  -4 -25          5.67         -1.77         8.68 o                         
  -8  -3 -25         21.41         25.34        11.85 o                         
  -7  -3 -25         45.80         48.69        13.37 o                         
  -6  -3 -25         19.78         16.22         9.29 o                         
  -5  -3 -25        138.50        130.96        13.07 o                         
  -4  -3 -25        147.73        150.13        16.27 o                         
  -3  -3 -25         34.45         31.19         9.56 o                         
  -2  -3 -25        100.31         99.65        16.73 o                         
  -1  -3 -25        147.26        138.48        12.06 o                         
   0  -3 -25         18.07         16.67         8.57 o                         
   1  -3 -25          2.36          5.34         8.62 o                         
   2  -3 -25          2.59          4.53         9.58 o                         
   3  -3 -25         26.24         19.60         9.32 o                         
  -7  -2 -25         17.51          0.29         9.08 o                         
  -6  -2 -25          2.73         19.70        12.19 o                         
  -5  -2 -25        129.70        128.04        12.09 o                         
  -4  -2 -25         16.80         27.10         9.23 o                         
  -3  -2 -25         44.53         57.24        13.48 o                         
  -2  -2 -25         25.28         25.09         9.08 o                         
  -1  -2 -25         71.34         66.37        10.02 o                         
   0  -2 -25          3.05         -1.34         8.03 o                         
   1  -2 -25          2.32          2.03         8.54 o                         
   2  -2 -25          3.32         -3.03         8.12 o                         
   3  -2 -25         20.98         18.75        11.07 o                         
  -7  -1 -25         12.37         -6.57        21.51 o                         
  -6  -1 -25        128.27        136.32        13.27 o                         
  -5  -1 -25          0.06         14.94         9.00 o                         
  -4  -1 -25         92.82         81.54        13.83 o                         
  -3  -1 -25         60.81         56.56        14.34 o                         
  -2  -1 -25         43.12         36.62         9.31 o                         
  -1  -1 -25         41.25         47.92         9.78 o                         
   0  -1 -25         34.36          8.53         8.26 o                         
   1  -1 -25         33.64         34.50         9.01 o                         
   2  -1 -25         63.52         78.78        10.70 o                         
   3  -1 -25          7.85         28.35        20.94 o                         
  -6   0 -25         43.11         33.78        12.32 o                         
  -5   0 -25         11.26         -8.04        12.14 o                         
  -4   0 -25          6.77          6.64        10.82 o                         
  -3   0 -25         13.28          7.48         8.92 o                         
  -2   0 -25          1.04         -4.27         7.70 o                         
  -1   0 -25         23.53         28.95        11.10 o                         
   0   0 -25          5.31          2.64         8.10 o                         
   1   0 -25          8.63         -1.27        10.68 o                         
   2   0 -25         53.08         66.35        29.97 o                         
   3   0 -25         40.25         35.48        12.75 o                         
  -5   1 -25         29.34         23.78        28.24 o                         
  -4   1 -25         20.43         12.45        11.86 o                         
  -3   1 -25         29.72         57.96        10.29 o                         
  -2   1 -25         77.44         76.55        13.11 o                         
  -1   1 -25        115.64        117.65        15.42 o                         
   0   1 -25         17.19         -2.55         8.60 o                         
   1   1 -25          3.75         -8.19         8.20 o                         
   2   1 -25         27.09         47.42        17.15 o                         
  -4   2 -25         14.12         16.76         8.79 o                         
  -3   2 -25         10.11        -10.06        16.69 o                         
  -2   2 -25          5.11          4.90         8.92 o                         
  -1   2 -25        119.03         98.95        12.12 o                         
   0   2 -25         73.92         60.28        11.58 o                         
   1   2 -25         60.65         45.79        12.99 o                         
   2   2 -25          0.82          9.28        12.14 o                         
  -3   3 -25        108.02        132.75        15.93 o                         
  -2   3 -25         24.18         18.62        11.78 o                         
  -1   3 -25          9.29          5.10        10.35 o                         
   0   3 -25          7.30          7.33        10.53 o                         
  -5 -14 -24         17.68          7.25        16.12 o                         
  -4 -14 -24         57.65         48.27        13.93 o                         
  -3 -14 -24         30.48         28.62        14.70 o                         
  -7 -13 -24          6.08         -4.69        16.86 o                         
  -6 -13 -24         43.09         38.23        19.42 o                         
  -5 -13 -24         52.60         40.77        12.20 o                         
  -4 -13 -24         29.88         34.60        11.69 o                         
  -3 -13 -24         83.56         98.34        14.43 o                         
  -2 -13 -24         12.50         -4.56        10.30 o                         
  -1 -13 -24         19.25         28.75        11.58 o                         
  -8 -12 -24         45.23         45.00        22.86 o                         
  -7 -12 -24         32.38          8.73        13.23 o                         
  -6 -12 -24         27.36         24.85        11.72 o                         
  -5 -12 -24         50.56         52.51        16.94 o                         
  -4 -12 -24         17.86         20.13        14.91 o                         
  -3 -12 -24        142.95        120.69        14.52 o                         
  -2 -12 -24         39.69         53.98        12.50 o                         
  -1 -12 -24         43.61         20.58        10.93 o                         
   0 -12 -24         64.97         29.32        11.96 o                         
  -8 -11 -24         42.53         43.10        13.69 o                         
  -7 -11 -24         21.93         28.47        11.44 o                         
  -6 -11 -24         60.24         60.09        12.33 o                         
  -5 -11 -24         28.59         17.75        11.04 o                         
  -4 -11 -24         31.78         26.48        11.08 o                         
  -3 -11 -24         45.90         80.76        22.40 o                         
  -2 -11 -24         94.23         90.87        10.82 o                         
  -1 -11 -24         18.35         -5.78         8.10 o                         
   0 -11 -24         30.58         23.58        10.77 o                         
   1 -11 -24         19.88         15.69        10.93 o                         
  -9 -10 -24         14.42          9.49        18.97 o                         
  -8 -10 -24          8.76          5.40        10.79 o                         
  -7 -10 -24        197.22        217.70        18.94 o                         
  -6 -10 -24          6.95         11.00        15.56 o                         
  -5 -10 -24         38.99         45.25         9.05 o                         
  -4 -10 -24          0.54          1.37        22.11 o                         
  -3 -10 -24        176.01        184.12        11.78 o                         
  -2 -10 -24         39.75         32.25         9.39 o                         
  -1 -10 -24          6.48        -11.40        11.40 o                         
   0 -10 -24         81.86         74.13        14.43 o                         
   1 -10 -24         70.51         66.32        11.24 o                         
   2 -10 -24         47.67         71.34        10.33 o                         
  -9  -9 -24          7.68         15.80        11.05 o                         
  -8  -9 -24        103.14        102.76        14.60 o                         
  -7  -9 -24         28.56         27.13        10.74 o                         
  -6  -9 -24        141.63         98.42        11.35 o                         
  -5  -9 -24          0.93          3.95         7.44 o                         
  -4  -9 -24         85.79         59.01         8.65 o                         
  -3  -9 -24        102.72        102.56        12.88 o                         
  -2  -9 -24        124.44        109.13        13.16 o                         
  -1  -9 -24         13.30          7.38         7.61 o                         
   0  -9 -24         50.00         29.32         9.40 o                         
   1  -9 -24         39.79         34.31         9.71 o                         
   2  -9 -24          8.37          6.12        10.39 o                         
   3  -9 -24         11.66         10.37         8.78 o                         
  -9  -8 -24         27.79         23.40        12.08 o                         
  -8  -8 -24         43.84         17.56        11.33 o                         
  -7  -8 -24         43.21         41.27        13.88 o                         
  -6  -8 -24         49.34         46.20         8.56 o                         
  -5  -8 -24         32.36         14.56         7.39 o                         
  -4  -8 -24        295.56        351.56        14.24 o                         
  -3  -8 -24         11.27          7.01         7.20 o                         
  -2  -8 -24        251.37        286.93        16.96 o                         
  -1  -8 -24          7.06         -2.44         8.91 o                         
   0  -8 -24         81.82         68.67        11.30 o                         
   1  -8 -24         22.55          3.74         9.39 o                         
   2  -8 -24         80.37         56.62        10.54 o                         
   3  -8 -24         16.87          3.22         8.51 o                         
  -9  -7 -24          1.36          2.85        11.05 o                         
  -8  -7 -24         87.43         71.82        14.61 o                         
  -7  -7 -24         77.98         71.75         9.82 o                         
  -6  -7 -24         55.19         33.96         8.53 o                         
  -5  -7 -24          5.49          1.43         6.95 o                         
  -4  -7 -24          0.71         18.53         8.39 o                         
  -3  -7 -24         57.29         57.70         9.47 o                         
  -2  -7 -24         11.19          6.98         7.14 o                         
  -1  -7 -24         45.97         34.48         8.73 o                         
   0  -7 -24        142.53        134.73        21.31 o                         
   1  -7 -24          5.64          1.64         9.13 o                         
   2  -7 -24         44.34         40.77        14.26 o                         
   3  -7 -24         15.37         13.22         8.92 o                         
   4  -7 -24         12.12         21.46         8.97 o                         
  -9  -6 -24          9.96         23.39        11.94 o                         
  -8  -6 -24         36.86         22.19        11.71 o                         
  -7  -6 -24         23.29         18.19        11.41 o                         
  -6  -6 -24        193.61        199.13        20.67 o                         
  -5  -6 -24         21.96         23.33         7.60 o                         
  -4  -6 -24        321.70        344.06        28.60 o                         
  -3  -6 -24         48.84         46.40         8.06 o                         
  -2  -6 -24         33.87         24.49         8.66 o                         
  -1  -6 -24          6.05         -0.53         7.36 o                         
   0  -6 -24         44.49         51.80        10.00 o                         
   1  -6 -24         32.36         21.76         8.63 o                         
   2  -6 -24          8.24          7.09         8.08 o                         
   3  -6 -24        135.25        150.57        13.04 o                         
   4  -6 -24         11.53          1.65        10.23 o                         
  -9  -5 -24          8.42         14.17        11.84 o                         
  -8  -5 -24         43.32         27.13         9.31 o                         
  -7  -5 -24        135.49        113.85        11.99 o                         
  -6  -5 -24         13.39          5.65         9.68 o                         
  -5  -5 -24         46.26         40.37         8.91 o                         
  -4  -5 -24          1.03          7.68         8.34 o                         
  -3  -5 -24        215.80        227.46        12.63 o                         
  -2  -5 -24        107.55         94.24         9.51 o                         
  -1  -5 -24         69.03         33.18        10.91 o                         
   0  -5 -24         25.78         20.52         8.65 o                         
   1  -5 -24         17.31          5.21         8.14 o                         
   2  -5 -24         21.28         32.55         8.87 o                         
   3  -5 -24         27.86         32.86         9.82 o                         
   4  -5 -24         76.50         71.25        19.07 o                         
  -9  -4 -24         16.62         10.80        11.51 o                         
  -8  -4 -24        123.63        123.18        12.14 o                         
  -7  -4 -24         72.08         64.06        18.76 o                         
  -6  -4 -24          8.39         15.85         9.02 o                         
  -5  -4 -24         12.55         10.71         8.45 o                         
  -4  -4 -24         88.81         87.81        11.60 o                         
  -3  -4 -24         48.81         44.61        10.78 o                         
  -2  -4 -24         47.14         62.08         9.74 o                         
  -1  -4 -24         65.58         57.31         9.55 o                         
   0  -4 -24        153.20        141.45        14.84 o                         
   1  -4 -24         78.39         83.92        10.44 o                         
   2  -4 -24         19.23         12.77         8.44 o                         
   3  -4 -24         12.91         12.35         9.09 o                         
   4  -4 -24         46.40         44.56        10.36 o                         
  -9  -3 -24         13.15          4.15        11.57 o                         
  -8  -3 -24         16.32          5.07        11.28 o                         
  -7  -3 -24         13.92         22.85         9.85 o                         
  -6  -3 -24         40.00         30.13        14.38 o                         
  -5  -3 -24        367.56        409.74        22.60 o                         
  -4  -3 -24         23.81         13.59         9.08 o                         
  -3  -3 -24         13.59          6.94        10.94 o                         
  -2  -3 -24        120.64        108.72        10.79 o                         
  -1  -3 -24         53.24         38.09         9.37 o                         
   0  -3 -24         45.76         31.05         8.90 o                         
   1  -3 -24         60.15         55.98         9.63 o                         
   2  -3 -24         35.02         31.60        17.24 o                         
   3  -3 -24         29.90         14.94        10.23 o                         
   4  -3 -24         14.38          5.78         8.84 o                         
  -8  -2 -24          5.43          7.78         9.24 o                         
  -7  -2 -24          5.53         -8.49         8.49 o                         
  -6  -2 -24         63.97         37.51        20.43 o                         
  -5  -2 -24         56.24         44.90         9.87 o                         
  -4  -2 -24         47.26         42.97         9.88 o                         
  -3  -2 -24         36.08         25.34         8.83 o                         
  -2  -2 -24         20.15          3.20         9.54 o                         
  -1  -2 -24         14.59          9.44         8.91 o                         
   0  -2 -24         29.82         18.73         8.52 o                         
   1  -2 -24         64.66         63.04        10.46 o                         
   2  -2 -24         21.05         15.32         8.56 o                         
   3  -2 -24         40.63         42.62         9.48 o                         
   4  -2 -24         55.52         45.15        11.85 o                         
  -8  -1 -24          3.67          9.44         9.24 o                         
  -7  -1 -24        110.95        105.02        19.03 o                         
  -6  -1 -24         21.03         27.01        11.08 o                         
  -5  -1 -24        117.14        121.79        12.35 o                         
  -4  -1 -24         34.60         24.83         8.93 o                         
  -3  -1 -24        109.87        121.02        11.39 o                         
  -2  -1 -24         19.67         21.82         9.03 o                         
  -1  -1 -24         34.70         15.43        14.23 o                         
   0  -1 -24         25.94         36.60         8.92 o                         
   1  -1 -24         66.90         40.82         9.52 o                         
   2  -1 -24         69.16         62.85        11.78 o                         
   3  -1 -24          8.46          9.59        10.82 o                         
   4  -1 -24          4.97          4.72        10.05 o                         
  -7   0 -24          4.87          8.99        10.71 o                         
  -6   0 -24         40.30         39.90        10.85 o                         
  -5   0 -24         64.28         72.53        10.81 o                         
  -4   0 -24         25.28         18.50         8.96 o                         
  -3   0 -24         12.62          9.48         8.42 o                         
  -2   0 -24         10.71          0.73         8.23 o                         
  -1   0 -24         28.04         15.70        14.42 o                         
   0   0 -24         33.86         19.98         8.77 o                         
   1   0 -24         10.39         16.09         9.05 o                         
   2   0 -24         64.06         68.52        10.99 o                         
   3   0 -24         29.13         13.64         8.35 o                         
   4   0 -24          7.03          2.52        12.06 o                         
  -7   1 -24         66.19         83.02        26.18 o                         
  -6   1 -24          5.53         28.74        28.51 o                         
  -5   1 -24         10.74         17.50        10.22 o                         
  -4   1 -24         34.62         39.75         9.41 o                         
  -3   1 -24         93.16         47.29         9.67 o                         
  -2   1 -24         22.89         15.07         8.66 o                         
  -1   1 -24         31.77         15.15        19.44 o                         
   0   1 -24        120.08        110.19        13.53 o                         
   1   1 -24          8.99         10.63        12.33 o                         
   2   1 -24          6.55          5.19         8.24 o                         
   3   1 -24          1.77        -10.34        10.34 o                         
   4   1 -24         61.60         39.90        30.60 o                         
  -6   2 -24          2.70         -1.01         8.86 o                         
  -5   2 -24          8.54         23.40        12.45 o                         
  -4   2 -24         25.42         27.48         9.09 o                         
  -3   2 -24         10.28          5.48         8.32 o                         
  -2   2 -24         13.65         13.35         9.30 o                         
  -1   2 -24         20.83         30.99        10.26 o                         
   0   2 -24         17.04         14.81         8.39 o                         
   1   2 -24         19.66         13.94         8.56 o                         
   2   2 -24          6.28          2.18        10.69 o                         
   3   2 -24        147.57        163.56        17.08 o                         
  -5   3 -24          9.30          2.81         8.85 o                         
  -4   3 -24         31.98         24.44        11.65 o                         
  -3   3 -24          2.36          9.82         8.71 o                         
  -2   3 -24         10.64         12.47         8.94 o                         
  -1   3 -24          3.37          3.28         8.33 o                         
   0   3 -24         50.65         63.93        10.00 o                         
   1   3 -24         16.79         24.09        11.45 o                         
   2   3 -24          3.83         -1.89        27.68 o                         
   3   3 -24          0.67         -7.20        11.08 o                         
  -3   4 -24         14.87         11.44        16.76 o                         
  -2   4 -24         54.01         49.45        12.21 o                         
  -1   4 -24        115.36         88.47        13.47 o                         
   0   4 -24         14.64         32.57        11.65 o                         
   1   4 -24         44.02         34.30        18.16 o                         
   2   4 -24         22.40          3.85        14.14 o                         
  -5 -15 -23         33.17         41.69        19.33 o                         
  -4 -15 -23        116.74        128.84        14.72 o                         
  -7 -14 -23         14.50         15.09        10.41 o                         
  -6 -14 -23         20.33         20.88        13.69 o                         
  -5 -14 -23         63.08         64.09        14.31 o                         
  -4 -14 -23         21.29         14.25        11.15 o                         
  -3 -14 -23        162.44        178.94        52.35 o                         
  -2 -14 -23         14.50          0.80         9.77 o                         
  -1 -14 -23         11.43          9.85        10.33 o                         
  -8 -13 -23          5.49         15.21        10.20 o                         
  -7 -13 -23         61.84         63.04        13.17 o                         
  -6 -13 -23         75.75         64.61        12.34 o                         
  -5 -13 -23         33.23         26.10        11.62 o                         
  -4 -13 -23         51.65         46.33        12.70 o                         
  -3 -13 -23         21.08          5.99         9.92 o                         
  -2 -13 -23          1.42          8.95        10.16 o                         
  -1 -13 -23         71.14         65.09        17.22 o                         
   0 -13 -23         28.57         13.68        10.74 o                         
   1 -13 -23         35.73         26.04        10.47 o                         
  -9 -12 -23         12.83         25.09        11.33 o                         
  -8 -12 -23         51.06         47.12        12.36 o                         
  -7 -12 -23         53.43         34.35        11.46 o                         
  -6 -12 -23         38.76         45.62        13.74 o                         
  -5 -12 -23          6.24         14.26         9.40 o                         
  -4 -12 -23         22.63          2.10         9.01 o                         
  -3 -12 -23         27.46         18.79         8.84 o                         
  -2 -12 -23          9.61          2.42         8.74 o                         
  -1 -12 -23         27.46         25.99         9.05 o                         
   0 -12 -23         49.39         36.98        15.26 o                         
   1 -12 -23         22.88         21.45        11.05 o                         
   2 -12 -23         15.42         22.09        11.16 o                         
  -9 -11 -23          4.71         -6.38        15.55 o                         
  -8 -11 -23         30.18         17.10        10.39 o                         
  -7 -11 -23        222.10        263.11        24.36 o                         
  -6 -11 -23         13.82         15.63         7.80 o                         
  -5 -11 -23         89.72         89.18        12.48 o                         
  -4 -11 -23          1.03         13.07        11.40 o                         
  -3 -11 -23         51.79         48.10         7.62 o                         
  -2 -11 -23         50.08         49.89        13.87 o                         
  -1 -11 -23        109.19         98.25        10.40 o                         
   0 -11 -23         17.48         16.58         8.42 o                         
   1 -11 -23         79.09         70.91        16.06 o                         
   2 -11 -23         29.56         20.01        10.79 o                         
  -9 -10 -23         15.57         14.24        10.52 o                         
  -8 -10 -23         15.47          9.86        11.10 o                         
  -7 -10 -23         41.82         41.27        10.17 o                         
  -6 -10 -23         18.92         19.45         7.07 o                         
  -5 -10 -23         27.50         33.68         7.29 o                         
  -4 -10 -23        144.84        131.15         9.61 o                         
  -3 -10 -23         31.83         14.76         8.24 o                         
  -2 -10 -23         71.70         71.27         8.97 o                         
  -1 -10 -23        182.31        193.69        18.29 o                         
   0 -10 -23          9.42         -7.29         7.29 o                         
   1 -10 -23         30.82         36.29         9.07 o                         
   2 -10 -23         22.48         22.62        10.19 o                         
   3 -10 -23         69.65         66.86        10.57 o                         
  -9  -9 -23         68.90         86.30        29.07 o                         
  -8  -9 -23         16.47          9.80         9.86 o                         
  -7  -9 -23         65.26         54.92         7.76 o                         
  -6  -9 -23         65.19         61.04         9.51 o                         
  -5  -9 -23        189.50        207.58        17.17 o                         
  -4  -9 -23        300.84        359.00        14.45 o                         
  -3  -9 -23        262.08        276.20        19.42 o                         
  -2  -9 -23          7.23          1.58        10.30 o                         
  -1  -9 -23         30.37         42.94         7.88 o                         
   0  -9 -23         44.27         70.37        12.80 o                         
   1  -9 -23         47.53         50.50         9.28 o                         
   2  -9 -23         57.42         57.46         9.60 o                         
   3  -9 -23         17.58         10.14        13.90 o                         
   4  -9 -23          4.34          0.45        10.14 o                         
 -10  -8 -23         21.22         22.01        11.72 o                         
  -9  -8 -23        117.99        104.56        14.55 o                         
  -8  -8 -23         30.54         42.24         9.28 o                         
  -7  -8 -23         76.62         68.33        10.77 o                         
  -6  -8 -23         17.25         11.72         8.80 o                         
  -5  -8 -23         86.12         94.13        12.13 o                         
  -4  -8 -23          7.46          2.59         6.66 o                         
  -3  -8 -23         57.51         49.87         9.21 o                         
  -2  -8 -23         56.90         35.11         7.46 o                         
  -1  -8 -23        106.50        107.70         9.08 o                         
   0  -8 -23        138.91        140.11        11.44 o                         
   1  -8 -23        163.78        178.89        19.37 o                         
   2  -8 -23         34.70         38.34         8.95 o                         
   3  -8 -23         72.46         70.21        10.29 o                         
   4  -8 -23         18.71         15.87        10.55 o                         
 -10  -7 -23        127.29         94.96        14.81 o                         
  -9  -7 -23         19.17         14.79        11.14 o                         
  -8  -7 -23         85.14         65.14        12.30 o                         
  -7  -7 -23          4.89         13.28         9.94 o                         
  -6  -7 -23        488.59        516.93        16.19 o                         
  -5  -7 -23         17.83         15.81         6.93 o                         
  -4  -7 -23        256.60        296.55        13.32 o                         
  -3  -7 -23         26.42         32.48         8.75 o                         
  -2  -7 -23        142.74        146.49        10.58 o                         
  -1  -7 -23          3.65          6.98         6.87 o                         
   0  -7 -23        290.82        289.94        13.49 o                         
   1  -7 -23         92.69         92.04        19.77 o                         
   2  -7 -23         50.09         39.01         9.92 o                         
   3  -7 -23         38.54         46.28         9.83 o                         
   4  -7 -23          7.22         11.62         8.44 o                         
   5  -7 -23         36.66         31.65        20.28 o                         
 -10  -6 -23         15.24         -7.76        10.20 o                         
  -9  -6 -23         52.54         56.95        12.32 o                         
  -8  -6 -23         51.54         28.11         9.15 o                         
  -7  -6 -23          0.93         -1.70        10.74 o                         
  -6  -6 -23         44.31         37.58         7.73 o                         
  -5  -6 -23         23.35         13.05         7.33 o                         
  -4  -6 -23          0.47          3.46         6.92 o                         
  -3  -6 -23         29.40         24.59         7.21 o                         
  -2  -6 -23          6.83          3.77         7.79 o                         
  -1  -6 -23          4.37         11.14         8.26 o                         
   0  -6 -23          0.07         -6.62         6.62 o                         
   1  -6 -23         39.40         48.81        10.57 o                         
   2  -6 -23        231.93        189.55        16.83 o                         
   3  -6 -23         12.16         15.33         8.65 o                         
   4  -6 -23        100.04        108.22        12.71 o                         
   5  -6 -23         16.39          2.87        10.56 o                         
 -10  -5 -23         49.39         34.85        11.72 o                         
  -9  -5 -23          3.82         10.69        15.03 o                         
  -8  -5 -23         30.31         37.76         9.16 o                         
  -7  -5 -23         85.65         84.90        11.95 o                         
  -6  -5 -23        150.79        162.98        20.24 o                         
  -5  -5 -23        121.16        124.05         9.66 o                         
  -4  -5 -23         88.64         80.64         8.62 o                         
  -3  -5 -23         76.34         68.34         8.14 o                         
  -2  -5 -23         51.80         47.29         9.21 o                         
  -1  -5 -23         36.08         38.45         7.60 o                         
   0  -5 -23        125.94         99.46        12.46 o                         
   1  -5 -23        123.39        116.63        11.36 o                         
   2  -5 -23         13.70         12.38        13.57 o                         
   3  -5 -23         36.37         33.91         9.01 o                         
   4  -5 -23          6.40         22.40         9.22 o                         
   5  -5 -23         47.20         35.32         9.79 o                         
 -10  -4 -23         51.84         45.92        12.16 o                         
  -9  -4 -23         37.87         39.61        17.00 o                         
  -8  -4 -23         21.53         28.83         8.96 o                         
  -7  -4 -23          4.53          8.60         8.47 o                         
  -6  -4 -23        264.75        288.13        13.33 o                         
  -5  -4 -23         30.97         12.67         7.38 o                         
  -4  -4 -23         25.71         23.04        14.46 o                         
  -3  -4 -23        187.79        170.10        16.50 o                         
  -2  -4 -23          3.11         20.28         9.62 o                         
  -1  -4 -23         12.29         -6.23        14.59 o                         
   0  -4 -23         35.85         37.40         8.56 o                         
   1  -4 -23        139.42        137.41        11.71 o                         
   2  -4 -23         54.36         54.00        13.43 o                         
   3  -4 -23        140.01        188.11        33.99 o                         
   4  -4 -23         81.75         54.99        15.66 o                         
   5  -4 -23          7.01          3.15         8.43 o                         
  -9  -3 -23         86.79         93.96        17.00 o                         
  -8  -3 -23         37.41         35.89        10.59 o                         
  -7  -3 -23        380.61        387.02        23.62 o                         
  -6  -3 -23         24.24          6.42        10.46 o                         
  -5  -3 -23        167.13        176.99        11.97 o                         
  -4  -3 -23         21.63         15.91         7.16 o                         
  -3  -3 -23         37.36         30.18         7.25 o                         
  -2  -3 -23         40.50         54.52         9.60 o                         
  -1  -3 -23         80.78         72.72         9.98 o                         
   0  -3 -23         51.51         39.47         9.21 o                         
   1  -3 -23        146.20        135.50        11.71 o                         
   2  -3 -23        257.67        261.81        15.35 o                         
   3  -3 -23         41.93         62.70        22.65 o                         
   4  -3 -23         16.91         20.93         9.02 o                         
   5  -3 -23         21.04         19.47         9.19 o                         
  -9  -2 -23          9.84         15.61         9.45 o                         
  -8  -2 -23          9.37         22.83        17.55 o                         
  -7  -2 -23        268.42        274.31        16.69 o                         
  -6  -2 -23        164.51        155.47        14.96 o                         
  -5  -2 -23         85.72         74.12        22.35 o                         
  -4  -2 -23         87.91         88.80        10.31 o                         
  -3  -2 -23         23.86         33.00         9.02 o                         
  -2  -2 -23         20.83         19.94         8.69 o                         
  -1  -2 -23         22.05         15.85         8.15 o                         
   0  -2 -23          2.70          2.24        14.59 o                         
   1  -2 -23         19.52         15.47         8.29 o                         
   2  -2 -23        235.59        250.32        14.74 o                         
   3  -2 -23        159.60        159.47        13.07 o                         
   4  -2 -23         57.17         48.26        10.39 o                         
   5  -2 -23          5.27          1.30         9.87 o                         
  -9  -1 -23         51.37         75.34        11.35 o                         
  -8  -1 -23         17.15          9.83         8.72 o                         
  -7  -1 -23        226.25        241.81        15.35 o                         
  -6  -1 -23        151.41        161.87        12.39 o                         
  -5  -1 -23          7.49          6.21         8.30 o                         
  -4  -1 -23        109.14        121.33        15.69 o                         
  -3  -1 -23        144.67        147.83        11.72 o                         
  -2  -1 -23         45.36         45.39         9.22 o                         
  -1  -1 -23         24.14         19.59         8.28 o                         
   0  -1 -23         57.49         46.19         9.68 o                         
   1  -1 -23         29.88         41.68         9.11 o                         
   2  -1 -23         36.29         42.79         9.30 o                         
   3  -1 -23         52.97         33.09         9.80 o                         
   4  -1 -23         76.97         65.23        10.40 o                         
   5  -1 -23          1.32         -9.71        10.47 o                         
  -8   0 -23         38.90          6.98         9.48 o                         
  -7   0 -23         27.52          1.03        14.75 o                         
  -6   0 -23         51.60         33.41        14.52 o                         
  -5   0 -23        122.73        100.76        10.68 o                         
  -4   0 -23         75.85         62.93        10.03 o                         
  -3   0 -23        134.94        153.50        16.25 o                         
  -2   0 -23         39.77         29.41         9.14 o                         
  -1   0 -23        287.74        351.19        15.99 o                         
   0   0 -23         14.38         13.79         9.20 o                         
   1   0 -23         40.47         40.29        11.49 o                         
   2   0 -23        170.38        187.66        17.92 o                         
   3   0 -23         40.25         61.53        10.87 o                         
   4   0 -23          1.03          8.33         8.63 o                         
   5   0 -23         23.09          8.36        12.53 o                         
  -8   1 -23         20.78         19.07        11.60 o                         
  -7   1 -23         12.25          7.79        11.18 o                         
  -6   1 -23         12.40          3.20         8.43 o                         
  -5   1 -23        138.64        125.49        11.35 o                         
  -4   1 -23         62.38         44.30        10.60 o                         
  -3   1 -23          1.26         -5.64        10.90 o                         
  -2   1 -23         51.85         33.54         9.87 o                         
  -1   1 -23         71.70         66.74         9.87 o                         
   0   1 -23         73.29         71.73        10.63 o                         
   1   1 -23         54.21         68.65        22.55 o                         
   2   1 -23         14.46          5.98         7.78 o                         
   3   1 -23         14.70         16.72         8.95 o                         
   4   1 -23         42.32         67.08        13.87 o                         
   5   1 -23         64.17         41.45        16.56 o                         
  -7   2 -23          6.29          5.76        21.21 o                         
  -6   2 -23          9.77          1.70        10.88 o                         
  -5   2 -23         35.49         19.20        13.25 o                         
  -4   2 -23         20.00         11.46        14.41 o                         
  -3   2 -23          9.17         12.90         7.11 o                         
  -2   2 -23         29.51         22.17         8.10 o                         
  -1   2 -23         56.46         48.26        10.16 o                         
   0   2 -23         36.83         32.38        10.86 o                         
   1   2 -23         18.14         11.19        11.26 o                         
   2   2 -23         19.95         23.46         8.36 o                         
   3   2 -23         66.30         57.25        10.13 o                         
   4   2 -23          2.16          2.65        10.84 o                         
   5   2 -23        117.11        134.35        16.85 o                         
  -6   3 -23         60.74         74.79        24.98 o                         
  -5   3 -23         26.49         12.29         8.62 o                         
  -4   3 -23          5.48          9.14        11.26 o                         
  -3   3 -23         42.44         41.38        10.61 o                         
  -2   3 -23         66.84         69.28        19.91 o                         
  -1   3 -23         39.08         39.15         9.92 o                         
   0   3 -23         73.43         58.37        12.22 o                         
   1   3 -23         19.68         15.47         7.95 o                         
   2   3 -23         56.90         54.08         9.22 o                         
   3   3 -23         11.90          7.30        19.77 o                         
   4   3 -23         23.85         36.21        12.77 o                         
  -5   4 -23         24.72         25.35         9.23 o                         
  -4   4 -23         28.12         44.12        31.13 o                         
  -3   4 -23         32.32         16.38        15.63 o                         
  -2   4 -23         51.06         41.18        19.31 o                         
  -1   4 -23         15.09         -2.96         7.59 o                         
   0   4 -23         39.20         43.59         8.91 o                         
   1   4 -23         69.00         51.40        16.42 o                         
   2   4 -23          1.11         -6.21        10.45 o                         
   3   4 -23         32.38          3.03        10.74 o                         
  -4   5 -23          3.62         -9.79         9.79 o                         
  -3   5 -23         11.10          6.30        10.18 o                         
  -2   5 -23         69.71         57.59        30.92 o                         
  -1   5 -23         28.86         34.99        14.24 o                         
   0   5 -23          4.00          6.10        16.60 o                         
   1   5 -23         28.20         19.22        10.85 o                         
   2   5 -23         85.29         80.41        13.24 o                         
  -1   6 -23         10.15         17.45        10.22 o                         
   0   6 -23         14.30         28.95        11.06 o                         
  -7 -15 -22         51.44         42.95        11.25 o                         
  -6 -15 -22         46.93         38.45        12.37 o                         
  -5 -15 -22         11.32         19.67        21.27 o                         
  -4 -15 -22          6.72         13.37        12.51 o                         
  -3 -15 -22         33.06         22.01        12.59 o                         
  -2 -15 -22         65.89         58.27        14.19 o                         
  -1 -15 -22          2.77         26.08        14.53 o                         
  -8 -14 -22          2.01          9.64        10.03 o                         
  -7 -14 -22         20.53         14.73        16.10 o                         
  -6 -14 -22         19.30         11.59        10.44 o                         
  -5 -14 -22         50.36         32.83        25.86 o                         
  -4 -14 -22         49.27         47.61        11.89 o                         
  -3 -14 -22          1.39          3.73        10.08 o                         
  -2 -14 -22          1.70          4.76         9.53 o                         
  -1 -14 -22         38.91         52.28        11.54 o                         
   0 -14 -22         24.67         23.85        10.45 o                         
  -9 -13 -22         23.73         27.23         9.87 o                         
  -8 -13 -22         24.13         23.03        11.09 o                         
  -7 -13 -22         30.23         24.68        10.16 o                         
  -6 -13 -22         69.55         64.94         9.60 o                         
  -5 -13 -22         53.59         69.82        21.14 o                         
  -4 -13 -22         21.66         15.81         8.00 o                         
  -3 -13 -22         31.09         38.28         8.70 o                         
  -2 -13 -22         25.04         17.31        11.42 o                         
  -1 -13 -22         11.00          6.75         9.60 o                         
   0 -13 -22         13.87          3.20         9.57 o                         
   1 -13 -22         20.10         23.98        10.39 o                         
   2 -13 -22          0.78         -5.19         9.71 o                         
  -8 -12 -22         32.46         29.75        15.63 o                         
  -7 -12 -22        133.68        126.58        10.85 o                         
  -6 -12 -22          0.29         -0.80         7.24 o                         
  -5 -12 -22        142.92        124.80        12.61 o                         
  -4 -12 -22         40.93         40.61         9.32 o                         
  -3 -12 -22          1.39         16.55         9.32 o                         
  -2 -12 -22         99.00         77.47         8.07 o                         
  -1 -12 -22         10.62         -2.33         9.29 o                         
   0 -12 -22          7.43         16.64         8.75 o                         
   1 -12 -22          2.50         -1.67         7.54 o                         
   2 -12 -22         70.53         59.98        24.64 o                         
 -10 -11 -22         90.05         96.11        19.62 o                         
  -9 -11 -22         12.74         15.01        12.99 o                         
  -8 -11 -22          6.18         14.59        15.61 o                         
  -7 -11 -22         12.17          8.09         6.83 o                         
  -6 -11 -22         30.80         25.99         6.82 o                         
  -5 -11 -22          1.53          2.97         9.50 o                         
  -4 -11 -22          7.43         -6.01         6.01 o                         
  -3 -11 -22          8.44         10.56         6.31 o                         
  -2 -11 -22          8.07          1.51         8.26 o                         
  -1 -11 -22         28.09         24.06         6.82 o                         
   0 -11 -22          0.20         -6.12         6.12 o                         
   1 -11 -22         51.26         20.50        13.39 o                         
   2 -11 -22         50.59         45.48         9.05 o                         
   3 -11 -22          5.68         15.98         9.47 o                         
 -10 -10 -22         54.26         69.08        22.24 o                         
  -9 -10 -22         28.09         35.95        15.03 o                         
  -8 -10 -22         27.20         17.06         7.72 o                         
  -7 -10 -22         12.36          5.41         6.47 o                         
  -6 -10 -22         30.56         35.21         6.97 o                         
  -5 -10 -22         14.25         16.53         6.38 o                         
  -4 -10 -22         49.49         43.40         8.56 o                         
  -3 -10 -22        117.99        106.46         9.81 o                         
  -2 -10 -22         13.30         12.91         7.07 o                         
  -1 -10 -22          1.76          2.75         7.29 o                         
   0 -10 -22         91.91         91.37         8.73 o                         
   1 -10 -22         57.88         53.47         7.90 o                         
   2 -10 -22          3.39         -8.90         9.99 o                         
   3 -10 -22         85.49         81.15        23.59 o                         
   4 -10 -22         23.81         18.38         9.00 o                         
 -10  -9 -22         13.87         -1.50        13.30 o                         
  -9  -9 -22        133.46        140.84        17.76 o                         
  -8  -9 -22         49.72         57.67        10.33 o                         
  -7  -9 -22        138.59        153.15        13.29 o                         
  -6  -9 -22         39.67         45.61         7.41 o                         
  -5  -9 -22         79.81         77.64         9.58 o                         
  -4  -9 -22         91.08         85.88         8.40 o                         
  -3  -9 -22         53.48         54.79         9.06 o                         
  -2  -9 -22         13.81         14.06         6.87 o                         
  -1  -9 -22         29.99         25.29         7.10 o                         
   0  -9 -22         10.67          8.49        12.44 o                         
   1  -9 -22         15.43         18.06         7.26 o                         
   2  -9 -22          0.45          1.45        14.05 o                         
   3  -9 -22         44.63         61.63        11.71 o                         
   4  -9 -22          2.16         -6.73         8.05 o                         
 -11  -8 -22          2.59         14.42        19.63 o                         
 -10  -8 -22         37.36         29.79        15.47 o                         
  -9  -8 -22         46.93         49.56        24.36 o                         
  -8  -8 -22         12.41         22.78         7.57 o                         
  -7  -8 -22         14.76          5.82         6.69 o                         
  -6  -8 -22         99.36        109.28        10.69 o                         
  -5  -8 -22          4.40          5.06         6.30 o                         
  -4  -8 -22          1.31          8.59         6.78 o                         
  -3  -8 -22         28.05         25.99         7.26 o                         
  -2  -8 -22         64.66         67.06         8.27 o                         
  -1  -8 -22        261.61        274.91        16.50 o                         
   0  -8 -22         42.37         41.90         7.43 o                         
   1  -8 -22         13.09         22.38        11.96 o                         
   2  -8 -22         30.81         28.35        13.95 o                         
   3  -8 -22         23.76         31.75         9.71 o                         
   4  -8 -22          1.53         -2.10         8.06 o                         
   5  -8 -22          8.05         -8.53         8.53 o                         
 -10  -7 -22         45.10         39.96        16.32 o                         
  -9  -7 -22         34.15         21.81         8.43 o                         
  -8  -7 -22         77.84         77.11        15.47 o                         
  -7  -7 -22        205.99        234.83        12.13 o                         
  -6  -7 -22         58.37         56.24        11.49 o                         
  -5  -7 -22         20.51         22.94         7.34 o                         
  -4  -7 -22         36.00         20.87         8.72 o                         
  -3  -7 -22         44.01         49.82         7.57 o                         
  -2  -7 -22        142.15        136.69         9.42 o                         
  -1  -7 -22          8.08          5.87         6.53 o                         
   0  -7 -22         54.29         50.33         7.58 o                         
   1  -7 -22         80.22         67.64         9.18 o                         
   2  -7 -22          8.09        -10.67        10.67 o                         
   3  -7 -22         18.55         13.65         8.58 o                         
   4  -7 -22         19.28         25.11         8.87 o                         
   5  -7 -22         10.48          4.53        11.78 o                         
 -11  -6 -22         48.00         22.16        18.08 o                         
 -10  -6 -22         32.10         38.88        16.37 o                         
  -9  -6 -22          9.92          6.61         8.46 o                         
  -8  -6 -22         12.43          4.45         7.03 o                         
  -7  -6 -22        202.33        202.30        16.62 o                         
  -6  -6 -22        164.26        186.46        11.11 o                         
  -5  -6 -22         21.13         31.39         8.26 o                         
  -4  -6 -22         85.84         68.21         7.80 o                         
  -3  -6 -22         21.36         26.26         9.83 o                         
  -2  -6 -22        193.65        212.97        11.95 o                         
  -1  -6 -22        165.69        155.38        10.06 o                         
   0  -6 -22         75.44         85.95         8.70 o                         
   1  -6 -22         59.90         54.26         7.73 o                         
   2  -6 -22        147.88        162.99        29.98 o                         
   3  -6 -22        112.02        117.27        22.71 o                         
   4  -6 -22         16.17          6.67         9.60 o                         
   5  -6 -22         23.98         27.11         9.16 o                         
   6  -6 -22         87.70         87.64        16.95 o                         
 -10  -5 -22         22.14         12.61        10.80 o                         
  -9  -5 -22          8.88         -8.18         8.18 o                         
  -8  -5 -22         87.37        102.51        11.98 o                         
  -7  -5 -22         28.72         19.33         7.75 o                         
  -6  -5 -22         71.90         80.44         9.68 o                         
  -5  -5 -22         12.80          7.24         6.44 o                         
  -4  -5 -22        497.71        570.67        21.49 o                         
  -3  -5 -22         38.71         24.42         7.15 o                         
  -2  -5 -22          1.23         -6.29         6.30 o                         
  -1  -5 -22         62.07         50.92         7.76 o                         
   0  -5 -22         47.23         30.11         7.21 o                         
   1  -5 -22         50.32         53.30         9.49 o                         
   2  -5 -22          5.70         10.51         7.69 o                         
   3  -5 -22          6.73         -6.29         7.75 o                         
   4  -5 -22         40.18         38.21         9.15 o                         
   5  -5 -22          9.01          2.77        12.46 o                         
   6  -5 -22          6.40         -3.76         8.98 o                         
 -10  -4 -22          6.17         10.55        10.60 o                         
  -9  -4 -22          5.07          4.39         8.62 o                         
  -8  -4 -22        108.86        104.16        12.47 o                         
  -7  -4 -22         44.79         39.61         8.97 o                         
  -6  -4 -22        120.39        118.93        10.44 o                         
  -5  -4 -22         74.96         60.95         9.68 o                         
  -4  -4 -22         17.98         13.23         8.52 o                         
  -3  -4 -22         78.49         64.41        12.11 o                         
  -2  -4 -22        113.55        107.93         9.10 o                         
  -1  -4 -22         84.87         98.59         9.10 o                         
   0  -4 -22         16.60         15.46         6.56 o                         
   1  -4 -22         52.09         54.27         9.30 o                         
   2  -4 -22        137.69        136.95        12.24 o                         
   3  -4 -22         12.69         10.06         9.08 o                         
   4  -4 -22        102.92         78.47        10.26 o                         
   5  -4 -22          1.33        -15.84        15.84 o                         
   6  -4 -22         53.23         53.65        10.49 o                         
 -10  -3 -22          5.54         14.30        11.44 o                         
  -9  -3 -22         93.97         77.59        10.70 o                         
  -8  -3 -22         79.90         62.05         9.91 o                         
  -7  -3 -22          3.71         -0.48         6.94 o                         
  -6  -3 -22         95.84         89.39         8.83 o                         
  -5  -3 -22         25.43         25.43         8.89 o                         
  -4  -3 -22         68.21         52.41         7.91 o                         
  -3  -3 -22        123.63        143.08        10.59 o                         
  -2  -3 -22         41.18         40.27         7.74 o                         
  -1  -3 -22        307.67        331.48        13.38 o                         
   0  -3 -22         52.98         44.90         8.87 o                         
   1  -3 -22         20.53         16.13         8.01 o                         
   2  -3 -22          2.47          3.65        10.65 o                         
   3  -3 -22        117.81        119.54        10.94 o                         
   4  -3 -22          4.55         -1.50         7.80 o                         
   5  -3 -22         75.11         59.71        10.59 o                         
   6  -3 -22          1.06          1.77         9.63 o                         
 -10  -2 -22         13.82         18.71        11.09 o                         
  -9  -2 -22         19.00          0.14         9.24 o                         
  -8  -2 -22        159.45        145.43        13.29 o                         
  -7  -2 -22        198.56        188.87        17.46 o                         
  -6  -2 -22         15.74         19.73        12.92 o                         
  -5  -2 -22         50.26         41.48         7.87 o                         
  -4  -2 -22         46.27         31.94         7.65 o                         
  -3  -2 -22        178.23        182.70        10.99 o                         
  -2  -2 -22         50.36         52.67         8.27 o                         
  -1  -2 -22        154.48        165.28        11.76 o                         
   0  -2 -22         29.71         28.90         8.44 o                         
   1  -2 -22        102.38        130.95        11.17 o                         
   2  -2 -22         82.95         69.94        15.12 o                         
   3  -2 -22          7.02         -3.17         8.31 o                         
   4  -2 -22         27.93         31.75        11.94 o                         
   5  -2 -22        179.59        173.54        19.28 o                         
   6  -2 -22         46.44         26.59        10.78 o                         
  -9  -1 -22         49.31         50.36        10.42 o                         
  -8  -1 -22          2.58          3.64         9.97 o                         
  -7  -1 -22         71.61         60.43        10.61 o                         
  -6  -1 -22          3.50         12.63         8.12 o                         
  -5  -1 -22         85.05         73.84        10.08 o                         
  -4  -1 -22         23.26         23.73         8.35 o                         
  -3  -1 -22          2.99          4.35         7.68 o                         
  -2  -1 -22        325.55        332.98        15.25 o                         
  -1  -1 -22         87.86         92.03         9.85 o                         
   0  -1 -22         29.70         39.61         9.32 o                         
   1  -1 -22         54.49         46.18         9.27 o                         
   2  -1 -22         95.99        129.72        13.51 o                         
   3  -1 -22         50.79         62.46         9.40 o                         
   4  -1 -22         30.34         18.08        13.08 o                         
   5  -1 -22         82.76         65.39        10.24 o                         
   6  -1 -22         35.18         24.73        12.51 o                         
  -9   0 -22          9.72         -8.88         8.88 o                         
  -8   0 -22         95.36         87.82        19.80 o                         
  -7   0 -22         94.14        111.35        16.40 o                         
  -6   0 -22         97.07        101.26        10.39 o                         
  -5   0 -22         55.52         47.45         9.22 o                         
  -4   0 -22         59.74         56.32         9.43 o                         
  -3   0 -22         85.26         90.37        10.68 o                         
  -2   0 -22         53.01         53.84         9.20 o                         
  -1   0 -22         54.70         54.95         9.77 o                         
   0   0 -22        287.05        368.36        16.18 o                         
   1   0 -22        344.52        364.63        15.92 o                         
   2   0 -22         19.55         25.71         8.11 o                         
   3   0 -22         11.26          7.70        17.40 o                         
   4   0 -22         82.62         86.33        10.50 o                         
   5   0 -22          4.02         15.67         8.27 o                         
   6   0 -22         41.31         34.63        16.66 o                         
  -9   1 -22         19.01         30.50         9.77 o                         
  -8   1 -22          6.34         13.43         9.03 o                         
  -7   1 -22         11.98          7.45        15.78 o                         
  -6   1 -22        125.78        116.27        11.00 o                         
  -5   1 -22         46.55         34.88        11.95 o                         
  -4   1 -22        144.61        161.01        17.11 o                         
  -3   1 -22        115.17        148.09        17.04 o                         
  -2   1 -22         53.41         51.22        10.40 o                         
  -1   1 -22         38.16         40.74         9.77 o                         
   0   1 -22         10.50          2.15         7.67 o                         
   1   1 -22         14.96         26.23         7.96 o                         
   2   1 -22         53.08         49.54         9.22 o                         
   3   1 -22          9.94         18.22         7.92 o                         
   4   1 -22        217.76        279.14        16.93 o                         
   5   1 -22        176.46        152.96        16.28 o                         
   6   1 -22          8.02          5.52        11.97 o                         
  -8   2 -22         34.08         22.90         9.45 o                         
  -7   2 -22         33.70         10.62        14.18 o                         
  -6   2 -22        182.35        184.36        26.56 o                         
  -5   2 -22         82.50         66.30         9.90 o                         
  -4   2 -22         90.47         94.62         9.33 o                         
  -3   2 -22        176.59        158.29        11.46 o                         
  -2   2 -22         90.94         77.11         9.68 o                         
  -1   2 -22         68.44         88.87         9.91 o                         
   0   2 -22         84.90        106.18        15.49 o                         
   1   2 -22         44.96         50.92        10.26 o                         
   2   2 -22         16.98          4.03        11.86 o                         
   3   2 -22        130.50        117.72        11.09 o                         
   4   2 -22         52.15         52.55        13.41 o                         
   5   2 -22         13.12          0.38        10.85 o                         
   6   2 -22         12.21          0.87        11.20 o                         
  -7   3 -22         44.03         26.52        27.47 o                         
  -6   3 -22         71.22         44.92        10.24 o                         
  -5   3 -22         42.90         19.86         8.50 o                         
  -4   3 -22         28.90         34.88        12.33 o                         
  -3   3 -22         41.08         44.20        10.54 o                         
  -2   3 -22         36.78         28.06        15.79 o                         
  -1   3 -22         55.40         50.76        10.48 o                         
   0   3 -22         72.45         73.18         9.50 o                         
   1   3 -22         89.19         96.67        11.89 o                         
   2   3 -22        181.18        240.23        17.07 o                         
   3   3 -22        181.93        188.72        23.11 o                         
   4   3 -22          8.15         10.09        17.16 o                         
   5   3 -22          7.97         17.69        12.12 o                         
  -6   4 -22          5.57         -0.11         8.87 o                         
  -5   4 -22         10.01          9.96         8.20 o                         
  -4   4 -22          3.22          8.04        11.90 o                         
  -3   4 -22         63.05         59.80         9.06 o                         
  -2   4 -22         61.51        109.13        14.63 o                         
  -1   4 -22         48.85         49.90        18.40 o                         
   0   4 -22         41.18         49.77        10.26 o                         
   1   4 -22        234.75        251.80        14.11 o                         
   2   4 -22         22.17         28.12        11.70 o                         
   3   4 -22        136.91        137.54        15.28 o                         
   4   4 -22         12.44         23.57        11.17 o                         
   5   4 -22         31.18         17.13        14.08 o                         
  -5   5 -22         46.90         48.22        10.62 o                         
  -4   5 -22         57.00         23.67         9.96 o                         
  -3   5 -22          6.09         -4.09        11.00 o                         
  -2   5 -22          8.33         17.28        15.03 o                         
  -1   5 -22         50.91         49.84         8.85 o                         
   0   5 -22        116.73        112.14        17.89 o                         
   1   5 -22          0.41         -9.88         9.88 o                         
   2   5 -22         22.87         28.24        28.82 o                         
   3   5 -22          9.58          5.28        10.64 o                         
   4   5 -22         45.98         54.80        14.02 o                         
  -4   6 -22         28.03         20.79        10.11 o                         
  -3   6 -22         38.72         28.68        12.42 o                         
  -2   6 -22         71.84         82.92        12.34 o                         
  -1   6 -22         44.18         32.39        11.12 o                         
   0   6 -22         17.24          1.29         9.31 o                         
   1   6 -22          9.94          3.07         9.67 o                         
   2   6 -22         19.55         15.01        10.44 o                         
   3   6 -22          2.39          2.53        14.56 o                         
  -2   7 -22          3.47          1.63         9.29 o                         
  -1   7 -22         54.89         74.88        12.51 o                         
   0   7 -22         89.82         84.54        13.17 o                         
   1   7 -22          8.57         26.09        20.13 o                         
  -6 -16 -21         62.05         55.72        11.34 o                         
  -5 -16 -21         24.30         27.46        10.47 o                         
  -4 -16 -21         59.98         61.55        12.09 o                         
  -3 -16 -21          0.22         11.02        11.18 o                         
  -2 -16 -21         59.32         45.67        11.70 o                         
  -8 -15 -21          5.75          2.53         8.98 o                         
  -7 -15 -21         58.24         34.75        13.04 o                         
  -6 -15 -21         51.40         44.93        16.67 o                         
  -5 -15 -21         18.20         12.27         9.76 o                         
  -4 -15 -21        195.40        165.15        24.04 o                         
  -3 -15 -21         21.51          3.52        18.05 o                         
  -2 -15 -21         39.19         39.02        10.64 o                         
  -1 -15 -21          7.34         13.10         9.67 o                         
   0 -15 -21         37.93         44.49        10.89 o                         
  -9 -14 -21         10.16         11.42        11.65 o                         
  -8 -14 -21         77.54         57.25        17.97 o                         
  -7 -14 -21         67.45         69.37         8.57 o                         
  -6 -14 -21         24.10         18.43         7.22 o                         
  -5 -14 -21         31.83         35.16         8.20 o                         
  -4 -14 -21         14.06         10.25         7.46 o                         
  -3 -14 -21        124.84        128.43        10.77 o                         
  -2 -14 -21          9.84         14.54         9.29 o                         
  -1 -14 -21         17.98          0.80         8.90 o                         
   0 -14 -21         22.14         19.74        10.03 o                         
   1 -14 -21         13.08         11.96         9.44 o                         
 -10 -13 -21         75.37         83.23        15.27 o                         
  -9 -13 -21         42.62         24.82        22.29 o                         
  -8 -13 -21          1.17         -6.60         8.46 o                         
  -7 -13 -21         44.90         67.83        15.12 o                         
  -6 -13 -21        184.46        191.44        12.75 o                         
  -5 -13 -21        133.00        159.09        27.98 o                         
  -4 -13 -21         84.36         84.95         7.88 o                         
  -3 -13 -21          0.07          5.94         6.15 o                         
  -2 -13 -21         10.48         12.80         6.78 o                         
  -1 -13 -21          8.29         -1.77        10.93 o                         
   0 -13 -21         14.90          9.88        15.89 o                         
   1 -13 -21         16.60         33.82        17.74 o                         
   2 -13 -21         28.41         12.66        16.74 o                         
 -10 -12 -21         36.31         32.24        16.53 o                         
  -9 -12 -21         15.30         21.95         9.39 o                         
  -8 -12 -21        128.68        118.56        11.21 o                         
  -7 -12 -21          5.94          6.31         5.94 o                         
  -6 -12 -21         66.01         72.86         8.95 o                         
  -5 -12 -21        140.61        122.84         8.53 o                         
  -4 -12 -21         18.81         14.03         6.06 o                         
  -3 -12 -21        128.63        116.54        12.12 o                         
  -2 -12 -21          9.47          3.32         6.19 o                         
  -1 -12 -21        188.52        155.86        10.50 o                         
   0 -12 -21         48.14         43.27         7.39 o                         
   1 -12 -21         13.80         10.68         7.92 o                         
   2 -12 -21         24.46         28.52         8.30 o                         
   3 -12 -21          9.05         11.06         9.82 o                         
 -10 -11 -21        122.93        132.29        19.46 o                         
  -9 -11 -21         41.32         44.14         9.87 o                         
  -8 -11 -21        204.13        238.64        14.52 o                         
  -7 -11 -21         52.51         61.91         9.16 o                         
  -6 -11 -21        138.13        119.49         8.18 o                         
  -5 -11 -21         19.20         15.25         6.25 o                         
  -4 -11 -21         30.99         33.69         6.79 o                         
  -3 -11 -21         90.82        102.32         8.37 o                         
  -2 -11 -21         17.84         21.49         7.08 o                         
  -1 -11 -21         67.76         66.49         8.72 o                         
   0 -11 -21         19.47         18.15         6.55 o                         
   1 -11 -21         24.27         21.46         7.08 o                         
   2 -11 -21         15.35         13.08         8.58 o                         
   3 -11 -21         19.22          0.26         9.05 o                         
   4 -11 -21          9.56         10.78         9.00 o                         
 -11 -10 -21          9.98         -1.06        13.28 o                         
 -10 -10 -21         11.02         18.95        13.63 o                         
  -9 -10 -21        119.90        130.01        14.50 o                         
  -8 -10 -21         28.94         28.34         6.97 o                         
  -7 -10 -21         62.55         58.23         7.14 o                         
  -6 -10 -21         17.17          2.93         5.80 o                         
  -5 -10 -21         71.58         51.91         9.45 o                         
  -4 -10 -21         95.13         89.22         8.24 o                         
  -3 -10 -21          4.61          1.19         6.73 o                         
  -2 -10 -21         49.33         39.68         8.73 o                         
  -1 -10 -21         25.09         18.49         8.78 o                         
   0 -10 -21         68.56         74.85         8.65 o                         
   1 -10 -21         23.19         19.08        12.79 o                         
   2 -10 -21          6.62         15.06         9.30 o                         
   3 -10 -21          7.46         16.48        12.83 o                         
   4 -10 -21         13.44          9.96        17.18 o                         
   5 -10 -21         22.53         19.76         9.57 o                         
 -11  -9 -21          4.14          4.99        23.49 o                         
 -10  -9 -21         12.81          4.28        12.56 o                         
  -9  -9 -21         35.72         30.32         6.58 o                         
  -8  -9 -21        208.36        228.49        12.66 o                         
  -7  -9 -21         26.45         24.76         6.24 o                         
  -6  -9 -21         88.48         87.73         7.86 o                         
  -5  -9 -21        104.51         99.34        10.68 o                         
  -4  -9 -21         27.99         23.01         7.26 o                         
  -3  -9 -21        100.43         87.63        11.26 o                         
  -2  -9 -21          2.31         -1.32         5.94 o                         
  -1  -9 -21         85.45         86.19        11.61 o                         
   0  -9 -21         90.19         93.44         8.40 o                         
   1  -9 -21         16.81         16.33         6.73 o                         
   2  -9 -21         48.91         51.79         9.58 o                         
   3  -9 -21         43.06         26.19        10.79 o                         
   4  -9 -21         60.13         59.54        17.19 o                         
   5  -9 -21         31.00         31.01        14.09 o                         
 -11  -8 -21         28.62         21.83        16.13 o                         
 -10  -8 -21         10.10         29.50        13.51 o                         
  -9  -8 -21         39.93         56.44         7.78 o                         
  -8  -8 -21         51.95         28.58         6.47 o                         
  -7  -8 -21         22.62         19.21         6.56 o                         
  -6  -8 -21         14.87          5.77         6.37 o                         
  -5  -8 -21         53.55         52.43         7.03 o                         
  -4  -8 -21          4.07          4.66         6.00 o                         
  -3  -8 -21         39.90         30.88         6.98 o                         
  -2  -8 -21        265.87        284.93        14.25 o                         
  -1  -8 -21         18.40          3.52         6.41 o                         
   0  -8 -21         13.23         -0.03         6.21 o                         
   1  -8 -21          3.25         -3.54         6.08 o                         
   2  -8 -21         69.85         66.59        10.54 o                         
   3  -8 -21        247.45        288.24        24.88 o                         
   4  -8 -21          2.51         -1.45         7.94 o                         
   5  -8 -21         26.17         20.43         9.82 o                         
   6  -8 -21         23.82         34.91        10.05 o                         
 -11  -7 -21         41.59         43.68        16.49 o                         
 -10  -7 -21         24.98         32.24        32.75 o                         
  -9  -7 -21        167.13        192.25         9.99 o                         
  -8  -7 -21        151.08        152.90        12.66 o                         
  -7  -7 -21        160.85        158.90        15.92 o                         
  -6  -7 -21         21.08         18.94         6.94 o                         
  -5  -7 -21         45.71         34.10         6.77 o                         
  -4  -7 -21         33.10         21.03         7.82 o                         
  -3  -7 -21         44.71         37.51         8.34 o                         
  -2  -7 -21         17.13         14.54         6.54 o                         
  -1  -7 -21        193.80        216.97        11.99 o                         
   0  -7 -21        188.29        171.51         9.87 o                         
   1  -7 -21        122.99        116.12         9.91 o                         
   2  -7 -21          3.63         10.71         6.75 o                         
   3  -7 -21        255.01        244.13        19.19 o                         
   4  -7 -21        107.42         98.32        15.19 o                         
   5  -7 -21          7.19         15.96         9.17 o                         
   6  -7 -21          7.43         11.50        12.33 o                         
 -11  -6 -21         40.17         -3.74        16.14 o                         
 -10  -6 -21         76.22         63.98        16.13 o                         
  -9  -6 -21         15.21         26.66         6.45 o                         
  -8  -6 -21         77.50         76.86         7.40 o                         
  -7  -6 -21          0.41          5.65         6.99 o                         
  -6  -6 -21         85.17         71.69         7.96 o                         
  -5  -6 -21         60.04         58.91         7.72 o                         
  -4  -6 -21         84.90         89.33         8.51 o                         
  -3  -6 -21         25.26         22.04         8.75 o                         
  -2  -6 -21         48.64         55.24         7.60 o                         
  -1  -6 -21         12.27          4.14         6.24 o                         
   0  -6 -21         14.97          9.46         6.48 o                         
   1  -6 -21          5.25          0.93         7.27 o                         
   2  -6 -21         53.17         36.85         7.95 o                         
   3  -6 -21          9.98         21.72        10.22 o                         
   4  -6 -21        124.62        127.26        11.40 o                         
   5  -6 -21         51.92         42.70         9.71 o                         
   6  -6 -21         14.71         12.15        10.12 o                         
 -11  -5 -21         52.34         52.49        17.44 o                         
 -10  -5 -21          7.70         -6.92         9.78 o                         
  -9  -5 -21        124.00        129.54        12.13 o                         
  -8  -5 -21         14.09         11.83         7.16 o                         
  -7  -5 -21         99.35        103.14         8.73 o                         
  -6  -5 -21         52.55         66.10        10.64 o                         
  -5  -5 -21        113.76        115.23         8.70 o                         
  -4  -5 -21         84.74         70.12         8.48 o                         
  -3  -5 -21         15.02         21.01         6.54 o                         
  -2  -5 -21         33.06         26.22         6.72 o                         
  -1  -5 -21         27.95         18.75         6.58 o                         
   0  -5 -21        264.87        284.64        12.16 o                         
   1  -5 -21        116.91        113.54         8.99 o                         
   2  -5 -21         93.84         98.00        10.15 o                         
   3  -5 -21        156.64        148.38        15.31 o                         
   4  -5 -21         29.14         21.00         8.52 o                         
   5  -5 -21         15.57          7.99         8.17 o                         
   6  -5 -21         44.39         38.01        10.50 o                         
   7  -5 -21         50.95         33.02        18.07 o                         
 -11  -4 -21         42.43         28.15        16.61 o                         
 -10  -4 -21         51.71         41.23        10.92 o                         
  -9  -4 -21         66.03         59.32         7.06 o                         
  -8  -4 -21        111.41        127.69        12.02 o                         
  -7  -4 -21        125.55        131.43         9.33 o                         
  -6  -4 -21          3.07         -2.99         6.29 o                         
  -5  -4 -21         58.47         46.44         7.44 o                         
  -4  -4 -21         85.96         90.09         8.33 o                         
  -3  -4 -21          6.77          2.00         6.20 o                         
  -2  -4 -21         18.14         16.59         6.59 o                         
  -1  -4 -21          3.27         -5.65         5.65 o                         
   0  -4 -21        161.63        162.77        12.96 o                         
   1  -4 -21        227.30        230.17        11.35 o                         
   2  -4 -21          1.94         -7.00         7.00 o                         
   3  -4 -21          5.91         -0.20        15.48 o                         
   4  -4 -21          2.87         -7.01         7.56 o                         
   5  -4 -21          8.64          6.54         8.86 o                         
   6  -4 -21         39.80         33.34         9.70 o                         
   7  -4 -21         19.25         25.77        29.37 o                         
 -11  -3 -21         11.32         18.76        15.49 o                         
 -10  -3 -21         20.15         15.13        11.45 o                         
  -9  -3 -21         82.25         60.00        10.20 o                         
  -8  -3 -21         46.67         43.06        11.13 o                         
  -7  -3 -21         40.67         40.70         6.39 o                         
  -6  -3 -21         42.24         53.43         7.73 o                         
  -5  -3 -21         22.46          9.99         6.67 o                         
  -4  -3 -21         51.82         47.40         7.23 o                         
  -3  -3 -21         18.70         14.05         7.28 o                         
  -2  -3 -21        118.64        113.52        10.58 o                         
  -1  -3 -21        317.12        364.55        15.25 o                         
   0  -3 -21        199.13        204.12        11.04 o                         
   1  -3 -21         17.10         12.72         7.60 o                         
   2  -3 -21         42.53         45.11        17.69 o                         
   3  -3 -21         65.33         48.44         9.04 o                         
   4  -3 -21         46.16         31.98         9.34 o                         
   5  -3 -21          5.53          7.96        12.53 o                         
   6  -3 -21         82.62         87.44        12.83 o                         
   7  -3 -21         61.86         56.87        13.89 o                         
 -10  -2 -21         82.26         71.97        17.70 o                         
  -9  -2 -21         19.66          6.31        13.69 o                         
  -8  -2 -21        119.97        108.48        10.90 o                         
  -7  -2 -21        182.66        159.78        10.73 o                         
  -6  -2 -21         16.80         27.19         7.91 o                         
  -5  -2 -21        140.21        154.02        12.57 o                         
  -4  -2 -21         36.16         31.25         7.32 o                         
  -3  -2 -21        174.58        164.04        14.34 o                         
  -2  -2 -21          5.25          3.38         7.27 o                         
  -1  -2 -21         30.81         24.75         6.86 o                         
   0  -2 -21        185.38        224.22        13.09 o                         
   1  -2 -21          2.65          2.65         7.19 o                         
   2  -2 -21          9.69          9.96         7.91 o                         
   3  -2 -21         46.27         36.98         8.86 o                         
   4  -2 -21        128.83        132.02        11.58 o                         
   5  -2 -21         49.70         40.04        12.17 o                         
   6  -2 -21          1.52          9.74         8.51 o                         
   7  -2 -21         43.93         45.50        13.68 o                         
 -10  -1 -21         14.95         19.10        12.58 o                         
  -9  -1 -21         96.04         99.71        22.13 o                         
  -8  -1 -21          5.49         10.15         8.35 o                         
  -7  -1 -21         10.34          2.78         7.43 o                         
  -6  -1 -21          4.28          5.66         6.55 o                         
  -5  -1 -21         91.64         80.53         8.49 o                         
  -4  -1 -21         16.22         19.42         6.21 o                         
  -3  -1 -21         20.40          8.92         6.48 o                         
  -2  -1 -21          3.86          5.82         6.54 o                         
  -1  -1 -21        224.43        193.05        22.91 o                         
   0  -1 -21        190.27        176.59        13.10 o                         
   1  -1 -21        129.75        137.39        13.48 o                         
   2  -1 -21          1.55         -4.68         6.90 o                         
   3  -1 -21         21.42          8.20         7.91 o                         
   4  -1 -21         52.03         34.66         9.21 o                         
   5  -1 -21         70.82         53.96         8.84 o                         
   6  -1 -21          0.74         -7.84         7.84 o                         
   7  -1 -21         20.65         25.30        12.58 o                         
 -10   0 -21         13.75         16.44         9.37 o                         
  -9   0 -21          8.39         18.44        12.43 o                         
  -8   0 -21         69.62         70.15        18.16 o                         
  -7   0 -21        198.29        180.43        16.64 o                         
  -6   0 -21          2.65         -5.85         8.14 o                         
  -5   0 -21         29.50         43.81         8.77 o                         
  -4   0 -21         63.18         46.62         7.90 o                         
  -3   0 -21         29.18         32.91         8.29 o                         
  -2   0 -21         17.87         22.03         7.74 o                         
  -1   0 -21        159.27        151.59        17.07 o                         
   0   0 -21         86.10         75.26        11.42 o                         
   1   0 -21         60.65         59.90        12.87 o                         
   2   0 -21         11.47         -0.39         7.01 o                         
   3   0 -21         12.16         -4.89         6.80 o                         
   4   0 -21          0.53          1.69         8.44 o                         
   5   0 -21         68.25         80.51        12.22 o                         
   6   0 -21         37.06         33.57         9.21 o                         
   7   0 -21         11.46          2.04        11.49 o                         
  -9   1 -21         80.19         75.04        10.77 o                         
  -8   1 -21         52.85         40.66         9.76 o                         
  -7   1 -21          8.20         17.23        10.81 o                         
  -6   1 -21         64.78         60.17         9.10 o                         
  -5   1 -21          3.98         -2.48         7.54 o                         
  -4   1 -21        273.78        282.41        13.45 o                         
  -3   1 -21          3.72          4.31         7.91 o                         
  -2   1 -21         46.81         33.07         8.52 o                         
  -1   1 -21         36.18         32.56         8.53 o                         
   0   1 -21         97.54         92.89         9.57 o                         
   1   1 -21        126.62        123.84        16.18 o                         
   2   1 -21         17.70          3.89         7.40 o                         
   3   1 -21        114.80        122.84        11.78 o                         
   4   1 -21         52.74         53.05         9.01 o                         
   5   1 -21         10.43         15.94         7.85 o                         
   6   1 -21        116.53        118.54        21.71 o                         
   7   1 -21          8.65          4.73        14.81 o                         
  -9   2 -21         31.79         36.76        10.84 o                         
  -8   2 -21        123.03        112.03        16.76 o                         
  -7   2 -21          7.91         -6.65        12.45 o                         
  -6   2 -21          7.68          1.68         7.99 o                         
  -5   2 -21         34.01         31.87         8.48 o                         
  -4   2 -21        183.23        218.44        15.26 o                         
  -3   2 -21         58.18         61.54         8.37 o                         
  -2   2 -21        178.29        221.00        17.67 o                         
  -1   2 -21        108.35        103.50        16.90 o                         
   0   2 -21         38.53         44.45        12.05 o                         
   1   2 -21        112.86        109.34        10.33 o                         
   2   2 -21          2.29          1.11         7.12 o                         
   3   2 -21         23.92         22.75         7.79 o                         
   4   2 -21         77.46         86.03        16.30 o                         
   5   2 -21         22.63         14.66         8.64 o                         
   6   2 -21         12.06         19.43        13.21 o                         
  -8   3 -21          7.35          6.53         8.92 o                         
  -7   3 -21          6.32         -0.12        13.75 o                         
  -6   3 -21         28.52         19.69         7.99 o                         
  -5   3 -21         17.77         12.02         7.29 o                         
  -4   3 -21         43.32         55.10         9.11 o                         
  -3   3 -21         24.66         24.77        10.47 o                         
  -2   3 -21         90.71         86.99         8.83 o                         
  -1   3 -21         57.42         68.38         8.92 o                         
   0   3 -21         69.27         79.75        12.68 o                         
   1   3 -21         15.11         -2.57         8.44 o                         
   2   3 -21        203.82        224.94        12.75 o                         
   3   3 -21        163.14        153.43        15.34 o                         
   4   3 -21         71.02         51.73         8.74 o                         
   5   3 -21         13.18          8.29        10.85 o                         
   6   3 -21        122.48        109.89        35.35 o                         
  -7   4 -21         41.96         54.93        11.38 o                         
  -6   4 -21          2.70          0.35         8.74 o                         
  -5   4 -21         55.22         49.65        10.06 o                         
  -4   4 -21        170.61        184.76        13.10 o                         
  -3   4 -21         83.93         78.91         8.66 o                         
  -2   4 -21          5.79          5.44         8.30 o                         
  -1   4 -21         12.59         12.33         6.81 o                         
   0   4 -21         64.21         66.03         9.05 o                         
   1   4 -21         55.79         62.24        15.15 o                         
   2   4 -21         76.28         63.02        12.67 o                         
   3   4 -21         61.24         45.38         8.91 o                         
   4   4 -21         57.33         43.33        12.60 o                         
   5   4 -21         35.37         39.53        12.79 o                         
   6   4 -21          8.96         17.30        16.55 o                         
  -6   5 -21         49.73         31.98        11.23 o                         
  -5   5 -21          3.83          6.95         8.09 o                         
  -4   5 -21          1.13          1.34        10.17 o                         
  -3   5 -21        104.44        120.95        10.68 o                         
  -2   5 -21         49.13         32.54         7.19 o                         
  -1   5 -21         10.95         12.40        12.36 o                         
   0   5 -21        200.76        233.64        14.31 o                         
   1   5 -21        176.85        167.63        19.77 o                         
   2   5 -21          2.62          4.48         6.87 o                         
   3   5 -21         18.06          1.38         9.97 o                         
   4   5 -21         71.52         77.71        19.62 o                         
   5   5 -21         63.64         78.46        12.93 o                         
  -5   6 -21          5.68          8.92         9.39 o                         
  -4   6 -21         56.26         51.69         9.46 o                         
  -3   6 -21         14.55         20.90        13.51 o                         
  -2   6 -21         29.64         16.04         8.37 o                         
  -1   6 -21        156.72        148.24        14.51 o                         
   0   6 -21          2.76         10.76         7.24 o                         
   1   6 -21          1.24         -9.60         9.60 o                         
   2   6 -21         33.88         30.59        11.26 o                         
   3   6 -21         19.99         17.48        10.78 o                         
   4   6 -21          1.87         -2.68        10.13 o                         
  -4   7 -21         34.67         37.08         9.87 o                         
  -3   7 -21         46.28         41.18        17.98 o                         
  -2   7 -21         74.97        105.19        15.27 o                         
  -1   7 -21         31.87         51.18        16.01 o                         
   0   7 -21         20.49          4.42         9.82 o                         
   1   7 -21         26.96         20.99        10.56 o                         
   2   7 -21         58.32         70.53        12.24 o                         
   3   7 -21         16.34         24.02        13.68 o                         
  -2   8 -21          6.02          0.39         8.77 o                         
  -1   8 -21         19.14         17.31         9.67 o                         
   0   8 -21         22.13         20.44        10.63 o                         
   1   8 -21          9.04         -5.08        11.10 o                         
  -4 -17 -20         17.90         14.33        14.62 o                         
  -7 -16 -20         41.96         28.99         9.64 o                         
  -6 -16 -20          2.46         15.61        15.81 o                         
  -5 -16 -20         54.41         69.49        25.88 o                         
  -4 -16 -20         21.52         43.22        18.54 o                         
  -3 -16 -20         17.99         10.09         9.76 o                         
  -2 -16 -20         47.58         25.41        10.97 o                         
  -1 -16 -20         11.40        -11.96        11.96 o                         
  -9 -15 -20          9.56         -9.02         9.02 o                         
  -8 -15 -20         16.40          3.02        14.39 o                         
  -7 -15 -20          1.95         -0.10        10.58 o                         
  -6 -15 -20          1.85         -3.97         6.36 o                         
  -5 -15 -20        127.13        114.43        13.31 o                         
  -4 -15 -20          2.38         -1.03         6.74 o                         
  -3 -15 -20        132.00        134.23        10.46 o                         
  -2 -15 -20          2.63         -8.37         8.37 o                         
  -1 -15 -20         27.82         16.04        11.01 o                         
   0 -15 -20         38.47         28.37        10.12 o                         
   1 -15 -20         48.58         25.34        13.26 o                         
  -8 -14 -20          0.99         10.83        13.14 o                         
  -7 -14 -20         28.97         19.41         7.73 o                         
  -6 -14 -20         44.48         41.13         7.64 o                         
  -5 -14 -20         57.70         61.49         7.27 o                         
  -4 -14 -20        166.33        151.94         9.71 o                         
  -3 -14 -20         52.52         50.51         8.92 o                         
  -2 -14 -20        105.50         99.28         8.17 o                         
  -1 -14 -20         64.66         57.92         8.29 o                         
   0 -14 -20         93.03         97.49        11.72 o                         
   1 -14 -20         26.64         21.26        15.09 o                         
   2 -14 -20         20.28         27.83        10.83 o                         
 -10 -13 -20         76.52         80.18        18.27 o                         
  -9 -13 -20         40.93         42.56        21.77 o                         
  -8 -13 -20         18.89         15.40         8.89 o                         
  -7 -13 -20         66.54         61.70         6.76 o                         
  -6 -13 -20         16.57          5.02         7.05 o                         
  -5 -13 -20        126.25        141.96         8.52 o                         
  -4 -13 -20         85.93         78.32         8.14 o                         
  -3 -13 -20         25.33         21.47         6.39 o                         
  -2 -13 -20         85.15         74.94         7.83 o                         
  -1 -13 -20         31.86         19.17         7.85 o                         
   0 -13 -20         23.03         24.12         7.16 o                         
   1 -13 -20         53.07         60.87         8.78 o                         
   2 -13 -20         75.03         89.83        11.72 o                         
   3 -13 -20         28.66         36.01        11.60 o                         
 -11 -12 -20          5.06         -1.20        11.59 o                         
 -10 -12 -20         47.39         36.96        11.23 o                         
  -9 -12 -20          2.25         -6.94         6.94 o                         
  -8 -12 -20         81.39         69.34         7.91 o                         
  -7 -12 -20        327.59        356.48        25.34 o                         
  -6 -12 -20        152.84        144.21         9.08 o                         
  -5 -12 -20         37.39         24.27         5.94 o                         
  -4 -12 -20          5.02         -4.65         5.92 o                         
  -3 -12 -20         95.13        101.04         9.05 o                         
  -2 -12 -20         95.35         97.05         8.11 o                         
  -1 -12 -20        109.23         90.40        11.18 o                         
   0 -12 -20         10.19          7.35         6.63 o                         
   1 -12 -20         52.72         47.60         7.47 o                         
   2 -12 -20          5.02          4.55         7.65 o                         
   3 -12 -20         22.86         38.22        15.47 o                         
   4 -12 -20         19.26         27.23        11.07 o                         
 -11 -11 -20          6.42          0.78        13.71 o                         
 -10 -11 -20         27.89         15.09         8.46 o                         
  -9 -11 -20         61.70         59.43         9.68 o                         
  -8 -11 -20        147.51        179.36        11.35 o                         
  -7 -11 -20        120.45        111.75        14.00 o                         
  -6 -11 -20        272.32        302.03        11.75 o                         
  -5 -11 -20         38.92         37.45         7.33 o                         
  -4 -11 -20          1.66          1.85         5.73 o                         
  -3 -11 -20         50.67         39.43         6.90 o                         
  -2 -11 -20         58.43         57.89         7.12 o                         
  -1 -11 -20         21.02         19.34         6.45 o                         
   0 -11 -20         67.66         57.72         9.49 o                         
   1 -11 -20         12.92         24.49         6.93 o                         
   2 -11 -20         10.80         16.50         6.76 o                         
   3 -11 -20         43.61         25.55         8.77 o                         
   4 -11 -20         53.49         45.11        10.47 o                         
   5 -11 -20         50.10         47.42        12.22 o                         
 -11 -10 -20        168.57        187.37        23.99 o                         
 -10 -10 -20         51.50         39.94         9.35 o                         
  -9 -10 -20         86.52         89.99         9.81 o                         
  -8 -10 -20         17.32         30.71         7.26 o                         
  -7 -10 -20        204.18        188.41        11.97 o                         
  -6 -10 -20         11.59         16.05         7.19 o                         
  -5 -10 -20        143.90        130.41         9.25 o                         
  -4 -10 -20        155.02        159.41        12.43 o                         
  -3 -10 -20        611.91        612.76        15.96 o                         
  -2 -10 -20          0.90         -1.49         5.72 o                         
  -1 -10 -20        127.01        130.52         8.98 o                         
   0 -10 -20         33.53         36.04         7.05 o                         
   1 -10 -20        317.52        323.27        13.12 o                         
   2 -10 -20         24.55         24.86         6.97 o                         
   3 -10 -20         21.38         -4.64         8.77 o                         
   4 -10 -20         13.28         -0.57         7.89 o                         
   5 -10 -20         61.39         55.62         9.93 o                         
 -11  -9 -20         22.46         20.43        14.19 o                         
 -10  -9 -20        181.85        220.44        22.48 o                         
  -9  -9 -20         53.18         36.44         6.71 o                         
  -8  -9 -20         27.83         22.87         6.50 o                         
  -7  -9 -20         79.35         75.64         9.38 o                         
  -6  -9 -20         64.16         68.33         7.36 o                         
  -5  -9 -20         41.38         45.67         6.68 o                         
  -4  -9 -20        131.33        128.84        10.80 o                         
  -3  -9 -20          0.82          4.83         5.70 o                         
  -2  -9 -20        345.71        381.36        13.04 o                         
  -1  -9 -20         88.57         86.04         8.09 o                         
   0  -9 -20         77.38         99.32        10.50 o                         
   1  -9 -20         47.65         57.10         8.24 o                         
   2  -9 -20          0.26          2.91         6.38 o                         
   3  -9 -20          7.65         13.37         9.95 o                         
   4  -9 -20         26.08         20.99        13.89 o                         
   5  -9 -20          7.41         -0.47         8.21 o                         
   6  -9 -20         31.55         25.18        10.98 o                         
 -12  -8 -20         36.56         47.02        15.99 o                         
 -11  -8 -20        110.61        141.07        20.24 o                         
 -10  -8 -20         15.00         12.21         8.11 o                         
  -9  -8 -20          8.97          0.72         5.32 o                         
  -8  -8 -20         20.14         15.35         8.08 o                         
  -7  -8 -20         81.10         78.89         7.15 o                         
  -6  -8 -20         12.85         11.30         7.52 o                         
  -5  -8 -20         20.69         20.14         7.69 o                         
  -4  -8 -20         27.10         30.77        10.03 o                         
  -3  -8 -20        150.35        160.87         9.69 o                         
  -2  -8 -20         17.77         22.00         6.49 o                         
  -1  -8 -20         20.33         21.13         8.99 o                         
   0  -8 -20        141.93        111.89         8.56 o                         
   1  -8 -20        100.85        100.69         8.35 o                         
   2  -8 -20         36.43         34.67         7.34 o                         
   3  -8 -20         32.02         23.49         7.18 o                         
   4  -8 -20         72.25         54.75         9.91 o                         
   5  -8 -20         96.36         91.72        15.00 o                         
   6  -8 -20         79.38         97.98        12.15 o                         
 -11  -7 -20         15.59         10.32        14.58 o                         
 -10  -7 -20        187.19        215.17        17.10 o                         
  -9  -7 -20         13.84         15.56         5.22 o                         
  -8  -7 -20        159.42        171.19        10.55 o                         
  -7  -7 -20        171.05        177.23         9.70 o                         
  -6  -7 -20         53.35         40.09         5.90 o                         
  -5  -7 -20        186.69        169.04        14.70 o                         
  -4  -7 -20        241.18        279.27        22.62 o                         
  -3  -7 -20        219.16        219.29        11.01 o                         
  -2  -7 -20        109.51        108.73         8.51 o                         
  -1  -7 -20         80.51         70.15         7.57 o                         
   0  -7 -20         83.38         76.56         7.71 o                         
   1  -7 -20         83.82         89.28         8.12 o                         
   2  -7 -20         54.62         50.40         7.67 o                         
   3  -7 -20          8.67          7.34         7.00 o                         
   4  -7 -20         98.21        111.02        19.74 o                         
   5  -7 -20         56.68         65.25        14.98 o                         
   6  -7 -20         25.66         36.13        16.88 o                         
   7  -7 -20         10.19         15.92         9.01 o                         
 -11  -6 -20          5.22          7.50        14.76 o                         
 -10  -6 -20         47.54         50.61        15.19 o                         
  -9  -6 -20          7.83         10.57         8.35 o                         
  -8  -6 -20          6.84         15.03         5.72 o                         
  -7  -6 -20         36.81         52.92         5.88 o                         
  -6  -6 -20        262.74        290.72        10.60 o                         
  -5  -6 -20         42.44         23.69         6.10 o                         
  -4  -6 -20        441.89        489.14        14.39 o                         
  -3  -6 -20          2.23         -0.02         6.07 o                         
  -2  -6 -20         31.55         21.12         6.25 o                         
  -1  -6 -20         65.45         64.31         7.34 o                         
   0  -6 -20        248.03        250.00        15.75 o                         
   1  -6 -20        239.92        241.40        18.83 o                         
   2  -6 -20         15.11          9.08         7.50 o                         
   3  -6 -20          2.12          8.58         7.78 o                         
   4  -6 -20        130.50        138.78        11.64 o                         
   5  -6 -20         97.07         97.13        10.93 o                         
   6  -6 -20         18.81         13.98         8.61 o                         
   7  -6 -20          2.43          7.38         8.82 o                         
 -11  -5 -20         42.65         36.57        16.08 o                         
 -10  -5 -20         68.48         75.32        11.82 o                         
  -9  -5 -20         27.15         35.12         6.15 o                         
  -8  -5 -20         93.06         99.58         8.61 o                         
  -7  -5 -20         92.40         93.70         9.13 o                         
  -6  -5 -20          7.12         -0.18         5.46 o                         
  -5  -5 -20        103.25        110.69         7.40 o                         
  -4  -5 -20         22.66         11.18         6.61 o                         
  -3  -5 -20        388.28        427.42        13.43 o                         
  -2  -5 -20        351.24        360.75        16.23 o                         
  -1  -5 -20        508.37        510.20        14.56 o                         
   0  -5 -20         89.31         78.36         7.86 o                         
   1  -5 -20        212.67        204.32        12.52 o                         
   2  -5 -20        263.97        269.48        12.05 o                         
   3  -5 -20         85.17         66.28        11.59 o                         
   4  -5 -20         94.59         96.56        10.76 o                         
   5  -5 -20         45.23         36.99         8.95 o                         
   6  -5 -20         17.41         10.66         8.50 o                         
   7  -5 -20          1.97         -6.77        11.18 o                         
 -11  -4 -20         18.65         59.55        18.14 o                         
 -10  -4 -20         98.97         98.42        30.11 o                         
  -9  -4 -20         77.24         75.97        11.28 o                         
  -8  -4 -20        357.48        403.17        11.62 o                         
  -7  -4 -20         20.23         25.62         6.25 o                         
  -6  -4 -20        101.34        107.94         7.18 o                         
  -5  -4 -20         24.84         20.14         5.45 o                         
  -4  -4 -20         62.27         56.66         7.15 o                         
  -3  -4 -20        421.10        486.69        14.20 o                         
  -2  -4 -20         72.60         80.69         7.58 o                         
  -1  -4 -20         27.26         34.83         8.71 o                         
   0  -4 -20         50.69         51.87         7.22 o                         
   1  -4 -20         21.29         12.19         6.63 o                         
   2  -4 -20         45.15         39.67         7.02 o                         
   3  -4 -20         16.37         13.15         7.85 o                         
   4  -4 -20          5.57         10.54         7.86 o                         
   5  -4 -20        165.03        161.12        12.29 o                         
   6  -4 -20         17.72         28.20         9.62 o                         
   7  -4 -20         38.18         25.83        10.69 o                         
 -11  -3 -20         25.62         29.84        16.44 o                         
 -10  -3 -20          3.28         -9.13         9.13 o                         
  -9  -3 -20         55.59         51.98         8.18 o                         
  -8  -3 -20          5.61         11.76         7.13 o                         
  -7  -3 -20         76.87         66.93         6.84 o                         
  -6  -3 -20         44.78         38.45         9.16 o                         
  -5  -3 -20        346.20        359.33        14.16 o                         
  -4  -3 -20         70.28         50.93         8.38 o                         
  -3  -3 -20         13.07         11.97         6.52 o                         
  -2  -3 -20        104.24         98.53         9.06 o                         
  -1  -3 -20        165.54        163.12        10.00 o                         
   0  -3 -20        210.29        196.82        14.87 o                         
   1  -3 -20         73.15         54.58         7.25 o                         
   2  -3 -20        197.60        219.24        13.02 o                         
   3  -3 -20         54.08         46.87        12.00 o                         
   4  -3 -20         91.42         89.06        10.05 o                         
   5  -3 -20        168.88        189.83        13.58 o                         
   6  -3 -20         15.74         18.34         9.48 o                         
   7  -3 -20         20.83          6.56        14.45 o                         
 -11  -2 -20          8.19         17.73        16.08 o                         
 -10  -2 -20         39.33         30.17        11.16 o                         
  -9  -2 -20         42.56         44.88        12.19 o                         
  -8  -2 -20         17.07          9.88         5.51 o                         
  -7  -2 -20        136.04        138.08         7.88 o                         
  -6  -2 -20         28.01         37.34         5.93 o                         
  -5  -2 -20        201.75        211.90        10.61 o                         
  -4  -2 -20         54.38         72.10         8.25 o                         
  -3  -2 -20          4.40         -1.44         5.96 o                         
  -2  -2 -20         25.15         21.04         7.04 o                         
  -1  -2 -20         10.98          5.36         6.11 o                         
   0  -2 -20         74.20         69.84         7.71 o                         
   1  -2 -20         69.51         60.11         7.91 o                         
   2  -2 -20         94.27         92.94         9.77 o                         
   3  -2 -20         17.05         16.13         8.14 o                         
   4  -2 -20         93.66        108.32        10.51 o                         
   5  -2 -20         13.27         11.37         7.63 o                         
   6  -2 -20          8.30         -0.99        11.42 o                         
   7  -2 -20         42.25         35.43         9.50 o                         
   8  -2 -20         79.65         65.63        27.21 o                         
 -11  -1 -20          9.05         11.61        10.47 o                         
 -10  -1 -20         20.42         13.53         9.91 o                         
  -9  -1 -20         12.30         13.70         8.05 o                         
  -8  -1 -20          1.40         -6.27         6.47 o                         
  -7  -1 -20         77.30         79.66         7.32 o                         
  -6  -1 -20         14.56          8.40         6.65 o                         
  -5  -1 -20        180.91        203.35        10.50 o                         
  -4  -1 -20        185.73        199.61        11.36 o                         
  -3  -1 -20        413.63        463.03        14.24 o                         
  -2  -1 -20        345.13        399.95        14.19 o                         
  -1  -1 -20        291.73        310.16        12.92 o                         
   0  -1 -20         49.17         42.05         8.73 o                         
   1  -1 -20        270.00        285.78        14.14 o                         
   2  -1 -20        399.11        439.26        16.18 o                         
   3  -1 -20         44.92         45.00         8.40 o                         
   4  -1 -20         27.77         33.09         8.45 o                         
   5  -1 -20        138.37        151.70        20.32 o                         
   6  -1 -20         18.85         17.72         7.94 o                         
   7  -1 -20         12.62         23.56         9.35 o                         
   8  -1 -20         22.37         10.23        13.16 o                         
 -10   0 -20          5.68         -1.86        10.41 o                         
  -9   0 -20        149.07        129.92        15.96 o                         
  -8   0 -20        258.91        284.50        15.36 o                         
  -7   0 -20         64.11         59.39         8.56 o                         
  -6   0 -20         29.44         20.30         6.85 o                         
  -5   0 -20        209.03        219.28        12.81 o                         
  -4   0 -20         87.23         77.69         7.33 o                         
  -3   0 -20          8.88          4.00         6.22 o                         
  -2   0 -20         36.54         39.64         7.83 o                         
  -1   0 -20        237.25        263.88        12.30 o                         
   0   0 -20          2.24         -6.67         6.67 o                         
   1   0 -20          5.82         14.84         7.09 o                         
   2   0 -20         51.00         39.40         8.18 o                         
   3   0 -20          1.39         -1.93         7.47 o                         
   4   0 -20        116.67        115.54        10.19 o                         
   5   0 -20         67.10         71.90        19.55 o                         
   6   0 -20         38.11         22.73         8.20 o                         
   7   0 -20         50.40         48.34        14.82 o                         
   8   0 -20          4.74         20.74        24.01 o                         
 -10   1 -20          6.55         10.55        15.83 o                         
  -9   1 -20         23.97         10.41        13.66 o                         
  -8   1 -20         45.80         59.90         9.45 o                         
  -7   1 -20         60.32         40.01         8.83 o                         
  -6   1 -20         51.08         54.10         8.85 o                         
  -5   1 -20         52.62         52.70         7.74 o                         
  -4   1 -20        133.17        138.54         9.57 o                         
  -3   1 -20        136.29        133.81        10.95 o                         
  -2   1 -20         10.34         10.13         8.34 o                         
  -1   1 -20         59.06         56.99         8.57 o                         
   0   1 -20        114.19        118.08         9.83 o                         
   1   1 -20         26.07         25.33         7.46 o                         
   2   1 -20        202.39        235.58        13.97 o                         
   3   1 -20        120.33        115.65        18.13 o                         
   4   1 -20         64.89         63.25        10.41 o                         
   5   1 -20         11.35         31.90        10.21 o                         
   6   1 -20        119.17        117.60        15.31 o                         
   7   1 -20         97.51         75.76        31.47 o                         
  -9   2 -20         52.57         38.73        10.60 o                         
  -8   2 -20         34.14         26.15         8.98 o                         
  -7   2 -20         13.88          6.62         7.86 o                         
  -6   2 -20         34.73         26.17         8.98 o                         
  -5   2 -20         26.70         12.24         6.59 o                         
  -4   2 -20         37.93         38.61         9.85 o                         
  -3   2 -20         17.84         19.54         6.94 o                         
  -2   2 -20         13.54         13.34         7.61 o                         
  -1   2 -20         83.40         83.42        10.73 o                         
   0   2 -20        113.98        117.86        17.06 o                         
   1   2 -20         31.17         16.26        11.53 o                         
   2   2 -20         18.01         16.48         7.47 o                         
   3   2 -20        113.07        125.34        10.51 o                         
   4   2 -20         10.64          9.47         6.38 o                         
   5   2 -20          0.48        -10.36        10.36 o                         
   6   2 -20         16.02          4.12         8.17 o                         
   7   2 -20        157.09        122.09        15.93 o                         
  -9   3 -20         16.58        135.29        59.44 o                         
  -8   3 -20          9.84        -11.57        15.79 o                         
  -7   3 -20        122.58        123.89        10.69 o                         
  -6   3 -20         56.22         62.20         9.06 o                         
  -5   3 -20         23.33         18.29         7.55 o                         
  -4   3 -20         69.43         52.20         8.37 o                         
  -3   3 -20         23.08         15.92         7.32 o                         
  -2   3 -20         69.54         70.85         7.81 o                         
  -1   3 -20        143.66        146.43        10.59 o                         
   0   3 -20        148.29        161.19        12.14 o                         
   1   3 -20        118.68        111.15         9.85 o                         
   2   3 -20         42.85         34.71         8.31 o                         
   3   3 -20        111.77        121.85        13.12 o                         
   4   3 -20         33.67         26.40         7.67 o                         
   5   3 -20         27.50         16.33         7.52 o                         
   6   3 -20         46.54         33.61        17.24 o                         
   7   3 -20         15.80         -7.31        11.11 o                         
  -8   4 -20          0.47        -13.97        16.18 o                         
  -7   4 -20         38.57         43.92        10.17 o                         
  -6   4 -20         97.09        101.77        10.83 o                         
  -5   4 -20         60.01         79.79        12.58 o                         
  -4   4 -20        146.99        148.44        11.20 o                         
  -3   4 -20         18.71         11.04         6.71 o                         
  -2   4 -20        113.12        109.35         8.70 o                         
  -1   4 -20         53.27         52.93         7.70 o                         
   0   4 -20         36.53         34.39         7.91 o                         
   1   4 -20         28.93         31.57         8.43 o                         
   2   4 -20         26.58         38.50        28.11 o                         
   3   4 -20        100.18         82.98        11.05 o                         
   4   4 -20        162.46        162.24        12.22 o                         
   5   4 -20         49.48         27.76        23.73 o                         
   6   4 -20         24.02         24.59        15.16 o                         
   7   4 -20         29.22         26.13        18.63 o                         
  -7   5 -20         11.58          6.37         7.85 o                         
  -6   5 -20         62.33         43.36         9.66 o                         
  -5   5 -20          2.37         -2.65        21.13 o                         
  -4   5 -20         37.12         37.35         9.34 o                         
  -3   5 -20         67.24         68.95         8.14 o                         
  -2   5 -20         28.52         38.95         8.40 o                         
  -1   5 -20         49.72         54.56        10.64 o                         
   0   5 -20         28.26         16.06        13.07 o                         
   1   5 -20        217.86        227.50        16.48 o                         
   2   5 -20         19.47         10.17         7.17 o                         
   3   5 -20         44.79         38.77         7.90 o                         
   4   5 -20         15.63         12.16         6.98 o                         
   5   5 -20         41.04         22.95        11.42 o                         
   6   5 -20         75.18         77.42        13.74 o                         
  -6   6 -20         45.49         57.17         9.46 o                         
  -5   6 -20         24.69         16.84        11.56 o                         
  -4   6 -20         17.42         25.69         8.61 o                         
  -3   6 -20         45.72         46.94         9.02 o                         
  -2   6 -20         47.12         31.13         6.91 o                         
  -1   6 -20        126.33        130.94        15.66 o                         
   0   6 -20        116.43        109.95        11.39 o                         
   1   6 -20         56.80         47.10         8.74 o                         
   2   6 -20         24.22         23.12         7.03 o                         
   3   6 -20        133.49        166.01        17.31 o                         
   4   6 -20          7.97         12.54        10.58 o                         
   5   6 -20         12.78         17.22        10.63 o                         
   6   6 -20         28.97         27.21        11.58 o                         
  -5   7 -20          0.71         -9.74         9.74 o                         
  -4   7 -20         16.97         11.08        14.35 o                         
  -3   7 -20          7.85         10.37         9.35 o                         
  -2   7 -20         76.53         72.25        16.14 o                         
  -1   7 -20         26.08         18.18         9.14 o                         
   0   7 -20         30.67         24.99         9.45 o                         
   1   7 -20         73.04         57.62        29.95 o                         
   2   7 -20         60.01         46.43        11.08 o                         
   3   7 -20          1.26          4.36         9.54 o                         
   4   7 -20         11.72          8.63        10.26 o                         
   5   7 -20          8.62         -2.10        11.30 o                         
  -4   8 -20         62.36         67.23         9.73 o                         
  -3   8 -20         52.57         43.37         9.68 o                         
  -2   8 -20         74.21         78.20        12.71 o                         
  -1   8 -20          6.56         13.65        14.87 o                         
   0   8 -20          0.68         -0.73         8.95 o                         
   1   8 -20          1.07          9.52         9.58 o                         
   2   8 -20         20.70         18.93        13.59 o                         
   3   8 -20         75.74         72.65        16.23 o                         
   4   8 -20         15.69         11.22        12.98 o                         
  -1   9 -20          3.92         -6.90         9.49 o                         
   0   9 -20         40.36         16.33        11.80 o                         
   1   9 -20          6.41          2.36        10.76 o                         
  -6 -17 -19         12.39          8.29         8.55 o                         
  -5 -17 -19          4.81         -4.78        15.44 o                         
  -4 -17 -19          4.96         -1.51        12.74 o                         
  -3 -17 -19         15.30         22.85        16.31 o                         
  -2 -17 -19         34.76         28.99        22.01 o                         
  -8 -16 -19         36.93         48.16        18.60 o                         
  -7 -16 -19         69.18         83.90        10.59 o                         
  -6 -16 -19         48.58         31.17         9.02 o                         
  -5 -16 -19         56.13         66.92         8.83 o                         
  -4 -16 -19          6.48          1.90         6.65 o                         
  -3 -16 -19         22.74         15.71         7.97 o                         
  -2 -16 -19         24.82         26.38         9.49 o                         
  -1 -16 -19         10.62         24.56         9.42 o                         
   0 -16 -19          2.69          2.72         9.15 o                         
  -9 -15 -19          7.15          7.92        18.40 o                         
  -8 -15 -19          0.73         -5.69         5.69 o                         
  -7 -15 -19         18.74          6.83         7.43 o                         
  -6 -15 -19         50.86         56.17         7.65 o                         
  -5 -15 -19         63.54         71.96        11.59 o                         
  -4 -15 -19          9.36          7.91         7.70 o                         
  -3 -15 -19         26.60         23.50         7.35 o                         
  -2 -15 -19         12.70         15.92        12.02 o                         
  -1 -15 -19          6.52         13.31        18.13 o                         
   0 -15 -19         20.02         17.62         8.79 o                         
   1 -15 -19         64.69         56.46        18.25 o                         
   2 -15 -19          7.04         14.78         9.07 o                         
 -10 -14 -19         54.47         68.60        12.05 o                         
  -9 -14 -19          0.30          0.17        15.07 o                         
  -8 -14 -19          1.60          1.28        12.31 o                         
  -7 -14 -19        105.43        106.67        13.10 o                         
  -6 -14 -19         59.81         53.32        13.24 o                         
  -5 -14 -19         25.66         11.88         6.51 o                         
  -4 -14 -19         37.00         29.21         6.10 o                         
  -3 -14 -19         51.72         58.71         7.67 o                         
  -2 -14 -19         24.43         17.71         6.00 o                         
  -1 -14 -19          3.22          1.94         7.75 o                         
   0 -14 -19        107.54         83.96         9.78 o                         
   1 -14 -19         10.83         -2.44        13.88 o                         
   2 -14 -19         13.43         19.25         9.82 o                         
   3 -14 -19         44.70         54.95        11.44 o                         
 -11 -13 -19          2.68         -5.20         9.57 o                         
 -10 -13 -19         68.96         51.46        11.25 o                         
  -9 -13 -19          7.83          0.20         9.40 o                         
  -8 -13 -19          1.05         -8.42        10.01 o                         
  -7 -13 -19        140.62        187.66        10.77 o                         
  -6 -13 -19         43.71         43.97         6.18 o                         
  -5 -13 -19         71.07         60.70         6.54 o                         
  -4 -13 -19         49.79         52.90         7.93 o                         
  -3 -13 -19         75.89         75.85         7.64 o                         
  -2 -13 -19          6.75         -4.51         5.52 o                         
  -1 -13 -19        106.12         91.78         7.83 o                         
   0 -13 -19          5.16          2.24         8.06 o                         
   1 -13 -19          8.28         -0.21         6.42 o                         
   2 -13 -19         87.21         74.91         9.64 o                         
   3 -13 -19        180.37        185.82        18.94 o                         
   4 -13 -19         68.09         49.89        11.35 o                         
 -11 -12 -19          9.54          1.64        13.26 o                         
 -10 -12 -19          5.21          7.69         7.14 o                         
  -9 -12 -19         41.46         28.07        12.70 o                         
  -8 -12 -19        156.78        159.48        10.27 o                         
  -7 -12 -19         42.05         35.16         7.82 o                         
  -6 -12 -19         63.52         65.41         6.60 o                         
  -5 -12 -19          9.50          7.36         7.10 o                         
  -4 -12 -19        212.50        224.98        12.74 o                         
  -3 -12 -19         51.28         51.03         7.45 o                         
  -2 -12 -19         10.30         11.15         6.39 o                         
  -1 -12 -19         32.28         22.18         6.17 o                         
   0 -12 -19         58.03         54.86         9.80 o                         
   1 -12 -19          1.01         -1.92         5.95 o                         
   2 -12 -19         27.64         27.07         8.19 o                         
   3 -12 -19         31.81         33.90        11.25 o                         
   4 -12 -19         89.87         94.00        12.78 o                         
 -11 -11 -19         10.19          5.85        11.81 o                         
 -10 -11 -19         39.15         43.09         8.59 o                         
  -9 -11 -19         88.77         96.12         6.84 o                         
  -8 -11 -19         44.99         39.83         9.88 o                         
  -7 -11 -19         78.50         83.52         8.78 o                         
  -6 -11 -19         18.00          6.82         5.86 o                         
  -5 -11 -19         64.56         65.90         6.69 o                         
  -4 -11 -19         42.19         26.04         6.86 o                         
  -3 -11 -19         87.79         93.32         7.74 o                         
  -2 -11 -19          7.03          5.58         5.72 o                         
  -1 -11 -19        166.17        154.63        17.31 o                         
   0 -11 -19         29.41         24.63         6.73 o                         
   1 -11 -19        140.56        151.00        10.13 o                         
   2 -11 -19         39.09         17.02         7.21 o                         
   3 -11 -19         81.22         74.19         8.46 o                         
   4 -11 -19         40.83         28.27         9.04 o                         
   5 -11 -19          9.75          1.67        18.69 o                         
 -12 -10 -19          6.86         -7.20        11.32 o                         
 -11 -10 -19        113.32        118.58        16.60 o                         
 -10 -10 -19         31.73         20.23        14.47 o                         
  -9 -10 -19        129.39        149.11         9.22 o                         
  -8 -10 -19        116.34        114.04        11.19 o                         
  -7 -10 -19         20.05         19.41         7.59 o                         
  -6 -10 -19        109.30        105.78         9.47 o                         
  -5 -10 -19        164.73        177.13        17.01 o                         
  -4 -10 -19        571.87        599.38        15.36 o                         
  -3 -10 -19         98.82         89.73         7.54 o                         
  -2 -10 -19        139.73        135.80         9.00 o                         
  -1 -10 -19        361.82        359.30        13.52 o                         
   0 -10 -19         28.21         27.75         7.26 o                         
   1 -10 -19         54.84         54.73         9.43 o                         
   2 -10 -19         28.80         36.64        13.87 o                         
   3 -10 -19        167.23        174.07        18.17 o                         
   4 -10 -19         37.98         30.43         9.10 o                         
   5 -10 -19         94.03         92.46        22.24 o                         
   6 -10 -19         22.49         -5.99         9.92 o                         
 -12  -9 -19         19.56         33.29        18.97 o                         
 -11  -9 -19        116.11         91.46        15.62 o                         
 -10  -9 -19          5.12         11.22         4.83 o                         
  -9  -9 -19         62.02         73.38         6.72 o                         
  -8  -9 -19         20.20         16.28         6.49 o                         
  -7  -9 -19        303.40        289.66        10.92 o                         
  -6  -9 -19        102.95         99.80         6.85 o                         
  -5  -9 -19        132.31        137.90        15.52 o                         
  -4  -9 -19        261.22        292.42        12.17 o                         
  -3  -9 -19         43.23         32.17         6.50 o                         
  -2  -9 -19         43.48         54.02         9.67 o                         
  -1  -9 -19         64.49         48.46         7.06 o                         
   0  -9 -19        179.81        187.74        12.36 o                         
   1  -9 -19         41.69         38.55         6.85 o                         
   2  -9 -19         36.90         32.20         6.93 o                         
   3  -9 -19         59.65         49.51        11.25 o                         
   4  -9 -19          6.14          2.45        13.41 o                         
   5  -9 -19        149.37        144.05        18.92 o                         
   6  -9 -19         14.01          4.71         8.26 o                         
 -12  -8 -19         22.77         14.02        18.82 o                         
 -11  -8 -19         87.19         75.16        50.86 o                         
 -10  -8 -19         14.18         15.78         4.90 o                         
  -9  -8 -19        151.45        150.14         8.10 o                         
  -8  -8 -19         51.62         65.01         6.40 o                         
  -7  -8 -19         20.95         21.92         5.83 o                         
  -6  -8 -19         17.64         12.32         5.02 o                         
  -5  -8 -19        859.12        882.39        18.02 o                         
  -4  -8 -19         27.82         23.42         6.45 o                         
  -3  -8 -19         67.42         63.86         6.94 o                         
  -2  -8 -19         12.24          8.13         5.75 o                         
  -1  -8 -19        295.38        299.10        11.91 o                         
   0  -8 -19         73.51         66.13         7.32 o                         
   1  -8 -19        120.00        133.27         9.01 o                         
   2  -8 -19         27.83          7.26         6.21 o                         
   3  -8 -19        339.08        313.41        15.82 o                         
   4  -8 -19         13.90         19.07         8.76 o                         
   5  -8 -19        143.98        132.97        13.35 o                         
   6  -8 -19         73.84         76.01        10.54 o                         
   7  -8 -19        121.46        103.78        13.85 o                         
 -12  -7 -19         17.34         35.10        14.42 o                         
 -11  -7 -19         43.93         27.22        41.22 o                         
 -10  -7 -19         83.83         72.10         8.38 o                         
  -9  -7 -19         54.91         54.21         9.72 o                         
  -8  -7 -19         14.20         22.69         6.72 o                         
  -7  -7 -19         39.26         39.93         6.02 o                         
  -6  -7 -19        409.59        413.03        12.73 o                         
  -5  -7 -19         14.04         14.07         5.06 o                         
  -4  -7 -19        443.38        467.82        17.43 o                         
  -3  -7 -19        129.32        135.66        10.48 o                         
  -2  -7 -19        248.84        245.28        11.71 o                         
  -1  -7 -19        197.52        188.96        10.70 o                         
   0  -7 -19         83.00         81.39         7.92 o                         
   1  -7 -19         97.20         97.06         9.98 o                         
   2  -7 -19        123.33        143.82        13.50 o                         
   3  -7 -19         34.63         18.97         7.18 o                         
   4  -7 -19        107.96        103.41        15.81 o                         
   5  -7 -19         53.19         57.42        13.14 o                         
   6  -7 -19         65.27         74.05        12.12 o                         
   7  -7 -19         21.97         31.68        10.92 o                         
 -12  -6 -19         67.95         84.77        18.56 o                         
 -11  -6 -19          1.69         -0.99        12.25 o                         
 -10  -6 -19          4.34          4.92        11.81 o                         
  -9  -6 -19         47.41         27.82         5.18 o                         
  -8  -6 -19         85.73         88.48         7.83 o                         
  -7  -6 -19          7.10          6.43         6.60 o                         
  -6  -6 -19          6.64          0.49         5.74 o                         
  -5  -6 -19        101.00        107.79         6.96 o                         
  -4  -6 -19         19.14         18.66         5.17 o                         
  -3  -6 -19        164.08        158.17         9.16 o                         
  -2  -6 -19        234.52        228.06        10.59 o                         
  -1  -6 -19         59.86         52.48         7.08 o                         
   0  -6 -19         19.46         15.99         6.09 o                         
   1  -6 -19        373.61        375.34        12.91 o                         
   2  -6 -19        237.40        239.45        11.40 o                         
   3  -6 -19        203.77        179.39        10.49 o                         
   4  -6 -19         80.95         79.56         9.61 o                         
   5  -6 -19          7.98         12.32         9.59 o                         
   6  -6 -19        131.01        129.63        11.56 o                         
   7  -6 -19          9.85         25.19        15.12 o                         
 -12  -5 -19         53.53         45.71        16.56 o                         
 -11  -5 -19         10.40        -15.39        15.39 o                         
 -10  -5 -19        103.06         89.36        13.32 o                         
  -9  -5 -19         44.35         46.11        10.56 o                         
  -8  -5 -19          2.95         10.83         5.21 o                         
  -7  -5 -19         62.31         50.95         6.25 o                         
  -6  -5 -19        465.50        493.86        18.93 o                         
  -5  -5 -19        175.94        191.74         8.95 o                         
  -4  -5 -19         29.08         25.45         5.92 o                         
  -3  -5 -19        361.02        348.44        16.74 o                         
  -2  -5 -19        575.04        609.34        15.51 o                         
  -1  -5 -19        115.91        109.38         9.78 o                         
   0  -5 -19        166.53        180.26        10.04 o                         
   1  -5 -19        136.36        145.39        10.18 o                         
   2  -5 -19        246.75        255.38        11.70 o                         
   3  -5 -19         76.17         78.28         7.77 o                         
   4  -5 -19         65.64         56.03         8.87 o                         
   5  -5 -19         29.01         17.16         8.45 o                         
   6  -5 -19          3.78         10.61         7.97 o                         
   7  -5 -19         11.12          8.90         8.70 o                         
   8  -5 -19         48.73         20.95         9.88 o                         
 -12  -4 -19         25.82         32.71        17.63 o                         
 -11  -4 -19         22.11          4.67        15.39 o                         
 -10  -4 -19         14.52         11.90         7.49 o                         
  -9  -4 -19        175.75        202.05        12.22 o                         
  -8  -4 -19        251.97        282.72        18.87 o                         
  -7  -4 -19          3.01          7.18         4.62 o                         
  -6  -4 -19         97.06        121.89         7.43 o                         
  -5  -4 -19         46.61         56.60         6.34 o                         
  -4  -4 -19         36.47         38.35         6.21 o                         
  -3  -4 -19         37.03         35.84         5.70 o                         
  -2  -4 -19        186.48        181.02         9.70 o                         
  -1  -4 -19        182.50        187.79         9.96 o                         
   0  -4 -19         30.85         30.20         7.21 o                         
   1  -4 -19         59.98         39.16         7.62 o                         
   2  -4 -19        273.91        280.32        13.35 o                         
   3  -4 -19        198.62        195.39        11.16 o                         
   4  -4 -19        126.49        120.51        10.46 o                         
   5  -4 -19         97.59         81.14        10.37 o                         
   6  -4 -19          7.24          6.76         9.22 o                         
   7  -4 -19        169.02        162.13        13.42 o                         
   8  -4 -19         78.28         84.72        14.74 o                         
 -12  -3 -19         11.87         20.69        16.18 o                         
 -11  -3 -19         42.73         33.49        11.69 o                         
 -10  -3 -19         14.58         13.48         8.64 o                         
  -9  -3 -19         27.92         17.52         9.11 o                         
  -8  -3 -19         89.54         94.51         7.66 o                         
  -7  -3 -19        259.44        278.16        14.26 o                         
  -6  -3 -19         48.53         53.43         6.05 o                         
  -5  -3 -19         35.34         20.62         4.84 o                         
  -4  -3 -19        161.28        152.29         8.12 o                         
  -3  -3 -19       1033.96       1008.99        21.41 o                         
  -2  -3 -19         20.29         27.92         6.42 o                         
  -1  -3 -19        416.20        414.10        18.55 o                         
   0  -3 -19        452.49        457.94        13.74 o                         
   1  -3 -19        369.51        378.14        12.81 o                         
   2  -3 -19        161.48        144.67         9.76 o                         
   3  -3 -19         56.53         50.70         8.37 o                         
   4  -3 -19        119.17        152.76        12.94 o                         
   5  -3 -19         50.53         62.65        11.48 o                         
   6  -3 -19         34.30         15.56         8.51 o                         
   7  -3 -19         60.93         50.97         9.76 o                         
   8  -3 -19         30.82         32.60        13.02 o                         
 -11  -2 -19          7.72         -0.65        10.20 o                         
 -10  -2 -19        288.28        301.73        27.27 o                         
  -9  -2 -19         21.67         25.02        13.41 o                         
  -8  -2 -19         99.02        109.21        11.13 o                         
  -7  -2 -19         19.42         24.51         5.89 o                         
  -6  -2 -19        192.00        209.04        11.06 o                         
  -5  -2 -19         62.66         59.78         5.65 o                         
  -4  -2 -19         12.48         11.30         5.28 o                         
  -3  -2 -19         45.97         54.05         6.24 o                         
  -2  -2 -19         32.75         27.13         7.13 o                         
  -1  -2 -19        195.55        185.59        10.34 o                         
   0  -2 -19         17.69         13.71         6.31 o                         
   1  -2 -19         13.73         17.55         7.30 o                         
   2  -2 -19        109.70        106.98         8.64 o                         
   3  -2 -19         49.97         48.89         8.31 o                         
   4  -2 -19         13.32         10.90         7.35 o                         
   5  -2 -19         25.82         32.87         7.97 o                         
   6  -2 -19         22.71          2.18        10.01 o                         
   7  -2 -19        217.08        202.94        14.18 o                         
   8  -2 -19         57.47         58.94        13.65 o                         
 -11  -1 -19         71.92         75.80        18.56 o                         
 -10  -1 -19         21.89         19.67        25.56 o                         
  -9  -1 -19         17.23         12.94         8.28 o                         
  -8  -1 -19         19.17         26.73         6.87 o                         
  -7  -1 -19        307.77        364.39        11.54 o                         
  -6  -1 -19          6.47          2.63         4.70 o                         
  -5  -1 -19        184.54        193.57         9.97 o                         
  -4  -1 -19        151.33        136.60         7.33 o                         
  -3  -1 -19        640.80        657.33        16.33 o                         
  -2  -1 -19         74.01         56.42        10.95 o                         
  -1  -1 -19          3.66          5.69         5.84 o                         
   0  -1 -19        200.81        221.79        14.46 o                         
   1  -1 -19        177.92        183.51        14.08 o                         
   2  -1 -19        143.02        165.53        10.92 o                         
   3  -1 -19         36.21         31.77         8.00 o                         
   4  -1 -19        125.95        119.81        10.60 o                         
   5  -1 -19        122.56         98.14        10.14 o                         
   6  -1 -19         51.20         52.39        11.88 o                         
   7  -1 -19          8.79          6.28         7.78 o                         
   8  -1 -19         53.11         39.56        15.68 o                         
 -11   0 -19         10.06         14.30         9.77 o                         
 -10   0 -19        222.37        216.59        14.23 o                         
  -9   0 -19         26.87         24.31         8.59 o                         
  -8   0 -19         57.09         46.06        10.85 o                         
  -7   0 -19        117.33        117.12        13.16 o                         
  -6   0 -19        149.18        174.22        13.31 o                         
  -5   0 -19         79.95         75.99         6.58 o                         
  -4   0 -19         46.06         37.45         6.37 o                         
  -3   0 -19        192.54        203.84        10.68 o                         
  -2   0 -19         21.37         21.50         6.78 o                         
  -1   0 -19        178.78        181.86        10.68 o                         
   0   0 -19         57.21         55.54        12.51 o                         
   1   0 -19         47.89         53.52         8.40 o                         
   2   0 -19        267.74        285.62        22.65 o                         
   3   0 -19        145.47        147.81        10.76 o                         
   4   0 -19         15.83          9.17         7.51 o                         
   5   0 -19         92.34         96.17         9.99 o                         
   6   0 -19         52.73         50.34         8.59 o                         
   7   0 -19         15.94          8.43         7.06 o                         
   8   0 -19          9.88          4.89        18.12 o                         
 -10   1 -19         49.34         41.74        19.59 o                         
  -9   1 -19         17.42         40.04        16.70 o                         
  -8   1 -19         50.44         44.14         9.17 o                         
  -7   1 -19         16.82         23.50        12.15 o                         
  -6   1 -19          7.17         19.68         6.82 o                         
  -5   1 -19        128.46        123.66         7.94 o                         
  -4   1 -19        192.83        209.21         9.94 o                         
  -3   1 -19         56.04         59.21         6.64 o                         
  -2   1 -19        160.23        181.56        10.15 o                         
  -1   1 -19         97.84        109.84         8.41 o                         
   0   1 -19        236.24        233.66        12.29 o                         
   1   1 -19        148.88        171.26        11.26 o                         
   2   1 -19         12.33          8.63         6.86 o                         
   3   1 -19        194.43        222.23        13.41 o                         
   4   1 -19        197.19        187.01        13.86 o                         
   5   1 -19         52.30         32.97        19.12 o                         
   6   1 -19        114.00         98.70        13.63 o                         
   7   1 -19        123.71        106.34        17.38 o                         
   8   1 -19          8.79         11.34        21.91 o                         
 -10   2 -19         42.73         37.81         9.61 o                         
  -9   2 -19         26.91         16.99        13.38 o                         
  -8   2 -19         50.65         29.20         8.85 o                         
  -7   2 -19        286.62        320.17        14.83 o                         
  -6   2 -19         12.84         14.38        10.12 o                         
  -5   2 -19         31.24         39.80         7.10 o                         
  -4   2 -19        107.01        105.30         9.28 o                         
  -3   2 -19        200.49        208.67        13.03 o                         
  -2   2 -19        253.92        263.50        13.45 o                         
  -1   2 -19        212.61        211.33        12.39 o                         
   0   2 -19        120.43        128.43        19.06 o                         
   1   2 -19         91.52         90.89         8.92 o                         
   2   2 -19         41.75         36.01         8.79 o                         
   3   2 -19         86.46         86.38         9.11 o                         
   4   2 -19         27.27         13.73         6.47 o                         
   5   2 -19        159.41        148.19        24.47 o                         
   6   2 -19         61.50         53.94         9.03 o                         
   7   2 -19         35.73         20.47        11.97 o                         
   8   2 -19         58.83         51.82        13.16 o                         
  -9   3 -19         60.93         51.01        12.02 o                         
  -8   3 -19         27.12         21.38         8.68 o                         
  -7   3 -19         24.87          6.16        11.01 o                         
  -6   3 -19         39.91         23.59         7.27 o                         
  -5   3 -19        117.75        129.85         8.98 o                         
  -4   3 -19         48.92         47.04         7.67 o                         
  -3   3 -19          0.40         -1.95         5.95 o                         
  -2   3 -19        105.30        107.26        10.47 o                         
  -1   3 -19         85.49         92.72         9.28 o                         
   0   3 -19        171.77        182.17        22.24 o                         
   1   3 -19         47.16         60.51         9.01 o                         
   2   3 -19         49.21         51.29         8.10 o                         
   3   3 -19         42.35         46.62         9.90 o                         
   4   3 -19         18.83         24.39         7.44 o                         
   5   3 -19         82.28         67.11         8.41 o                         
   6   3 -19         51.98         50.27        11.49 o                         
   7   3 -19         15.30          1.86        11.08 o                         
   8   3 -19          4.12        -14.80        14.80 o                         
  -9   4 -19         69.77         47.05        17.51 o                         
  -8   4 -19          1.54         -7.49        15.18 o                         
  -7   4 -19         10.17          1.40        11.80 o                         
  -6   4 -19         49.02         45.34         7.50 o                         
  -5   4 -19        115.95        122.78        14.27 o                         
  -4   4 -19          1.75          6.83         6.21 o                         
  -3   4 -19        112.82        111.96         8.41 o                         
  -2   4 -19        158.44        174.56         9.64 o                         
  -1   4 -19        190.75        218.62        11.00 o                         
   0   4 -19        118.02        116.49         9.44 o                         
   1   4 -19        141.08        119.38         9.29 o                         
   2   4 -19         19.80         16.05        15.33 o                         
   3   4 -19        115.29        103.16        13.49 o                         
   4   4 -19         29.22         16.97         6.94 o                         
   5   4 -19        214.54        230.54        16.75 o                         
   6   4 -19         44.98         41.20        17.44 o                         
   7   4 -19         64.57         57.28        12.66 o                         
  -8   5 -19         17.67         27.36         8.37 o                         
  -7   5 -19         22.34         27.57         9.47 o                         
  -6   5 -19         18.90          8.58         7.44 o                         
  -5   5 -19        102.90        104.55         9.13 o                         
  -4   5 -19         39.47         37.28         8.61 o                         
  -3   5 -19         14.23         20.21         6.70 o                         
  -2   5 -19        274.07        273.29        13.00 o                         
  -1   5 -19         35.02         38.59         6.60 o                         
   0   5 -19          4.60         10.42         8.47 o                         
   1   5 -19         15.10         25.70        16.84 o                         
   2   5 -19          6.98          0.56        10.77 o                         
   3   5 -19         13.07          7.64         6.19 o                         
   4   5 -19         42.96         28.13         9.56 o                         
   5   5 -19         72.55         54.54         9.17 o                         
   6   5 -19         42.71         46.11        11.39 o                         
   7   5 -19         60.23         71.92        16.41 o                         
  -7   6 -19         37.34         31.17         8.08 o                         
  -6   6 -19         42.34         55.16        13.48 o                         
  -5   6 -19         67.92         76.11         9.06 o                         
  -4   6 -19        102.11         99.05         8.32 o                         
  -3   6 -19        165.96        190.50        15.13 o                         
  -2   6 -19         12.35         14.81         6.16 o                         
  -1   6 -19         33.98         12.37        10.42 o                         
   0   6 -19         69.73         80.32         7.50 o                         
   1   6 -19        171.60        181.14        10.41 o                         
   2   6 -19        186.92        197.60        15.93 o                         
   3   6 -19         37.87         22.84         6.68 o                         
   4   6 -19         51.13         53.56         8.28 o                         
   5   6 -19          5.97         11.63        10.05 o                         
   6   6 -19         33.04         37.33        11.96 o                         
   7   6 -19         19.65          8.37        11.36 o                         
  -6   7 -19          8.52          4.63        16.43 o                         
  -5   7 -19         75.97         65.21        13.13 o                         
  -4   7 -19         35.09         48.58         7.93 o                         
  -3   7 -19         32.02         28.55         7.65 o                         
  -2   7 -19         47.34         38.12         7.49 o                         
  -1   7 -19         89.23         84.26         7.46 o                         
   0   7 -19         43.34         57.24         7.60 o                         
   1   7 -19         16.66          8.60         7.24 o                         
   2   7 -19          0.28          2.47         5.04 o                         
   3   7 -19         30.60         10.58        13.71 o                         
   4   7 -19         22.36         26.45        17.97 o                         
   5   7 -19          5.02          5.92         9.09 o                         
   6   7 -19          8.52         15.35        13.13 o                         
  -5   8 -19         35.83         27.57         7.85 o                         
  -4   8 -19          3.56          8.26        16.56 o                         
  -3   8 -19         62.45         52.37        13.52 o                         
  -2   8 -19         21.53         19.39         8.80 o                         
  -1   8 -19         16.00          1.25        10.16 o                         
   0   8 -19         52.38         33.18         7.52 o                         
   1   8 -19        122.55        106.89        10.08 o                         
   2   8 -19         52.60         40.99        10.21 o                         
   3   8 -19         27.01         13.93        10.10 o                         
   4   8 -19         42.63         41.60        11.09 o                         
   5   8 -19         12.04         11.52        11.30 o                         
  -3   9 -19         23.56         17.94        18.61 o                         
  -2   9 -19         19.65         10.21         9.38 o                         
  -1   9 -19         32.21         27.95         9.64 o                         
   0   9 -19         14.27          8.08         8.69 o                         
   1   9 -19          3.35          1.56        10.54 o                         
   2   9 -19          5.10         11.61         9.46 o                         
   3   9 -19         21.61         20.05        13.52 o                         
   4   9 -19          1.80          5.74         9.74 o                         
   0  10 -19         58.02         50.91         9.68 o                         
   1  10 -19         15.35         17.52         9.18 o                         
  -7 -17 -18          0.96          0.49         8.09 o                         
  -6 -17 -18         42.13         51.11         8.96 o                         
  -5 -17 -18         27.58          4.69        12.32 o                         
  -4 -17 -18          9.45         10.69         7.15 o                         
  -3 -17 -18         30.56         22.15        13.70 o                         
  -2 -17 -18         73.60         87.73        16.06 o                         
  -1 -17 -18          2.37         -0.64         8.77 o                         
  -9 -16 -18         67.78         72.45         8.97 o                         
  -8 -16 -18         12.62         -5.18         7.28 o                         
  -7 -16 -18         20.97          9.16         5.88 o                         
  -6 -16 -18          5.16          3.88         7.24 o                         
  -5 -16 -18        102.75         81.58         7.99 o                         
  -4 -16 -18         27.14         22.37        10.05 o                         
  -3 -16 -18         89.04         96.15        13.36 o                         
  -2 -16 -18          7.13          2.18         6.72 o                         
  -1 -16 -18          3.84          8.80        12.33 o                         
   0 -16 -18         20.81         23.55         8.73 o                         
   1 -16 -18         24.24         22.70        10.15 o                         
 -10 -15 -18          4.37         13.45         6.37 o                         
  -9 -15 -18          0.52         -3.32         7.77 o                         
  -8 -15 -18         16.92         26.93         6.47 o                         
  -7 -15 -18        152.33        150.15        16.94 o                         
  -6 -15 -18         16.10         20.09         6.23 o                         
  -5 -15 -18         15.32         21.81         7.13 o                         
  -4 -15 -18         55.33         47.20         6.43 o                         
  -3 -15 -18         53.82         44.05         6.15 o                         
  -2 -15 -18         55.32         48.04         6.56 o                         
  -1 -15 -18          0.32         -0.64         5.83 o                         
   0 -15 -18         82.79         77.39        11.60 o                         
   1 -15 -18         28.21         28.87         9.16 o                         
   2 -15 -18         37.50         38.02         9.88 o                         
 -10 -14 -18         65.84        119.53        28.12 o                         
  -9 -14 -18         77.40         86.80         8.51 o                         
  -8 -14 -18          0.23          3.18         6.85 o                         
  -7 -14 -18         52.06         59.98         9.79 o                         
  -6 -14 -18         32.28         31.14         6.53 o                         
  -5 -14 -18        209.17        240.54         9.87 o                         
  -4 -14 -18         58.52         50.18         6.07 o                         
  -3 -14 -18         23.62         12.79         5.82 o                         
  -2 -14 -18          8.47          8.89         6.24 o                         
  -1 -14 -18         32.20         26.38         6.27 o                         
   0 -14 -18         12.22         16.11        11.65 o                         
   1 -14 -18         15.12         16.16         6.54 o                         
   2 -14 -18          6.35          4.02        10.88 o                         
   3 -14 -18         22.99         27.93        10.09 o                         
 -11 -13 -18          1.84         -0.02         7.62 o                         
 -10 -13 -18          1.80         -3.96         9.16 o                         
  -9 -13 -18          9.04          8.34         7.60 o                         
  -8 -13 -18         51.77         38.57         7.07 o                         
  -7 -13 -18         66.59         63.23         8.30 o                         
  -6 -13 -18         23.89         29.42         5.30 o                         
  -5 -13 -18          8.26          5.90         5.09 o                         
  -4 -13 -18         10.10         -1.47         5.76 o                         
  -3 -13 -18          0.76          6.06         5.14 o                         
  -2 -13 -18         41.06         35.31         6.31 o                         
  -1 -13 -18          2.66         -1.84         5.54 o                         
   0 -13 -18         28.09         16.70         6.02 o                         
   1 -13 -18          7.45          3.10         7.00 o                         
   2 -13 -18        259.79        248.29        12.06 o                         
   3 -13 -18         56.19         62.13         9.30 o                         
   4 -13 -18        108.95         97.79        13.11 o                         
 -11 -12 -18          0.56         -2.92        18.42 o                         
 -10 -12 -18         26.05         12.57        15.49 o                         
  -9 -12 -18         54.79         46.94         6.80 o                         
  -8 -12 -18         92.01         92.58         7.94 o                         
  -7 -12 -18         48.76         41.51         6.15 o                         
  -6 -12 -18         68.42         70.29         6.97 o                         
  -5 -12 -18         22.22         20.02         6.19 o                         
  -4 -12 -18         71.44         72.28         7.06 o                         
  -3 -12 -18         16.06         19.52         6.23 o                         
  -2 -12 -18         36.74         21.76        13.06 o                         
  -1 -12 -18        154.54        138.27        10.00 o                         
   0 -12 -18         17.18         20.22         7.14 o                         
   1 -12 -18        249.06        272.68        21.79 o                         
   2 -12 -18        292.67        310.02        13.67 o                         
   3 -12 -18         61.29         48.40         7.58 o                         
   4 -12 -18         31.08         21.58         8.01 o                         
   5 -12 -18          4.26         -0.52         7.68 o                         
 -12 -11 -18         23.55         48.75        13.06 o                         
 -11 -11 -18         34.15         39.16         7.64 o                         
 -10 -11 -18         66.39         47.87        25.14 o                         
  -9 -11 -18         79.91         85.49         8.69 o                         
  -8 -11 -18         64.21         71.24         6.01 o                         
  -7 -11 -18         35.51         42.40         9.63 o                         
  -6 -11 -18         67.28         55.48         6.95 o                         
  -5 -11 -18         34.30         24.40         5.65 o                         
  -4 -11 -18        152.00        139.66         9.37 o                         
  -3 -11 -18         13.69          7.72         5.42 o                         
  -2 -11 -18         65.44         64.30         7.17 o                         
  -1 -11 -18        175.80        169.21         9.65 o                         
   0 -11 -18        101.06         92.51         7.65 o                         
   1 -11 -18        303.41        294.47        16.22 o                         
   2 -11 -18         47.53         39.35         7.10 o                         
   3 -11 -18          8.97          6.07         7.11 o                         
   4 -11 -18         13.45         12.28         8.44 o                         
   5 -11 -18          0.18         -0.95         7.37 o                         
   6 -11 -18          5.93         -3.43         7.77 o                         
 -11 -10 -18         76.68         84.86         9.97 o                         
 -10 -10 -18          5.74         13.20         4.51 o                         
  -9 -10 -18         30.22         31.37         5.26 o                         
  -8 -10 -18         12.59          9.93         6.26 o                         
  -7 -10 -18        143.36        150.76         8.02 o                         
  -6 -10 -18         28.06         20.16         5.67 o                         
  -5 -10 -18         18.02         11.22         7.47 o                         
  -4 -10 -18        112.24        115.10         7.61 o                         
  -3 -10 -18         22.75         17.35         5.60 o                         
  -2 -10 -18         87.76         75.23         9.64 o                         
  -1 -10 -18         13.17         19.81         5.94 o                         
   0 -10 -18         96.98         99.01         8.21 o                         
   1 -10 -18         38.59         37.38         7.93 o                         
   2 -10 -18         21.34         22.65         6.46 o                         
   3 -10 -18        114.13        121.32        14.72 o                         
   4 -10 -18         29.64         17.12         6.86 o                         
   5 -10 -18         82.58        107.72        11.00 o                         
   6 -10 -18         40.98         12.27        19.00 o                         
 -12  -9 -18          2.17        -11.93        11.93 o                         
 -11  -9 -18        123.95        116.37        11.13 o                         
 -10  -9 -18         47.73         37.46         5.13 o                         
  -9  -9 -18        211.71        223.74        14.26 o                         
  -8  -9 -18          1.28         -4.45         4.49 o                         
  -7  -9 -18        198.25        202.92        10.61 o                         
  -6  -9 -18         32.61         33.16         5.40 o                         
  -5  -9 -18        205.86        217.60        10.90 o                         
  -4  -9 -18         67.79         71.62         6.83 o                         
  -3  -9 -18         76.65         77.08         6.89 o                         
  -2  -9 -18         77.67         77.89         7.14 o                         
  -1  -9 -18        110.41        103.58         7.67 o                         
   0  -9 -18         51.20         52.94         7.58 o                         
   1  -9 -18        186.27        174.62        13.57 o                         
   2  -9 -18         43.06         32.53         6.70 o                         
   3  -9 -18         57.74         54.94         8.96 o                         
   4  -9 -18         34.09         15.55         8.77 o                         
   5  -9 -18         11.67         -1.59         7.80 o                         
   6  -9 -18         39.57         28.21         9.16 o                         
   7  -9 -18         38.00         28.24         9.15 o                         
 -12  -8 -18          1.70          8.99        13.13 o                         
 -11  -8 -18         52.24         65.70        16.52 o                         
 -10  -8 -18          5.70         -3.88         6.02 o                         
  -9  -8 -18         46.27         48.45         5.49 o                         
  -8  -8 -18         36.26         27.71         5.66 o                         
  -7  -8 -18         76.73         73.18         6.38 o                         
  -6  -8 -18         62.62         61.55         7.24 o                         
  -5  -8 -18         20.94         15.51         4.91 o                         
  -4  -8 -18        126.02        141.15         7.96 o                         
  -3  -8 -18         35.88         25.92         5.86 o                         
  -2  -8 -18         93.50         89.49         9.98 o                         
  -1  -8 -18        142.33        120.91         8.15 o                         
   0  -8 -18        182.71        194.28        10.15 o                         
   1  -8 -18        348.74        369.63        12.87 o                         
   2  -8 -18         24.35         23.15         6.36 o                         
   3  -8 -18        290.94        292.84        13.31 o                         
   4  -8 -18        162.21        160.81        10.25 o                         
   5  -8 -18         93.82         79.12        10.11 o                         
   6  -8 -18        100.70         66.15         9.90 o                         
   7  -8 -18         92.64         89.42        28.81 o                         
 -11  -7 -18        183.88        205.19        16.79 o                         
 -10  -7 -18         16.14         11.46         5.30 o                         
  -9  -7 -18         67.95         74.20         7.38 o                         
  -8  -7 -18         54.18         43.41         7.17 o                         
  -7  -7 -18        271.00        296.86        10.77 o                         
  -6  -7 -18         25.30         34.70         5.67 o                         
  -5  -7 -18         52.23         47.26         6.87 o                         
  -4  -7 -18         62.27         62.81         6.23 o                         
  -3  -7 -18        371.11        384.06        11.08 o                         
  -2  -7 -18        158.13        173.00         9.17 o                         
  -1  -7 -18        159.54        161.89         9.41 o                         
   0  -7 -18         21.30         19.75         7.03 o                         
   1  -7 -18         50.71         48.89         6.91 o                         
   2  -7 -18         34.28         23.99         6.34 o                         
   3  -7 -18         97.71         96.37         8.46 o                         
   4  -7 -18         54.35         56.83         7.57 o                         
   5  -7 -18         43.62         40.05         8.86 o                         
   6  -7 -18         71.12         61.46         9.78 o                         
   7  -7 -18         43.77         57.12        15.05 o                         
   8  -7 -18         24.18         16.16        11.11 o                         
 -11  -6 -18         31.99         24.32         7.85 o                         
 -10  -6 -18        118.84        107.11        12.77 o                         
  -9  -6 -18         14.41         21.04         4.84 o                         
  -8  -6 -18         70.46         78.86         6.47 o                         
  -7  -6 -18        250.59        262.80        11.60 o                         
  -6  -6 -18         49.85         42.48         5.87 o                         
  -5  -6 -18         24.17         25.19         5.13 o                         
  -4  -6 -18         77.02         60.76         6.56 o                         
  -3  -6 -18         52.11         43.44         5.76 o                         
  -2  -6 -18          5.40          5.58         4.97 o                         
  -1  -6 -18        337.46        347.76        11.62 o                         
   0  -6 -18         29.41         21.49         5.99 o                         
   1  -6 -18         58.50         52.79         7.01 o                         
   2  -6 -18         92.79         83.49         7.91 o                         
   3  -6 -18        169.58        179.15        10.37 o                         
   4  -6 -18         29.31         21.34         7.01 o                         
   5  -6 -18         36.33         24.57         8.07 o                         
   6  -6 -18         98.93         99.23        10.40 o                         
   7  -6 -18         14.94         26.05         8.93 o                         
   8  -6 -18         16.73         16.70         8.89 o                         
 -11  -5 -18         74.61         59.29        13.46 o                         
 -10  -5 -18         10.40         16.21        15.54 o                         
  -9  -5 -18         26.02         27.49         8.17 o                         
  -8  -5 -18        377.96        391.77        17.22 o                         
  -7  -5 -18         24.20         21.80         5.20 o                         
  -6  -5 -18        189.83        191.76         9.56 o                         
  -5  -5 -18         78.90         76.13         6.35 o                         
  -4  -5 -18        548.23        534.27        14.78 o                         
  -3  -5 -18        233.27        237.09         9.36 o                         
  -2  -5 -18        100.81         86.36         6.73 o                         
  -1  -5 -18         76.12         71.08         7.48 o                         
   0  -5 -18        211.19        189.40         9.93 o                         
   1  -5 -18         55.82         41.95         6.55 o                         
   2  -5 -18         83.73         77.69         7.54 o                         
   3  -5 -18         88.14         87.23         8.25 o                         
   4  -5 -18         75.94         74.27         9.96 o                         
   5  -5 -18         53.11         55.42         9.06 o                         
   6  -5 -18         16.49          6.69         7.81 o                         
   7  -5 -18         31.89         34.60        10.61 o                         
   8  -5 -18         45.81         55.05         9.86 o                         
 -11  -4 -18         87.36        101.43        16.39 o                         
 -10  -4 -18         76.61         81.85        16.70 o                         
  -9  -4 -18         33.04         36.85         7.84 o                         
  -8  -4 -18         47.55         47.50         8.25 o                         
  -7  -4 -18         92.22         93.07        12.42 o                         
  -6  -4 -18         17.67         19.53         5.10 o                         
  -5  -4 -18         36.35         30.23         5.19 o                         
  -4  -4 -18        184.18        176.89         8.45 o                         
  -3  -4 -18        158.40        139.97         9.16 o                         
  -2  -4 -18        196.50        203.41        10.01 o                         
  -1  -4 -18        391.36        363.63        12.93 o                         
   0  -4 -18         62.52         51.28         6.65 o                         
   1  -4 -18         95.79         95.51         8.73 o                         
   2  -4 -18        131.62        128.10         9.71 o                         
   3  -4 -18         13.27          3.55         6.04 o                         
   4  -4 -18         13.47         11.68         8.01 o                         
   5  -4 -18         33.99         42.14         9.87 o                         
   6  -4 -18        283.84        296.27        27.20 o                         
   7  -4 -18          9.19         28.96         9.39 o                         
   8  -4 -18          0.35         -6.40        11.61 o                         
 -11  -3 -18        147.52        185.07        23.40 o                         
 -10  -3 -18          8.80          8.11         7.30 o                         
  -9  -3 -18         22.65         25.42        11.67 o                         
  -8  -3 -18        133.57        125.48         8.86 o                         
  -7  -3 -18         38.18         32.33         6.34 o                         
  -6  -3 -18         39.99         31.53         5.57 o                         
  -5  -3 -18         63.49         64.40         5.91 o                         
  -4  -3 -18        685.74        700.93        14.81 o                         
  -3  -3 -18        127.76        121.86        10.53 o                         
  -2  -3 -18         17.63         14.24         5.28 o                         
  -1  -3 -18        246.49        255.09        15.52 o                         
   0  -3 -18         37.66         34.53         6.66 o                         
   1  -3 -18        218.28        217.64        10.77 o                         
   2  -3 -18         57.25         50.78         6.83 o                         
   3  -3 -18         72.02         69.82         8.54 o                         
   4  -3 -18          3.93         -7.06         7.06 o                         
   5  -3 -18         52.31         63.31         9.98 o                         
   6  -3 -18        283.66        281.75        17.30 o                         
   7  -3 -18         34.63         34.43         9.87 o                         
   8  -3 -18         24.11         14.16        11.15 o                         
   9  -3 -18         17.44         27.47        12.61 o                         
 -11  -2 -18         58.76         68.94        31.69 o                         
 -10  -2 -18         34.41         32.09         8.28 o                         
  -9  -2 -18         48.12         66.67        13.12 o                         
  -8  -2 -18         44.63         46.70         7.92 o                         
  -7  -2 -18         95.66         92.89         6.25 o                         
  -6  -2 -18         13.19          8.60         4.36 o                         
  -5  -2 -18        133.30        134.83         9.77 o                         
  -4  -2 -18         96.25         80.11         7.46 o                         
  -3  -2 -18        563.08        546.66        13.24 o                         
  -2  -2 -18         47.24         48.36         6.94 o                         
  -1  -2 -18         75.15         58.49         8.23 o                         
   0  -2 -18        143.94        131.33         8.68 o                         
   1  -2 -18        153.91        127.28         8.57 o                         
   2  -2 -18        121.00        114.59         9.33 o                         
   3  -2 -18         90.03         86.54         8.11 o                         
   4  -2 -18        134.67        134.07        10.59 o                         
   5  -2 -18        296.91        327.12        15.12 o                         
   6  -2 -18        130.85        117.20        10.84 o                         
   7  -2 -18         21.44         12.59         8.57 o                         
   8  -2 -18          1.77          2.22        15.24 o                         
   9  -2 -18         28.55         30.48        13.28 o                         
 -11  -1 -18         14.38         11.83        57.59 o                         
 -10  -1 -18         20.56         19.05        12.03 o                         
  -9  -1 -18          2.66         -0.06         8.88 o                         
  -8  -1 -18         66.25         62.25         8.87 o                         
  -7  -1 -18         11.03          8.42         4.66 o                         
  -6  -1 -18          2.29          8.68         4.42 o                         
  -5  -1 -18        494.59        503.22        11.49 o                         
  -4  -1 -18         18.94         15.28         5.26 o                         
  -3  -1 -18        141.32        118.81         8.74 o                         
  -2  -1 -18        262.48        240.63         9.99 o                         
  -1  -1 -18        636.01        689.18        21.90 o                         
   0  -1 -18          4.48          5.46         5.56 o                         
   1  -1 -18         43.20         58.36         6.81 o                         
   2  -1 -18         49.59         44.94         6.65 o                         
   3  -1 -18        198.54        214.43        14.01 o                         
   4  -1 -18        397.56        400.80        15.48 o                         
   5  -1 -18         33.33         23.91         7.82 o                         
   6  -1 -18         54.07         39.88         8.35 o                         
   7  -1 -18         40.24         46.79         8.60 o                         
   8  -1 -18         80.19         75.94         9.45 o                         
   9  -1 -18          0.83        -14.95        16.99 o                         
 -11   0 -18          1.51         -6.82        13.84 o                         
 -10   0 -18         75.73         53.00        14.78 o                         
  -9   0 -18         83.50         71.72        12.59 o                         
  -8   0 -18         87.27         73.29         8.28 o                         
  -7   0 -18         25.16         18.65         6.43 o                         
  -6   0 -18        175.65        188.88         8.55 o                         
  -5   0 -18         38.98         42.63         9.69 o                         
  -4   0 -18        133.28        120.94         7.74 o                         
  -3   0 -18        303.97        290.31        15.42 o                         
  -2   0 -18         82.21         74.14         7.05 o                         
  -1   0 -18         91.73         85.86         8.50 o                         
   0   0 -18        191.76        207.96        10.89 o                         
   1   0 -18        140.81        142.01         8.61 o                         
   2   0 -18         33.31         18.51         6.43 o                         
   3   0 -18         17.15          8.61         8.21 o                         
   4   0 -18         69.19         72.85         8.78 o                         
   5   0 -18         79.27         78.62         9.14 o                         
   6   0 -18         35.93         22.23         8.34 o                         
   7   0 -18         75.26         66.62        16.74 o                         
   8   0 -18          4.50         -4.94        10.65 o                         
   9   0 -18         83.54         66.04        13.85 o                         
 -11   1 -18         15.13         15.31         8.72 o                         
 -10   1 -18         44.76         56.60        11.05 o                         
  -9   1 -18          9.31         10.29         7.61 o                         
  -8   1 -18         50.65         37.18         8.76 o                         
  -7   1 -18         77.55         74.51         7.67 o                         
  -6   1 -18         73.27         69.38         7.60 o                         
  -5   1 -18        270.92        290.36         9.91 o                         
  -4   1 -18        107.95         96.51         9.12 o                         
  -3   1 -18         78.93         64.72         6.46 o                         
  -2   1 -18        131.68        121.71         9.00 o                         
  -1   1 -18        256.45        277.00        17.67 o                         
   0   1 -18        175.95        194.54         9.87 o                         
   1   1 -18        185.14        203.25        14.41 o                         
   2   1 -18        188.23        191.03        20.57 o                         
   3   1 -18        122.25        115.48         9.38 o                         
   4   1 -18        173.10        208.54        12.29 o                         
   5   1 -18          5.12         10.67         6.74 o                         
   6   1 -18         32.69          2.87         9.97 o                         
   7   1 -18         20.73          6.54         7.17 o                         
   8   1 -18        111.96        117.95        15.22 o                         
   9   1 -18          1.85         10.91        12.48 o                         
 -10   2 -18         37.87          1.51        14.44 o                         
  -9   2 -18         76.16         75.75        10.16 o                         
  -8   2 -18         28.89         24.23         8.30 o                         
  -7   2 -18         34.83         24.45         8.09 o                         
  -6   2 -18        422.56        420.88        15.83 o                         
  -5   2 -18        132.51        153.13         8.54 o                         
  -4   2 -18         24.11         25.27         8.42 o                         
  -3   2 -18        102.56        101.16         7.48 o                         
  -2   2 -18        157.64        148.04         9.09 o                         
  -1   2 -18         14.21         13.30         6.95 o                         
   0   2 -18         75.53         69.61         8.04 o                         
   1   2 -18        663.92        713.82        18.75 o                         
   2   2 -18         17.93         14.62         6.67 o                         
   3   2 -18         19.17         18.09         7.16 o                         
   4   2 -18         32.79         38.83         7.62 o                         
   5   2 -18         36.91         36.82        13.17 o                         
   6   2 -18         48.58         32.09         7.46 o                         
   7   2 -18        119.92        109.61        10.05 o                         
   8   2 -18          0.73         -4.70        10.73 o                         
   9   2 -18          8.19          7.59        19.14 o                         
 -10   3 -18         16.86         22.11        13.09 o                         
  -9   3 -18         36.05         32.98         8.82 o                         
  -8   3 -18         24.87         15.16        12.62 o                         
  -7   3 -18         54.24         61.69         8.85 o                         
  -6   3 -18         67.58         76.71        11.00 o                         
  -5   3 -18         56.84         63.49         8.37 o                         
  -4   3 -18         34.98         35.81         8.16 o                         
  -3   3 -18        137.69        141.89         9.05 o                         
  -2   3 -18         56.31         53.58         9.99 o                         
  -1   3 -18          0.19         -3.66         7.62 o                         
   0   3 -18        106.22        104.45         8.92 o                         
   1   3 -18        208.49        234.87        15.47 o                         
   2   3 -18         38.08         40.41         7.77 o                         
   3   3 -18         75.24         72.43        14.14 o                         
   4   3 -18         82.85         83.55         9.21 o                         
   5   3 -18         78.99         91.50        10.06 o                         
   6   3 -18        117.93        102.13         9.64 o                         
   7   3 -18         27.72         22.71         6.83 o                         
   8   3 -18        140.90        140.99        16.29 o                         
  -9   4 -18         54.48         51.73         9.19 o                         
  -8   4 -18         37.56         22.23         8.08 o                         
  -7   4 -18        187.51        197.64        15.80 o                         
  -6   4 -18        124.90        118.40        13.88 o                         
  -5   4 -18          9.21         17.67         7.48 o                         
  -4   4 -18        130.24        116.36         9.57 o                         
  -3   4 -18        299.25        324.93        12.36 o                         
  -2   4 -18         30.72         13.82         8.23 o                         
  -1   4 -18         84.91         77.69         7.54 o                         
   0   4 -18         49.12         35.02         7.37 o                         
   1   4 -18        183.84        233.26        16.51 o                         
   2   4 -18         11.61         24.02         8.76 o                         
   3   4 -18        266.67        298.45        13.78 o                         
   4   4 -18         57.47         65.50        10.59 o                         
   5   4 -18         38.64         24.38        12.97 o                         
   6   4 -18         12.78         16.01         6.63 o                         
   7   4 -18         66.94         70.84        13.40 o                         
   8   4 -18         12.36         16.91        10.62 o                         
  -9   5 -18         78.00         64.43        14.18 o                         
  -8   5 -18         37.26         50.56        25.61 o                         
  -7   5 -18         79.11         65.75        16.24 o                         
  -6   5 -18         59.42         53.61         8.60 o                         
  -5   5 -18         50.98         37.41         8.19 o                         
  -4   5 -18         71.29         78.41         7.94 o                         
  -3   5 -18          8.34          0.56         6.10 o                         
  -2   5 -18         91.30         96.30         9.17 o                         
  -1   5 -18         75.01         75.54         9.57 o                         
   0   5 -18         18.85         28.66         6.58 o                         
   1   5 -18         23.42         25.25         8.49 o                         
   2   5 -18         28.08         19.79         6.90 o                         
   3   5 -18        147.19        156.50        17.49 o                         
   4   5 -18        194.88        211.09        16.86 o                         
   5   5 -18         45.26         54.67         7.93 o                         
   6   5 -18         28.18         32.33         9.27 o                         
   7   5 -18         28.65         34.20        20.66 o                         
   8   5 -18         37.07         41.76        18.43 o                         
  -8   6 -18         58.85         70.43         9.19 o                         
  -7   6 -18         91.02        115.34        11.12 o                         
  -6   6 -18         12.61         13.48        26.60 o                         
  -5   6 -18        112.03        121.24        12.28 o                         
  -4   6 -18         22.04         30.20         9.25 o                         
  -3   6 -18        189.05        206.29        18.75 o                         
  -2   6 -18         44.49         37.02         7.60 o                         
  -1   6 -18         59.13         59.93         7.90 o                         
   0   6 -18        403.69        419.05        15.67 o                         
   1   6 -18         39.72         32.16        12.22 o                         
   2   6 -18         51.55         39.50         7.22 o                         
   3   6 -18         66.76         66.88        10.08 o                         
   4   6 -18        153.81        159.97        14.30 o                         
   5   6 -18          8.04         14.41         5.86 o                         
   6   6 -18        139.29        138.88        15.19 o                         
   7   6 -18         73.44         55.83        12.46 o                         
  -7   7 -18          5.70          7.61         7.50 o                         
  -6   7 -18         40.53         31.20        14.19 o                         
  -5   7 -18         47.67         44.35         7.63 o                         
  -4   7 -18         40.11         23.06        10.07 o                         
  -3   7 -18         28.50         29.61         6.68 o                         
  -2   7 -18         52.33         43.29         9.08 o                         
  -1   7 -18         86.88         72.47         7.18 o                         
   0   7 -18         90.69         81.24         7.07 o                         
   1   7 -18         17.15          7.89         5.49 o                         
   2   7 -18         35.55         14.56         5.38 o                         
   3   7 -18         49.70         39.96         7.60 o                         
   4   7 -18          4.47         15.37         8.87 o                         
   5   7 -18         96.54         98.64        14.94 o                         
   6   7 -18         42.47         29.82        10.98 o                         
   7   7 -18         36.26         36.89        12.23 o                         
  -6   8 -18         23.66         15.72         7.11 o                         
  -5   8 -18        144.22        155.08        28.04 o                         
  -4   8 -18         19.76         14.41        13.81 o                         
  -3   8 -18         37.37         39.65         7.90 o                         
  -2   8 -18          9.48          3.99        12.12 o                         
  -1   8 -18         44.20         38.36        14.94 o                         
   0   8 -18        338.36        363.73        12.52 o                         
   1   8 -18         54.31         61.27         7.83 o                         
   2   8 -18         22.33         21.30         7.10 o                         
   3   8 -18          0.11         17.65         8.98 o                         
   4   8 -18         88.55         98.83        11.91 o                         
   5   8 -18         19.81          5.50         9.20 o                         
   6   8 -18         31.52         14.27        14.96 o                         
  -5   9 -18          2.55         34.43        19.15 o                         
  -4   9 -18         17.28         12.35         7.50 o                         
  -3   9 -18         12.53          8.63         6.95 o                         
  -2   9 -18        159.83        154.85        12.98 o                         
  -1   9 -18         63.46         52.95         9.03 o                         
   0   9 -18         22.26         15.95         7.44 o                         
   1   9 -18          2.60         -7.49         7.60 o                         
   2   9 -18          1.89          2.59         8.27 o                         
   3   9 -18         44.08         31.03        10.76 o                         
   4   9 -18         20.23         23.83         9.35 o                         
   5   9 -18         15.24          6.50        10.11 o                         
  -3  10 -18          8.76         -1.03        26.93 o                         
  -2  10 -18        132.27        145.59        11.58 o                         
  -1  10 -18         53.30         35.50        16.41 o                         
   0  10 -18          7.44         19.14         8.68 o                         
   1  10 -18          2.84         11.04         8.43 o                         
   2  10 -18         32.12         23.97        12.95 o                         
   3  10 -18         44.69         52.87        13.97 o                         
   4  10 -18         10.33         14.95        12.21 o                         
  -6 -18 -17         20.78         21.19         6.32 o                         
  -5 -18 -17          4.99         -3.99         6.03 o                         
  -4 -18 -17          4.32          2.89         7.88 o                         
  -3 -18 -17         16.89          7.62         7.83 o                         
  -8 -17 -17         60.16         56.99         7.70 o                         
  -7 -17 -17         28.56         25.49         9.98 o                         
  -6 -17 -17         11.36         11.36         5.52 o                         
  -5 -17 -17         29.01         22.76         6.22 o                         
  -4 -17 -17         16.45         12.10         7.05 o                         
  -3 -17 -17         20.12         18.85         8.15 o                         
  -2 -17 -17         25.54         14.19         8.47 o                         
  -1 -17 -17         10.77         10.13        14.89 o                         
   0 -17 -17          3.92          1.80         8.37 o                         
  -9 -16 -17          9.85         15.28         7.43 o                         
  -8 -16 -17          2.84          1.88         5.80 o                         
  -7 -16 -17         14.44          9.00        13.92 o                         
  -6 -16 -17         43.22         46.92         7.00 o                         
  -5 -16 -17         11.74          7.54        19.27 o                         
  -4 -16 -17         46.40         45.62         6.98 o                         
  -3 -16 -17         68.84         54.18         9.21 o                         
  -2 -16 -17         84.37         93.08        16.12 o                         
  -1 -16 -17         33.02         19.12         7.05 o                         
   0 -16 -17         43.24         54.61        10.26 o                         
   1 -16 -17         15.05         16.68         8.49 o                         
   2 -16 -17         19.00          7.36        18.09 o                         
 -10 -15 -17          4.45          9.97         8.12 o                         
  -9 -15 -17         35.99         31.24         6.46 o                         
  -8 -15 -17         18.84         10.70         5.88 o                         
  -7 -15 -17        109.87        108.07        11.77 o                         
  -6 -15 -17        103.18        121.02        21.75 o                         
  -5 -15 -17         57.17         51.84         7.06 o                         
  -4 -15 -17        112.27        120.43         7.88 o                         
  -3 -15 -17         70.02         59.12         6.32 o                         
  -2 -15 -17          3.15          5.31         5.30 o                         
  -1 -15 -17         14.13          9.16         6.26 o                         
   0 -15 -17        238.72        254.34        11.47 o                         
   1 -15 -17          3.77         13.47        28.76 o                         
   2 -15 -17          9.05         13.96         8.58 o                         
   3 -15 -17         12.61         19.22         8.93 o                         
 -11 -14 -17        101.39        107.36        12.42 o                         
 -10 -14 -17         78.03         62.65         7.51 o                         
  -9 -14 -17          2.56         -3.31         7.27 o                         
  -8 -14 -17         59.30         45.78         9.03 o                         
  -7 -14 -17        111.17        142.50        14.71 o                         
  -6 -14 -17          0.32         -1.62         7.20 o                         
  -5 -14 -17          0.10          1.87         4.49 o                         
  -4 -14 -17         18.81         20.53         5.21 o                         
  -3 -14 -17        310.85        320.87        11.33 o                         
  -2 -14 -17         37.29         26.66         6.50 o                         
  -1 -14 -17          3.14          2.90         5.29 o                         
   0 -14 -17         39.70         36.32         9.16 o                         
   1 -14 -17         52.25         47.82         6.82 o                         
   2 -14 -17          0.09          2.79         8.52 o                         
   3 -14 -17         41.89         25.73        26.51 o                         
   4 -14 -17         50.46         54.35        10.50 o                         
 -11 -13 -17         30.49         41.77        10.39 o                         
 -10 -13 -17         51.75         55.35         7.94 o                         
  -9 -13 -17         87.33         71.69         9.06 o                         
  -8 -13 -17         17.33         13.69         6.19 o                         
  -7 -13 -17         39.54         50.37        10.90 o                         
  -6 -13 -17         89.68         77.03         6.63 o                         
  -5 -13 -17         49.99         46.45         5.51 o                         
  -4 -13 -17         52.91         41.54         5.72 o                         
  -3 -13 -17         80.89         68.73         6.38 o                         
  -2 -13 -17         26.09         38.00        10.23 o                         
  -1 -13 -17         26.18         22.03         5.84 o                         
   0 -13 -17        116.53        101.99         7.92 o                         
   1 -13 -17         64.64         50.93        11.51 o                         
   2 -13 -17         92.64         72.87         7.78 o                         
   3 -13 -17         58.51         28.38         7.89 o                         
   4 -13 -17         20.68         24.20        13.70 o                         
   5 -13 -17         11.71         17.73        15.83 o                         
 -12 -12 -17         10.92          5.80        10.12 o                         
 -11 -12 -17          9.67         13.28        23.61 o                         
 -10 -12 -17         32.95         35.18         6.40 o                         
  -9 -12 -17         23.80         14.81         4.69 o                         
  -8 -12 -17          2.03          0.13         6.41 o                         
  -7 -12 -17         38.47         42.62         8.74 o                         
  -6 -12 -17        129.69        136.01         8.50 o                         
  -5 -12 -17        161.75        158.83         9.01 o                         
  -4 -12 -17         10.87          8.95         5.18 o                         
  -3 -12 -17        185.31        191.09         9.32 o                         
  -2 -12 -17          6.34          4.60         5.10 o                         
  -1 -12 -17        150.96        175.96         9.90 o                         
   0 -12 -17        144.09        137.13        10.48 o                         
   1 -12 -17        120.43        135.10        10.04 o                         
   2 -12 -17          4.75          1.16         5.90 o                         
   3 -12 -17         19.13          8.00         7.79 o                         
   4 -12 -17          9.68         26.11        13.78 o                         
   5 -12 -17         28.69         16.38         8.97 o                         
 -11 -11 -17          6.75         -6.21         6.21 o                         
 -10 -11 -17         70.57         97.96         7.04 o                         
  -9 -11 -17         10.45          8.58         4.41 o                         
  -8 -11 -17          3.16          2.87         5.66 o                         
  -7 -11 -17         42.26         39.86         5.16 o                         
  -6 -11 -17        188.56        211.43        13.42 o                         
  -5 -11 -17         47.25         42.45         5.74 o                         
  -4 -11 -17        264.62        257.95        10.05 o                         
  -3 -11 -17         32.53         23.55         5.65 o                         
  -2 -11 -17          2.37          9.61         5.30 o                         
  -1 -11 -17         83.22         78.37         6.92 o                         
   0 -11 -17        519.74        477.44        16.18 o                         
   1 -11 -17         68.17         60.23        10.12 o                         
   2 -11 -17         62.15         49.00         6.99 o                         
   3 -11 -17         12.54         14.73         9.09 o                         
   4 -11 -17          0.45         -3.03         8.28 o                         
   5 -11 -17         21.58         17.50         8.40 o                         
   6 -11 -17         33.87         19.02        20.09 o                         
 -12 -10 -17          7.99          7.05        11.73 o                         
 -11 -10 -17         87.04         73.74         7.84 o                         
 -10 -10 -17         25.24         11.61         4.52 o                         
  -9 -10 -17         23.99         16.58         4.48 o                         
  -8 -10 -17         53.82         57.35         5.80 o                         
  -7 -10 -17         11.85         11.40         5.48 o                         
  -6 -10 -17         30.22         45.18         5.38 o                         
  -5 -10 -17         89.37         84.02         6.29 o                         
  -4 -10 -17         70.94         71.36         6.87 o                         
  -3 -10 -17        117.06         99.96         7.32 o                         
  -2 -10 -17        149.86        156.03         8.94 o                         
  -1 -10 -17        165.38        175.82        10.88 o                         
   0 -10 -17        190.42        172.07         9.41 o                         
   1 -10 -17         40.16         44.23         8.01 o                         
   2 -10 -17         59.09         59.53         7.85 o                         
   3 -10 -17        126.06        130.47         8.98 o                         
   4 -10 -17         70.01         75.42         8.38 o                         
   5 -10 -17         74.32         62.76         9.38 o                         
   6 -10 -17          3.74          9.34         7.82 o                         
   7 -10 -17         35.13         40.24        13.06 o                         
 -12  -9 -17         92.84        149.77        25.06 o                         
 -11  -9 -17          8.00          5.28        11.39 o                         
 -10  -9 -17        134.71        121.02         8.53 o                         
  -9  -9 -17         65.61         53.13         6.89 o                         
  -8  -9 -17        265.86        261.23        21.22 o                         
  -7  -9 -17        188.62        176.36        11.40 o                         
  -6  -9 -17        139.91        125.57         7.36 o                         
  -5  -9 -17        110.44        115.72         8.81 o                         
  -4  -9 -17        116.00        102.63         6.24 o                         
  -3  -9 -17        683.47        681.36        13.96 o                         
  -2  -9 -17        109.22         88.43         8.81 o                         
  -1  -9 -17         85.64         86.84         8.12 o                         
   0  -9 -17          8.99          8.80         5.77 o                         
   1  -9 -17          2.00         -5.39         5.39 o                         
   2  -9 -17        267.95        260.68        11.41 o                         
   3  -9 -17        283.60        283.34        11.87 o                         
   4  -9 -17         18.80         27.58         7.07 o                         
   5  -9 -17        144.72        135.19        11.63 o                         
   6  -9 -17         28.49         16.80         8.19 o                         
   7  -9 -17          3.77         18.93         8.64 o                         
 -12  -8 -17          4.50        -11.80        45.91 o                         
 -11  -8 -17          9.66         19.15        16.34 o                         
 -10  -8 -17         51.00         53.58        10.72 o                         
  -9  -8 -17         25.87         31.56         6.54 o                         
  -8  -8 -17          8.38         12.19         4.67 o                         
  -7  -8 -17         93.16        102.42         7.18 o                         
  -6  -8 -17         67.54         68.61         7.51 o                         
  -5  -8 -17        372.41        368.34        11.16 o                         
  -4  -8 -17          5.42          0.33         4.48 o                         
  -3  -8 -17        105.60        101.70         7.75 o                         
  -2  -8 -17        167.08        158.53         8.16 o                         
  -1  -8 -17        124.08        132.14         9.46 o                         
   0  -8 -17         39.76         34.15         7.07 o                         
   1  -8 -17        221.52        217.75        10.78 o                         
   2  -8 -17        240.53        248.80        11.01 o                         
   3  -8 -17         89.82         82.64        14.79 o                         
   4  -8 -17        162.53        163.89        11.30 o                         
   5  -8 -17         69.89         55.40         8.86 o                         
   6  -8 -17        282.05        276.78        15.44 o                         
   7  -8 -17         63.45         51.40        20.78 o                         
   8  -8 -17          2.43         -8.01         8.01 o                         
 -12  -7 -17         87.70         85.50        36.56 o                         
 -11  -7 -17          2.26         -7.50         7.50 o                         
 -10  -7 -17         32.25         22.49         4.72 o                         
  -9  -7 -17        146.18        162.09         8.18 o                         
  -8  -7 -17         59.25         62.46         5.67 o                         
  -7  -7 -17        398.75        443.61        12.12 o                         
  -6  -7 -17         88.90         99.55         6.70 o                         
  -5  -7 -17        698.29        714.54        15.04 o                         
  -4  -7 -17         34.13         32.24         5.92 o                         
  -3  -7 -17         81.33         80.65         7.67 o                         
  -2  -7 -17        135.98        129.87         8.72 o                         
  -1  -7 -17        257.22        267.27        10.60 o                         
   0  -7 -17        147.44        135.92         8.48 o                         
   1  -7 -17         54.04         55.03         6.99 o                         
   2  -7 -17          9.53         10.15         5.74 o                         
   3  -7 -17        139.00        123.54         9.04 o                         
   4  -7 -17          9.58          4.78         7.09 o                         
   5  -7 -17        318.67        338.82        15.64 o                         
   6  -7 -17         17.20         16.76         8.37 o                         
   7  -7 -17         45.21         45.72         9.33 o                         
   8  -7 -17          4.75         -7.63         9.05 o                         
 -12  -6 -17         56.02         56.97        32.98 o                         
 -11  -6 -17         16.41          4.39        10.94 o                         
 -10  -6 -17          2.79         -6.77         6.77 o                         
  -9  -6 -17         15.32         11.97         6.60 o                         
  -8  -6 -17         19.72         10.24         6.49 o                         
  -7  -6 -17         39.38         37.53         5.38 o                         
  -6  -6 -17        131.22        124.94        12.75 o                         
  -5  -6 -17          2.93         -0.99         4.69 o                         
  -4  -6 -17        227.18        220.82         8.46 o                         
  -3  -6 -17        101.01         85.47         6.08 o                         
  -2  -6 -17        244.21        261.45         9.34 o                         
  -1  -6 -17         41.26         32.52         6.74 o                         
   0  -6 -17        357.09        332.26        14.28 o                         
   1  -6 -17        489.12        488.54        15.66 o                         
   2  -6 -17        854.76        874.84        18.43 o                         
   3  -6 -17        385.98        384.68        13.17 o                         
   4  -6 -17        294.73        287.28        13.99 o                         
   5  -6 -17         72.41         66.44         9.09 o                         
   6  -6 -17         17.31          7.91        11.31 o                         
   7  -6 -17         82.60         64.35         9.76 o                         
   8  -6 -17          6.47         14.46         8.31 o                         
 -12  -5 -17         23.47         30.56        35.24 o                         
 -11  -5 -17          3.10         14.75         7.99 o                         
 -10  -5 -17        131.13        103.95        10.55 o                         
  -9  -5 -17        369.38        379.74        13.36 o                         
  -8  -5 -17         13.41         15.21         4.62 o                         
  -7  -5 -17         32.01         34.88         5.38 o                         
  -6  -5 -17         22.95         14.22         4.70 o                         
  -5  -5 -17        626.63        632.83        20.71 o                         
  -4  -5 -17         16.59          9.98         4.55 o                         
  -3  -5 -17          2.69         -3.71         4.36 o                         
  -2  -5 -17         54.98         42.26         6.89 o                         
  -1  -5 -17         17.68         18.28         5.06 o                         
   0  -5 -17         50.90         43.53         5.94 o                         
   1  -5 -17        217.56        200.13        11.88 o                         
   2  -5 -17        412.66        420.45        13.25 o                         
   3  -5 -17         39.37         27.27         7.34 o                         
   4  -5 -17          7.57         -6.33         8.19 o                         
   5  -5 -17        187.73        188.42        14.93 o                         
   6  -5 -17         36.18         43.62        11.97 o                         
   7  -5 -17         90.90         87.54        10.15 o                         
   8  -5 -17         47.26         31.14         8.90 o                         
   9  -5 -17         21.20         29.17        12.53 o                         
 -12  -4 -17         62.88         67.53        51.54 o                         
 -11  -4 -17         11.61         13.41        10.00 o                         
 -10  -4 -17         39.36         21.58        17.02 o                         
  -9  -4 -17         27.43         26.63         8.10 o                         
  -8  -4 -17        255.70        281.28        10.07 o                         
  -7  -4 -17         20.85          9.46         6.56 o                         
  -6  -4 -17        225.42        231.22        11.16 o                         
  -5  -4 -17        130.67        132.80         7.26 o                         
  -4  -4 -17         31.09         23.94         5.13 o                         
  -3  -4 -17        305.34        301.82         9.59 o                         
  -2  -4 -17        461.25        513.24        11.85 o                         
  -1  -4 -17         13.18         11.41         6.65 o                         
   0  -4 -17        301.13        314.26        10.07 o                         
   1  -4 -17        159.71        140.23         7.76 o                         
   2  -4 -17         16.94          7.32         6.37 o                         
   3  -4 -17         79.43         83.76         7.87 o                         
   4  -4 -17        318.86        341.61        12.59 o                         
   5  -4 -17         74.24         63.34         8.78 o                         
   6  -4 -17         20.91         14.32         8.26 o                         
   7  -4 -17         20.31         15.08        10.46 o                         
   8  -4 -17        349.53        350.24        18.03 o                         
   9  -4 -17          6.59         11.07        11.55 o                         
 -11  -3 -17         17.88         16.80        14.19 o                         
 -10  -3 -17         29.32         30.15        10.59 o                         
  -9  -3 -17         24.01         26.67        10.95 o                         
  -8  -3 -17         97.57        104.43         7.15 o                         
  -7  -3 -17         54.10         47.35         5.58 o                         
  -6  -3 -17        401.46        421.95        11.06 o                         
  -5  -3 -17        209.96        209.70         7.74 o                         
  -4  -3 -17         79.50         65.27         5.77 o                         
  -3  -3 -17        101.76        110.07         7.63 o                         
  -2  -3 -17        112.31        133.06         7.37 o                         
  -1  -3 -17        149.28        131.50         7.53 o                         
   0  -3 -17       1399.11       1311.62        21.11 o                         
   1  -3 -17        108.75        109.05         7.71 o                         
   2  -3 -17         12.20         18.59         8.65 o                         
   3  -3 -17        219.52        222.61        10.75 o                         
   4  -3 -17         37.48         39.22         6.71 o                         
   5  -3 -17          4.83          4.06         6.82 o                         
   6  -3 -17        239.78        237.10        13.99 o                         
   7  -3 -17         64.28         63.87         9.32 o                         
   8  -3 -17          1.71         -3.72        13.49 o                         
   9  -3 -17         33.13         28.46        12.81 o                         
 -11  -2 -17          4.45        -11.39        31.78 o                         
 -10  -2 -17        136.79        108.88        13.25 o                         
  -9  -2 -17         57.91         41.42         9.38 o                         
  -8  -2 -17         42.62         40.03         8.88 o                         
  -7  -2 -17        166.59        170.75        11.12 o                         
  -6  -2 -17         87.29         83.43         6.19 o                         
  -5  -2 -17        526.26        529.56        11.21 o                         
  -4  -2 -17         44.57         40.39         5.43 o                         
  -3  -2 -17         31.92         18.31         5.00 o                         
  -2  -2 -17         66.35         65.53         7.26 o                         
  -1  -2 -17        114.99        117.92         8.19 o                         
   0  -2 -17        258.09        272.34        10.92 o                         
   1  -2 -17         56.53         58.23         6.31 o                         
   2  -2 -17        209.73        220.87        11.61 o                         
   3  -2 -17         93.35        109.00         8.26 o                         
   4  -2 -17         23.95         26.92         7.99 o                         
   5  -2 -17        266.61        282.09        14.37 o                         
   6  -2 -17         38.57         42.84         8.53 o                         
   7  -2 -17         25.28         17.45        10.89 o                         
   8  -2 -17          2.39          6.45         7.87 o                         
   9  -2 -17         69.94         57.53        14.15 o                         
 -11  -1 -17         21.58         37.30        14.00 o                         
 -10  -1 -17         47.01         42.99        20.06 o                         
  -9  -1 -17         34.57         33.05         9.02 o                         
  -8  -1 -17         28.38         31.28         8.47 o                         
  -7  -1 -17        105.48        103.93         7.87 o                         
  -6  -1 -17        360.50        344.70        11.76 o                         
  -5  -1 -17         98.01         75.50         5.71 o                         
  -4  -1 -17        142.78        129.08         6.67 o                         
  -3  -1 -17         28.52         22.63         5.10 o                         
  -2  -1 -17         45.69         25.70         6.04 o                         
  -1  -1 -17        446.77        441.91        12.02 o                         
   0  -1 -17         47.55         48.68         6.07 o                         
   1  -1 -17         44.86         32.43         5.39 o                         
   2  -1 -17          4.38         -3.56         5.05 o                         
   3  -1 -17        104.50         83.23         7.28 o                         
   4  -1 -17         86.02         66.28         8.44 o                         
   5  -1 -17        140.59        135.74        10.27 o                         
   6  -1 -17          3.03          4.43         8.27 o                         
   7  -1 -17         55.01         48.46         9.86 o                         
   8  -1 -17         45.20         33.41         8.58 o                         
   9  -1 -17         42.64         34.10        24.14 o                         
 -11   0 -17         19.31         49.87        15.88 o                         
 -10   0 -17         12.15          6.93        11.54 o                         
  -9   0 -17         80.10         62.49        25.25 o                         
  -8   0 -17         27.09         36.31        11.50 o                         
  -7   0 -17         72.49         81.48         6.76 o                         
  -6   0 -17        237.05        217.02        11.98 o                         
  -5   0 -17        278.38        282.96        10.61 o                         
  -4   0 -17         77.69         72.67         6.01 o                         
  -3   0 -17        407.36        418.26        13.01 o                         
  -2   0 -17        223.68        226.60         9.76 o                         
  -1   0 -17         77.44         70.75         6.07 o                         
   0   0 -17         92.02        103.63         6.66 o                         
   1   0 -17         10.68         20.98         5.73 o                         
   2   0 -17        100.88        117.71         9.43 o                         
   3   0 -17        427.90        462.90        21.16 o                         
   4   0 -17        117.81         96.27         9.22 o                         
   5   0 -17        120.41        106.78         9.68 o                         
   6   0 -17         60.34         58.43         8.40 o                         
   7   0 -17         55.55         59.31         8.33 o                         
   8   0 -17         46.55         52.52        19.22 o                         
   9   0 -17         59.12         59.65        12.96 o                         
 -11   1 -17          6.48        -14.33        14.33 o                         
 -10   1 -17         12.13          7.02        14.31 o                         
  -9   1 -17         47.29         63.04        10.04 o                         
  -8   1 -17         31.45         24.31         6.64 o                         
  -7   1 -17        141.81        151.50        12.27 o                         
  -6   1 -17         22.30         35.26         6.65 o                         
  -5   1 -17        159.29        155.12         8.91 o                         
  -4   1 -17         46.15         49.99         5.88 o                         
  -3   1 -17        247.57        241.79         8.61 o                         
  -2   1 -17         39.69         48.33         5.78 o                         
  -1   1 -17        244.78        229.09         9.04 o                         
   0   1 -17          4.17          4.25         5.35 o                         
   1   1 -17        205.79        211.93        18.51 o                         
   2   1 -17        216.06        215.47         9.91 o                         
   3   1 -17        312.07        337.75        16.54 o                         
   4   1 -17          5.69          6.94         6.32 o                         
   5   1 -17          0.26         -3.73         5.80 o                         
   6   1 -17        321.80        335.75        22.32 o                         
   7   1 -17         25.22         25.88         8.13 o                         
   8   1 -17         21.81         28.11         8.53 o                         
   9   1 -17         41.08         54.14        21.49 o                         
 -11   2 -17         74.66         47.55        14.30 o                         
 -10   2 -17          3.01          3.01        10.91 o                         
  -9   2 -17         20.19         15.45         7.92 o                         
  -8   2 -17         37.19         46.20         9.42 o                         
  -7   2 -17         64.06         69.63         7.24 o                         
  -6   2 -17         34.26         23.55         5.98 o                         
  -5   2 -17         59.37         55.42         6.69 o                         
  -4   2 -17        567.96        600.47        14.40 o                         
  -3   2 -17         53.70         42.16         5.44 o                         
  -2   2 -17        209.30        201.49        12.57 o                         
  -1   2 -17        407.83        407.97        12.43 o                         
   0   2 -17         73.48         61.88         6.68 o                         
   1   2 -17         85.87         77.96        14.89 o                         
   2   2 -17        152.86        173.38        11.85 o                         
   3   2 -17        233.19        210.60        11.52 o                         
   4   2 -17         34.60         33.44         8.75 o                         
   5   2 -17          7.03         19.39        10.52 o                         
   6   2 -17          3.05          9.51         6.91 o                         
   7   2 -17          8.31         -4.17         7.91 o                         
   8   2 -17         17.80          6.42         6.77 o                         
   9   2 -17          9.66          6.79        11.43 o                         
 -10   3 -17          4.55         17.11        25.64 o                         
  -9   3 -17         51.99         65.22        15.76 o                         
  -8   3 -17         45.62         44.71         8.37 o                         
  -7   3 -17         16.45         24.34         6.60 o                         
  -6   3 -17         31.99         20.01         6.60 o                         
  -5   3 -17         11.65          7.02         5.88 o                         
  -4   3 -17         19.27         16.54         6.16 o                         
  -3   3 -17         43.31         31.17         6.68 o                         
  -2   3 -17        288.18        287.30        10.45 o                         
  -1   3 -17        344.24        365.91        12.18 o                         
   0   3 -17        245.91        241.87        11.83 o                         
   1   3 -17         56.51         46.51         8.04 o                         
   2   3 -17        164.63        187.59        10.70 o                         
   3   3 -17        240.02        243.91        15.46 o                         
   4   3 -17        272.68        264.95        13.00 o                         
   5   3 -17         31.79         35.71         9.58 o                         
   6   3 -17        187.82        175.49        11.07 o                         
   7   3 -17          1.58         11.42         6.24 o                         
   8   3 -17          0.42          1.53        15.57 o                         
   9   3 -17         10.34          6.85        11.01 o                         
 -10   4 -17          0.86         13.32         8.04 o                         
  -9   4 -17          6.12         23.45        15.14 o                         
  -8   4 -17         88.50         80.93         9.65 o                         
  -7   4 -17         56.27         49.57         8.64 o                         
  -6   4 -17         15.14         10.49         6.46 o                         
  -5   4 -17         60.51         60.26         7.60 o                         
  -4   4 -17        367.32        414.39        14.48 o                         
  -3   4 -17         36.63         32.44         6.45 o                         
  -2   4 -17         28.15         25.88         5.97 o                         
  -1   4 -17        202.00        206.40        13.96 o                         
   0   4 -17         73.14         69.47         7.94 o                         
   1   4 -17         52.34         69.01         7.50 o                         
   2   4 -17          9.68          2.81         8.07 o                         
   3   4 -17         89.56         86.32         8.32 o                         
   4   4 -17         44.22         24.96         7.12 o                         
   5   4 -17         11.10         19.81         6.65 o                         
   6   4 -17         47.63         36.09         7.05 o                         
   7   4 -17        146.70        161.06        12.11 o                         
   8   4 -17         56.38         62.45        12.28 o                         
   9   4 -17         33.34         36.65        19.18 o                         
  -9   5 -17          0.42         -7.30        18.65 o                         
  -8   5 -17         12.87         18.08         7.83 o                         
  -7   5 -17        149.39        146.01        10.97 o                         
  -6   5 -17          7.66         -2.07         7.92 o                         
  -5   5 -17         49.11         60.84         7.00 o                         
  -4   5 -17          8.23          8.84         5.71 o                         
  -3   5 -17         75.07         77.76         8.77 o                         
  -2   5 -17         13.85         14.09         5.59 o                         
  -1   5 -17         34.80         37.48         6.08 o                         
   0   5 -17        143.74        129.27        12.66 o                         
   1   5 -17        193.79        219.30        13.85 o                         
   2   5 -17         12.59         16.51         6.12 o                         
   3   5 -17          7.16          2.00         5.78 o                         
   4   5 -17         28.90         31.67         6.82 o                         
   5   5 -17        172.17        183.26        11.63 o                         
   6   5 -17        201.60        224.08        15.39 o                         
   7   5 -17         13.13         18.03         8.20 o                         
   8   5 -17         41.72         30.90        21.21 o                         
  -8   6 -17         48.05         56.92        29.53 o                         
  -7   6 -17          9.57          7.59        16.71 o                         
  -6   6 -17         12.80         13.90         9.01 o                         
  -5   6 -17         92.06         91.07         8.68 o                         
  -4   6 -17         23.28         15.99        11.48 o                         
  -3   6 -17        114.30        104.87         7.85 o                         
  -2   6 -17         17.81         19.27         5.91 o                         
  -1   6 -17         18.91          7.22         7.23 o                         
   0   6 -17         96.92         97.47        11.79 o                         
   1   6 -17        175.48        180.95        14.21 o                         
   2   6 -17         31.16         30.80         7.10 o                         
   3   6 -17          4.65          5.52         5.39 o                         
   4   6 -17         82.02         85.04         8.05 o                         
   5   6 -17         71.61         75.20        11.87 o                         
   6   6 -17         38.79         47.77        11.20 o                         
   7   6 -17         71.01         48.48        11.74 o                         
   8   6 -17          0.39         20.48        17.46 o                         
  -8   7 -17         55.94         58.13         8.46 o                         
  -7   7 -17          0.47          9.09         7.63 o                         
  -6   7 -17         83.41         90.08         8.67 o                         
  -5   7 -17         35.26         41.03         8.70 o                         
  -4   7 -17         14.31         11.45        10.75 o                         
  -3   7 -17         85.18         88.07         8.12 o                         
  -2   7 -17         35.63         28.01        13.60 o                         
  -1   7 -17          7.20          3.08         5.47 o                         
   0   7 -17         63.20         53.65         7.51 o                         
   1   7 -17         77.43         64.94         6.39 o                         
   2   7 -17          4.80         10.96         5.46 o                         
   3   7 -17         53.44         56.49        10.85 o                         
   4   7 -17        401.33        460.66        22.94 o                         
   5   7 -17         54.98         52.21         6.74 o                         
   6   7 -17          3.45          7.65         9.73 o                         
   7   7 -17         68.45         73.77        12.53 o                         
   8   7 -17         20.73         17.47        10.46 o                         
  -7   8 -17         39.12         39.27        11.51 o                         
  -6   8 -17         63.52         61.28        19.70 o                         
  -5   8 -17         53.61         59.89         7.42 o                         
  -4   8 -17        100.53        111.46         7.91 o                         
  -3   8 -17         34.93         17.36        11.90 o                         
  -2   8 -17         24.65         12.94         6.97 o                         
  -1   8 -17        157.70        159.47         9.15 o                         
   0   8 -17        102.95        111.44         8.50 o                         
   1   8 -17          0.34          7.41         5.13 o                         
   2   8 -17        158.21        169.20        10.50 o                         
   3   8 -17          1.98          7.49         6.11 o                         
   4   8 -17        118.03        101.49        11.45 o                         
   5   8 -17          3.25          6.30         9.08 o                         
   6   8 -17         61.28         45.78        11.03 o                         
   7   8 -17         40.27         40.94        12.47 o                         
  -6   9 -17         45.93         59.45        19.65 o                         
  -5   9 -17         35.06         20.92        11.85 o                         
  -4   9 -17         40.85         42.16         8.47 o                         
  -3   9 -17         93.74         84.87        14.55 o                         
  -2   9 -17         52.84         65.44        12.59 o                         
  -1   9 -17         16.05         22.65         7.00 o                         
   0   9 -17         64.93         74.37         9.32 o                         
   1   9 -17         43.21         38.24        12.27 o                         
   2   9 -17         13.70          3.16         4.78 o                         
   3   9 -17         11.03         15.21         9.75 o                         
   4   9 -17        158.01        151.11        11.57 o                         
   5   9 -17         26.42         28.55         9.69 o                         
   6   9 -17          7.48         -9.72        24.42 o                         
  -4  10 -17         19.77         16.57        12.42 o                         
  -3  10 -17         41.61         66.92        19.84 o                         
  -2  10 -17          6.63          1.92         6.29 o                         
  -1  10 -17        155.87        158.25        40.81 o                         
   0  10 -17         96.23        106.85        14.07 o                         
   1  10 -17         17.17         16.93         7.14 o                         
   2  10 -17        161.31        174.13        13.78 o                         
   3  10 -17         16.49          5.32        10.09 o                         
   4  10 -17          6.47          7.51         8.38 o                         
   5  10 -17         13.33         -0.56         9.13 o                         
  -1  11 -17         18.16         29.74         7.62 o                         
   0  11 -17         20.57         10.32         9.35 o                         
   1  11 -17         46.10         49.68        10.80 o                         
   2  11 -17         23.45         33.52        11.60 o                         
   3  11 -17         65.99         73.03        16.66 o                         
  -7 -18 -16          3.94         -3.59         5.10 o                         
  -6 -18 -16         15.34         18.22         6.13 o                         
  -5 -18 -16         78.41         92.66         8.49 o                         
  -4 -18 -16         68.43         56.54        10.39 o                         
  -3 -18 -16          6.22         17.95        11.29 o                         
  -2 -18 -16         15.76          5.17         7.20 o                         
  -1 -18 -16         28.23         24.06         7.69 o                         
  -8 -17 -16         50.07         49.90         9.65 o                         
  -7 -17 -16        124.43        160.00        11.71 o                         
  -6 -17 -16         48.51         37.20         7.98 o                         
  -5 -17 -16         49.56         52.55         6.80 o                         
  -4 -17 -16        140.07        135.94        12.78 o                         
  -3 -17 -16          5.22          0.41         5.95 o                         
  -2 -17 -16         38.47         25.15         6.89 o                         
  -1 -17 -16         10.85          3.23        12.49 o                         
   0 -17 -16          3.45          3.58        13.53 o                         
   1 -17 -16          1.25          1.93        15.16 o                         
 -10 -16 -16         43.55         36.92         6.53 o                         
  -9 -16 -16         16.73         19.72         6.50 o                         
  -8 -16 -16          6.49         11.60        10.21 o                         
  -7 -16 -16         58.46         60.59         9.63 o                         
  -6 -16 -16         42.04         51.65         7.87 o                         
  -5 -16 -16         11.04         11.02         6.44 o                         
  -4 -16 -16        130.06        153.14        15.77 o                         
  -3 -16 -16         14.51          3.72         7.21 o                         
  -2 -16 -16         82.25         81.46         7.41 o                         
  -1 -16 -16          8.76          9.01         6.59 o                         
   0 -16 -16         43.39         54.30         9.31 o                         
   1 -16 -16          1.38          2.08         7.40 o                         
   2 -16 -16         22.70         20.90         8.07 o                         
 -10 -15 -16          4.08          3.89         8.94 o                         
  -9 -15 -16         42.73         45.45         6.39 o                         
  -8 -15 -16         36.89         30.56         8.60 o                         
  -7 -15 -16         19.90         22.59         6.29 o                         
  -6 -15 -16         12.18         13.33         7.29 o                         
  -5 -15 -16         16.01         12.69         5.68 o                         
  -4 -15 -16          9.53          9.66         5.68 o                         
  -3 -15 -16          2.24          3.36         4.67 o                         
  -2 -15 -16         60.82         62.83         6.45 o                         
  -1 -15 -16        122.58        139.07        14.10 o                         
   0 -15 -16         47.56         48.26         6.49 o                         
   1 -15 -16          8.70          4.12         5.63 o                         
   2 -15 -16         46.20         46.57        11.56 o                         
   3 -15 -16         26.50         36.41        10.60 o                         
 -11 -14 -16          1.37         -7.48         7.48 o                         
 -10 -14 -16        129.08        156.62        14.68 o                         
  -9 -14 -16         44.53         51.82        18.30 o                         
  -8 -14 -16         48.36         50.32         7.01 o                         
  -7 -14 -16         11.48         14.56         5.91 o                         
  -6 -14 -16         22.29         29.04         5.23 o                         
  -5 -14 -16         78.53         75.38         5.73 o                         
  -4 -14 -16         48.69         58.65         8.58 o                         
  -3 -14 -16         40.49         36.18         5.57 o                         
  -2 -14 -16        156.40        164.84         9.95 o                         
  -1 -14 -16         25.82         32.20         6.78 o                         
   0 -14 -16         33.49         30.90         5.99 o                         
   1 -14 -16          7.73          5.33        10.25 o                         
   2 -14 -16        104.28        101.79         8.50 o                         
   3 -14 -16        116.21         99.15        14.74 o                         
   4 -14 -16         67.63         54.37        11.30 o                         
 -12 -13 -16         18.39         23.14         7.11 o                         
 -11 -13 -16         46.44         41.19        22.10 o                         
 -10 -13 -16         41.18         54.02         7.47 o                         
  -9 -13 -16         11.82          4.87        12.16 o                         
  -8 -13 -16        114.66        108.36        11.59 o                         
  -7 -13 -16         21.74         18.53        11.29 o                         
  -6 -13 -16         44.40         51.94         6.09 o                         
  -5 -13 -16        162.70        170.11         8.06 o                         
  -4 -13 -16         31.92         28.61         5.64 o                         
  -3 -13 -16         38.25         41.36         6.40 o                         
  -2 -13 -16        135.03        140.45        10.78 o                         
  -1 -13 -16        121.10        127.49        11.24 o                         
   0 -13 -16         43.85         33.26         6.13 o                         
   1 -13 -16         46.04         28.57         6.35 o                         
   2 -13 -16         29.83         25.45         6.91 o                         
   3 -13 -16          6.95         12.52         8.92 o                         
   4 -13 -16         62.68         54.95         9.69 o                         
   5 -13 -16         26.65         31.34         9.56 o                         
 -12 -12 -16         24.13         26.14         8.16 o                         
 -11 -12 -16          8.92          5.16         8.89 o                         
 -10 -12 -16         64.41         54.01         7.13 o                         
  -9 -12 -16        155.35        187.68        11.85 o                         
  -8 -12 -16         13.06         12.32         5.69 o                         
  -7 -12 -16          8.50         -4.25         4.25 o                         
  -6 -12 -16        310.95        332.95        14.57 o                         
  -5 -12 -16        104.31        101.96         7.07 o                         
  -4 -12 -16          0.98         -4.16         4.16 o                         
  -3 -12 -16         67.28         68.02         6.20 o                         
  -2 -12 -16        306.44        305.65        11.74 o                         
  -1 -12 -16        221.56        220.38        11.36 o                         
   0 -12 -16         55.85         47.20         7.11 o                         
   1 -12 -16        393.51        412.65        14.05 o                         
   2 -12 -16        109.40        103.76         8.49 o                         
   3 -12 -16         10.39         10.44         6.20 o                         
   4 -12 -16         31.14         36.36         7.15 o                         
   5 -12 -16         32.23         24.65        19.45 o                         
   6 -12 -16         20.60         26.25         8.13 o                         
 -12 -11 -16         34.33         26.01        23.01 o                         
 -11 -11 -16         60.29         58.24         5.57 o                         
 -10 -11 -16         37.41         39.90         5.42 o                         
  -9 -11 -16        160.05        183.92         7.88 o                         
  -8 -11 -16        135.14        154.38         7.75 o                         
  -7 -11 -16         91.70        103.69         7.84 o                         
  -6 -11 -16         14.35         14.85         4.65 o                         
  -5 -11 -16          6.64          4.05         4.49 o                         
  -4 -11 -16        107.37         81.48         6.31 o                         
  -3 -11 -16          9.45          5.26         4.91 o                         
  -2 -11 -16         16.48          7.45         5.17 o                         
  -1 -11 -16        554.76        531.69        14.08 o                         
   0 -11 -16        119.89        107.83         9.50 o                         
   1 -11 -16         77.76         68.02         7.72 o                         
   2 -11 -16         10.37          4.72         5.68 o                         
   3 -11 -16        103.77        106.49         8.42 o                         
   4 -11 -16         48.91         53.13         8.78 o                         
   5 -11 -16         19.40          1.57         7.92 o                         
   6 -11 -16         23.27         22.97         8.10 o                         
   7 -11 -16         57.39         58.07         9.51 o                         
 -12 -10 -16          1.99         73.58        28.96 o                         
 -11 -10 -16         29.55         23.14         7.24 o                         
 -10 -10 -16        109.68        106.24        11.88 o                         
  -9 -10 -16         30.19         19.56         4.61 o                         
  -8 -10 -16         62.55         64.98         5.79 o                         
  -7 -10 -16        237.31        254.54        10.54 o                         
  -6 -10 -16         46.86         52.05         6.16 o                         
  -5 -10 -16        100.12         89.33         6.09 o                         
  -4 -10 -16        154.02        150.40         7.65 o                         
  -3 -10 -16        317.58        323.76        10.35 o                         
  -2 -10 -16         39.45         36.45         5.83 o                         
  -1 -10 -16        505.22        517.66        13.72 o                         
   0 -10 -16          6.41          8.68         5.39 o                         
   1 -10 -16        158.27        156.93         9.73 o                         
   2 -10 -16          1.74         -0.69         6.23 o                         
   3 -10 -16          1.15          4.86         5.58 o                         
   4 -10 -16        145.79        146.50        14.37 o                         
   5 -10 -16         96.90         90.47         9.38 o                         
   6 -10 -16          7.59         -7.33         7.33 o                         
   7 -10 -16          0.83         -0.20        12.10 o                         
 -12  -9 -16         27.22         15.15        10.98 o                         
 -11  -9 -16         33.22         23.79         7.70 o                         
 -10  -9 -16         41.13         37.76         5.08 o                         
  -9  -9 -16        106.38        109.56         6.98 o                         
  -8  -9 -16         19.51         10.59         5.59 o                         
  -7  -9 -16          4.31          4.92         4.17 o                         
  -6  -9 -16        208.63        217.70         8.68 o                         
  -5  -9 -16         76.68         68.72         5.69 o                         
  -4  -9 -16         77.66         72.09         7.20 o                         
  -3  -9 -16        273.23        255.86         8.82 o                         
  -2  -9 -16        290.28        291.01         9.52 o                         
  -1  -9 -16        131.45        123.05         8.09 o                         
   0  -9 -16         73.99         70.77         6.79 o                         
   1  -9 -16         41.64         41.05         6.17 o                         
   2  -9 -16         10.24          6.59         6.57 o                         
   3  -9 -16         31.37         21.99         6.33 o                         
   4  -9 -16         10.98          6.42         5.86 o                         
   5  -9 -16         17.64         18.15         6.53 o                         
   6  -9 -16        235.02        265.67        26.04 o                         
   7  -9 -16        100.13         97.28        10.31 o                         
   8  -9 -16         34.64         46.95         9.47 o                         
 -12  -8 -16          4.25          9.48        11.17 o                         
 -11  -8 -16         54.16         36.67         8.48 o                         
 -10  -8 -16         66.49         77.84         7.14 o                         
  -9  -8 -16        107.94        102.92         6.91 o                         
  -8  -8 -16         28.95         31.19         4.72 o                         
  -7  -8 -16        451.96        449.27        11.64 o                         
  -6  -8 -16         22.34         26.07         4.71 o                         
  -5  -8 -16        118.31        108.76         7.24 o                         
  -4  -8 -16        205.17        187.95         7.81 o                         
  -3  -8 -16        605.44        570.18        12.82 o                         
  -2  -8 -16        189.55        189.09         8.36 o                         
  -1  -8 -16         50.32         53.95         8.34 o                         
   0  -8 -16        264.67        255.59        10.43 o                         
   1  -8 -16        273.25        292.01        11.18 o                         
   2  -8 -16        126.58        126.98         9.48 o                         
   3  -8 -16         77.95         69.08         7.23 o                         
   4  -8 -16          9.26          3.76        11.65 o                         
   5  -8 -16        116.89        117.00        13.02 o                         
   6  -8 -16         94.37        113.04        10.55 o                         
   7  -8 -16         49.00         38.92         8.77 o                         
   8  -8 -16         21.40          7.13         8.74 o                         
 -13  -7 -16         22.77          7.81        15.49 o                         
 -12  -7 -16         43.44         49.36        12.56 o                         
 -11  -7 -16         22.45         15.66        13.51 o                         
 -10  -7 -16        246.51        244.82        16.20 o                         
  -9  -7 -16         12.51          9.00         4.30 o                         
  -8  -7 -16        125.30        112.50         6.75 o                         
  -7  -7 -16        257.07        261.54        10.01 o                         
  -6  -7 -16        181.31        170.85         8.49 o                         
  -5  -7 -16        594.18        560.18        13.03 o                         
  -4  -7 -16        128.76        136.48         6.89 o                         
  -3  -7 -16        144.25        136.44         7.23 o                         
  -2  -7 -16        498.48        511.48        12.24 o                         
  -1  -7 -16         52.95         64.56         5.78 o                         
   0  -7 -16        560.07        531.36        13.89 o                         
   1  -7 -16        185.63        196.67        12.72 o                         
   2  -7 -16        112.34        117.88         8.07 o                         
   3  -7 -16        333.60        326.94        12.24 o                         
   4  -7 -16        229.19        238.08        13.59 o                         
   5  -7 -16         58.28         52.96         7.49 o                         
   6  -7 -16        101.41         92.71         9.64 o                         
   7  -7 -16          3.76          6.92         7.62 o                         
   8  -7 -16         64.18         60.36        12.93 o                         
 -13  -6 -16         73.69         89.87        18.58 o                         
 -12  -6 -16          2.71         14.07         8.25 o                         
 -11  -6 -16         89.18         83.84        10.07 o                         
 -10  -6 -16         47.04         53.86        13.43 o                         
  -9  -6 -16         51.88         48.35         8.45 o                         
  -8  -6 -16          6.09          5.06         4.13 o                         
  -7  -6 -16        302.97        298.39        10.03 o                         
  -6  -6 -16        205.41        200.51         7.78 o                         
  -5  -6 -16         80.27         73.37         6.81 o                         
  -4  -6 -16        103.69        104.52         6.00 o                         
  -3  -6 -16        238.88        256.04         8.71 o                         
  -2  -6 -16        147.30        155.31         7.45 o                         
  -1  -6 -16          6.76          9.14         4.95 o                         
   0  -6 -16       1233.27       1202.98        19.35 o                         
   1  -6 -16        448.28        423.36        17.28 o                         
   2  -6 -16        333.13        329.13        11.54 o                         
   3  -6 -16         41.84         35.88         6.57 o                         
   4  -6 -16        707.18        712.37        17.75 o                         
   5  -6 -16        177.86        176.81        10.30 o                         
   6  -6 -16         44.09         63.21         9.09 o                         
   7  -6 -16        206.83        218.52        13.86 o                         
   8  -6 -16          1.74         -4.17         7.57 o                         
   9  -6 -16         17.09         20.78        13.31 o                         
 -13  -5 -16         32.63         19.89        14.62 o                         
 -12  -5 -16         12.78          8.01        15.80 o                         
 -11  -5 -16         21.54         23.02         7.18 o                         
 -10  -5 -16        112.93        101.79        10.69 o                         
  -9  -5 -16         89.79         74.39         6.26 o                         
  -8  -5 -16         53.51         62.94         5.89 o                         
  -7  -5 -16        537.43        532.30        14.07 o                         
  -6  -5 -16         54.89         39.40         4.88 o                         
  -5  -5 -16        284.69        311.87        10.02 o                         
  -4  -5 -16        151.84        130.82         8.01 o                         
  -3  -5 -16        582.09        586.28        12.12 o                         
  -2  -5 -16        890.28        888.04        16.45 o                         
  -1  -5 -16        882.72        888.71        17.26 o                         
   0  -5 -16         76.82         78.45         6.53 o                         
   1  -5 -16        274.98        284.00        10.98 o                         
   2  -5 -16         39.72         41.51         5.93 o                         
   3  -5 -16         60.88         64.54         8.12 o                         
   4  -5 -16        366.06        373.56        20.31 o                         
   5  -5 -16         62.71         52.51        11.29 o                         
   6  -5 -16        106.04        122.91        10.42 o                         
   7  -5 -16         43.10         40.61        10.56 o                         
   8  -5 -16         13.83         21.48        11.06 o                         
   9  -5 -16         17.72         10.22        11.58 o                         
 -13  -4 -16         42.91         44.86        16.11 o                         
 -12  -4 -16         46.70         29.05        10.66 o                         
 -11  -4 -16         12.16          1.84        15.85 o                         
 -10  -4 -16        171.82        178.42        19.86 o                         
  -9  -4 -16         16.82          2.41        10.30 o                         
  -8  -4 -16        151.99        163.46        13.77 o                         
  -7  -4 -16         30.04         39.64         5.74 o                         
  -6  -4 -16        419.69        398.36        10.29 o                         
  -5  -4 -16        254.25        288.94         8.83 o                         
  -4  -4 -16        823.41        886.69        16.52 o                         
  -3  -4 -16        170.81        185.28         7.99 o                         
  -2  -4 -16         10.25         12.28         4.60 o                         
  -1  -4 -16        168.68        180.74         8.01 o                         
   0  -4 -16       2271.12       2225.17        35.09 o                         
   1  -4 -16        120.14        112.33         6.84 o                         
   2  -4 -16        378.73        372.08        10.80 o                         
   3  -4 -16        116.34        104.98         8.29 o                         
   4  -4 -16        142.04        140.98         9.67 o                         
   5  -4 -16        251.55        267.23        22.59 o                         
   6  -4 -16          4.81         -2.00         8.55 o                         
   7  -4 -16         12.40         21.42         8.00 o                         
   8  -4 -16         53.71         36.91        10.22 o                         
   9  -4 -16        167.16        158.20        13.01 o                         
 -13  -3 -16         48.78         56.05        17.55 o                         
 -12  -3 -16          6.65          0.08        13.13 o                         
 -11  -3 -16         70.81         62.64        13.31 o                         
 -10  -3 -16          7.13          4.03         8.02 o                         
  -9  -3 -16         82.63         77.57        13.49 o                         
  -8  -3 -16        183.27        176.78        10.93 o                         
  -7  -3 -16         93.82         78.64         5.48 o                         
  -6  -3 -16        181.64        167.12         8.72 o                         
  -5  -3 -16        206.54        183.49         7.33 o                         
  -4  -3 -16        187.35        212.55         8.35 o                         
  -3  -3 -16        239.01        270.66         8.81 o                         
  -2  -3 -16        140.69        136.73         7.22 o                         
  -1  -3 -16         49.78         43.04         5.70 o                         
   0  -3 -16        372.16        337.97        10.34 o                         
   1  -3 -16        463.70        452.70        11.70 o                         
   2  -3 -16        687.64        665.10        17.19 o                         
   3  -3 -16        212.69        221.97        10.38 o                         
   4  -3 -16         91.62         86.38         7.80 o                         
   5  -3 -16         20.98         14.65         7.08 o                         
   6  -3 -16        196.00        195.20        12.50 o                         
   7  -3 -16         59.49         55.13        16.60 o                         
   8  -3 -16         42.30         51.74         9.02 o                         
   9  -3 -16         37.81         21.06         9.20 o                         
 -12  -2 -16        121.53        125.95        15.46 o                         
 -11  -2 -16          1.29         12.66        13.74 o                         
 -10  -2 -16         38.38         47.18        10.37 o                         
  -9  -2 -16         38.53         16.90        14.67 o                         
  -8  -2 -16        373.66        394.67        35.73 o                         
  -7  -2 -16         14.52          8.11         4.32 o                         
  -6  -2 -16          8.92         17.09         4.63 o                         
  -5  -2 -16        310.68        296.96         9.24 o                         
  -4  -2 -16        522.49        564.70        12.09 o                         
  -3  -2 -16        112.40        122.79         6.72 o                         
  -2  -2 -16        419.48        440.69        11.03 o                         
  -1  -2 -16        159.90        145.44         7.88 o                         
   0  -2 -16         95.01         80.84         6.61 o                         
   1  -2 -16        419.03        408.41        11.79 o                         
   2  -2 -16         28.79         26.63         5.27 o                         
   3  -2 -16        337.01        318.70        11.80 o                         
   4  -2 -16        110.90        111.50        12.04 o                         
   5  -2 -16         52.99         59.96        13.66 o                         
   6  -2 -16        508.53        503.38        17.27 o                         
   7  -2 -16         90.51         85.22        14.09 o                         
   8  -2 -16        218.25        239.24        15.24 o                         
   9  -2 -16         15.47          0.09         7.64 o                         
  10  -2 -16         15.79          5.33        11.66 o                         
 -12  -1 -16          2.60        -10.78        10.78 o                         
 -11  -1 -16         24.10         11.75         9.23 o                         
 -10  -1 -16          3.10          2.24         8.48 o                         
  -9  -1 -16         25.23         34.10         8.72 o                         
  -8  -1 -16          7.80         25.31         8.76 o                         
  -7  -1 -16         26.39         27.02         4.86 o                         
  -6  -1 -16         48.06         51.70         6.83 o                         
  -5  -1 -16        719.92        709.98        12.74 o                         
  -4  -1 -16         54.65         63.38         5.15 o                         
  -3  -1 -16         36.45         18.25         4.81 o                         
  -2  -1 -16        779.03        729.78        16.49 o                         
  -1  -1 -16        129.66        114.73         6.81 o                         
   0  -1 -16        794.45        827.96        26.73 o                         
   1  -1 -16        128.97        116.75         8.09 o                         
   2  -1 -16        272.50        270.41         9.80 o                         
   3  -1 -16         59.16         68.37         7.54 o                         
   4  -1 -16        343.95        346.16        11.86 o                         
   5  -1 -16        133.11        127.69         9.78 o                         
   6  -1 -16        389.59        366.62        14.95 o                         
   7  -1 -16         39.22         33.44         8.01 o                         
   8  -1 -16         36.92         36.78         7.96 o                         
   9  -1 -16         42.54         37.54        13.41 o                         
  10  -1 -16          0.06          3.31        10.91 o                         
 -12   0 -16        132.85        140.61        20.83 o                         
 -11   0 -16         13.99          4.12        20.32 o                         
 -10   0 -16         34.08         28.23        10.47 o                         
  -9   0 -16        158.25        165.21        13.09 o                         
  -8   0 -16        161.43        173.75        26.96 o                         
  -7   0 -16        276.10        296.78        11.73 o                         
  -6   0 -16         41.10         42.34         4.78 o                         
  -5   0 -16        106.69        106.13         5.83 o                         
  -4   0 -16         65.11         52.30         5.33 o                         
  -3   0 -16        173.52        161.01         8.65 o                         
  -2   0 -16        134.90        153.71        14.01 o                         
  -1   0 -16        836.22        831.42        15.11 o                         
   0   0 -16        197.41        199.15         9.03 o                         
   1   0 -16        360.45        366.13        14.54 o                         
   2   0 -16        106.38        100.39         6.73 o                         
   3   0 -16        248.47        242.12        10.28 o                         
   4   0 -16         45.15         38.94         7.45 o                         
   5   0 -16         31.43         22.05         7.23 o                         
   6   0 -16        103.52         92.42         9.04 o                         
   7   0 -16         32.20         44.61         7.80 o                         
   8   0 -16          3.64          1.31        21.38 o                         
   9   0 -16          2.25         -7.20         7.20 o                         
  10   0 -16         14.60         13.00        11.56 o                         
 -12   1 -16         50.25         53.44        16.89 o                         
 -11   1 -16         20.60        -15.08        15.08 o                         
 -10   1 -16         15.44         30.82        26.82 o                         
  -9   1 -16        117.56        141.86        16.24 o                         
  -8   1 -16        119.29        151.26        12.74 o                         
  -7   1 -16        118.84        115.23         7.74 o                         
  -6   1 -16         25.92         26.41         5.39 o                         
  -5   1 -16         15.69         13.72         4.40 o                         
  -4   1 -16         33.27         33.41         4.96 o                         
  -3   1 -16        138.26        150.09         6.98 o                         
  -2   1 -16         41.77         34.61         5.51 o                         
  -1   1 -16        309.84        307.57        10.14 o                         
   0   1 -16         19.62         17.59         4.74 o                         
   1   1 -16         64.33         63.34         5.74 o                         
   2   1 -16        168.93        166.36         9.68 o                         
   3   1 -16        365.24        324.02        11.17 o                         
   4   1 -16         26.93         28.08         6.97 o                         
   5   1 -16        328.94        332.48        13.50 o                         
   6   1 -16         67.84         62.06        10.75 o                         
   7   1 -16        188.45        230.47        19.92 o                         
   8   1 -16          7.87         26.40         7.39 o                         
   9   1 -16         21.56         16.57        17.40 o                         
  10   1 -16         55.47         54.12        14.05 o                         
 -11   2 -16          1.36         -7.93        14.61 o                         
 -10   2 -16          8.94         36.17        25.49 o                         
  -9   2 -16         99.19        125.53        33.27 o                         
  -8   2 -16         39.94         27.71         6.68 o                         
  -7   2 -16        161.11        160.27         8.87 o                         
  -6   2 -16        197.94        181.02         8.88 o                         
  -5   2 -16        153.34        158.43         8.30 o                         
  -4   2 -16         99.97         94.18         6.04 o                         
  -3   2 -16         93.84         89.68         6.51 o                         
  -2   2 -16          8.49          2.35         4.58 o                         
  -1   2 -16         70.50         69.71         5.88 o                         
   0   2 -16        681.69        677.69        15.27 o                         
   1   2 -16         99.57         90.36         6.66 o                         
   2   2 -16        132.29        110.34         7.26 o                         
   3   2 -16         46.32         37.00         6.86 o                         
   4   2 -16         76.93         68.43         7.37 o                         
   5   2 -16         72.64         62.77         9.86 o                         
   6   2 -16          4.51          7.55         6.22 o                         
   7   2 -16         39.56         31.11         7.29 o                         
   8   2 -16         34.03         26.95        11.61 o                         
   9   2 -16          5.41          5.75        17.81 o                         
  10   2 -16         39.29         30.36        18.78 o                         
 -11   3 -16          3.00          4.82         9.17 o                         
 -10   3 -16          6.82         -3.69        12.08 o                         
  -9   3 -16         10.20          4.55         8.23 o                         
  -8   3 -16         46.70         67.83        15.66 o                         
  -7   3 -16        112.25        117.40        11.56 o                         
  -6   3 -16         24.68         13.42         5.61 o                         
  -5   3 -16         76.62         63.53         6.50 o                         
  -4   3 -16        177.16        195.38         8.73 o                         
  -3   3 -16         48.53         36.15         6.06 o                         
  -2   3 -16         39.88         38.86         4.94 o                         
  -1   3 -16         28.87         29.94         5.18 o                         
   0   3 -16        298.80        308.70        10.76 o                         
   1   3 -16        370.21        367.77        11.60 o                         
   2   3 -16         35.54         29.26         7.20 o                         
   3   3 -16        193.39        191.20        13.31 o                         
   4   3 -16         97.33        100.42         8.89 o                         
   5   3 -16         34.95         32.47         7.14 o                         
   6   3 -16         54.18         48.93        10.35 o                         
   7   3 -16         24.97         13.79         6.04 o                         
   8   3 -16         98.62        114.01         9.55 o                         
   9   3 -16         16.23         34.28        11.14 o                         
  10   3 -16          4.55          6.42        14.53 o                         
 -10   4 -16          5.60         17.73        15.07 o                         
  -9   4 -16        130.06        135.67        13.17 o                         
  -8   4 -16         27.62         25.17         8.37 o                         
  -7   4 -16         22.95         18.56         9.17 o                         
  -6   4 -16        126.29        130.42         9.12 o                         
  -5   4 -16         26.78         29.23         6.45 o                         
  -4   4 -16        154.59        171.82        12.97 o                         
  -3   4 -16         51.92         36.62         7.88 o                         
  -2   4 -16        345.04        346.81        14.18 o                         
  -1   4 -16         59.96         59.73         7.53 o                         
   0   4 -16        694.11        683.84        17.56 o                         
   1   4 -16        191.99        190.95        10.28 o                         
   2   4 -16         43.56         38.35        10.07 o                         
   3   4 -16        101.64        100.86         8.29 o                         
   4   4 -16        133.76        126.33         9.26 o                         
   5   4 -16         56.94         57.28         9.15 o                         
   6   4 -16         51.48         44.87         6.83 o                         
   7   4 -16        305.08        336.42        15.51 o                         
   8   4 -16         37.57         33.17        10.98 o                         
   9   4 -16         32.12         23.92        11.74 o                         
 -10   5 -16         19.51         11.86        11.36 o                         
  -9   5 -16          5.64          2.60        15.06 o                         
  -8   5 -16          1.82          4.55        10.50 o                         
  -7   5 -16         12.83         19.25         5.70 o                         
  -6   5 -16         67.68         64.38         7.53 o                         
  -5   5 -16         12.68         14.38         5.79 o                         
  -4   5 -16         98.74         98.19         7.59 o                         
  -3   5 -16         80.71         80.75         7.13 o                         
  -2   5 -16        114.54        105.12         8.16 o                         
  -1   5 -16         52.60         49.09         6.15 o                         
   0   5 -16        246.70        210.38        22.28 o                         
   1   5 -16         42.26         35.61        11.25 o                         
   2   5 -16        190.31        198.79        11.80 o                         
   3   5 -16         34.96         26.40         6.38 o                         
   4   5 -16         25.32         17.91         5.94 o                         
   5   5 -16        105.02        120.24        15.23 o                         
   6   5 -16        103.79         94.89        13.18 o                         
   7   5 -16        155.05        146.26        11.26 o                         
   8   5 -16         47.29         53.66        17.19 o                         
   9   5 -16         54.47         57.72        19.05 o                         
  -9   6 -16          6.08         -1.76         6.02 o                         
  -8   6 -16          4.50         10.00        12.93 o                         
  -7   6 -16         11.26         10.28         9.63 o                         
  -6   6 -16         77.09         84.78         6.66 o                         
  -5   6 -16         75.61         70.58         6.30 o                         
  -4   6 -16         89.39         84.32         7.14 o                         
  -3   6 -16          5.78         -5.52         5.52 o                         
  -2   6 -16        120.90        124.67         7.79 o                         
  -1   6 -16        248.00        259.46        11.52 o                         
   0   6 -16         76.09         62.94         6.63 o                         
   1   6 -16         14.03          7.57         5.64 o                         
   2   6 -16          6.28         15.60         5.98 o                         
   3   6 -16        170.54        183.36        15.51 o                         
   4   6 -16         13.94          8.42         5.49 o                         
   5   6 -16         95.20         96.73         8.91 o                         
   6   6 -16         61.39         58.27         6.94 o                         
   7   6 -16         89.93         73.59         9.04 o                         
   8   6 -16         94.03        105.08        14.03 o                         
   9   6 -16         67.12         52.84        13.18 o                         
  -8   7 -16          2.90         17.81         6.54 o                         
  -7   7 -16          3.91          1.96        11.29 o                         
  -6   7 -16         70.54         59.97        10.60 o                         
  -5   7 -16         13.54          5.85        10.57 o                         
  -4   7 -16         80.54         69.18         6.46 o                         
  -3   7 -16         52.67         58.72         6.71 o                         
  -2   7 -16          4.55          2.98         5.88 o                         
  -1   7 -16         55.48         51.08         6.29 o                         
   0   7 -16         19.57         23.91         5.57 o                         
   1   7 -16         23.40         19.64         5.74 o                         
   2   7 -16        126.33        157.05        16.40 o                         
   3   7 -16         10.75          1.37         5.31 o                         
   4   7 -16         34.85         35.38         6.64 o                         
   5   7 -16         32.24         25.32         5.66 o                         
   6   7 -16         27.86         24.49        16.05 o                         
   7   7 -16          8.23         20.45        10.19 o                         
   8   7 -16         88.52         99.34        30.71 o                         
  -7   8 -16         25.55         22.27         9.27 o                         
  -6   8 -16         41.71         33.82         5.46 o                         
  -5   8 -16          9.69         11.62         4.93 o                         
  -4   8 -16         74.94         72.53         8.94 o                         
  -3   8 -16        142.20        138.36         8.45 o                         
  -2   8 -16         61.32         58.40         6.44 o                         
  -1   8 -16         58.64         53.92         6.31 o                         
   0   8 -16         18.71         20.37         5.16 o                         
   1   8 -16         10.88          3.27         5.67 o                         
   2   8 -16         39.40         26.69         8.78 o                         
   3   8 -16        305.86        306.54        11.85 o                         
   4   8 -16         20.02         17.88         7.72 o                         
   5   8 -16         41.77         37.35        10.24 o                         
   6   8 -16        187.04        234.60        17.12 o                         
   7   8 -16          7.47         -0.68         9.40 o                         
   8   8 -16          2.15         11.50         9.79 o                         
  -6   9 -16          2.27         -4.14        16.81 o                         
  -5   9 -16         30.12         34.85         9.00 o                         
  -4   9 -16        106.35        102.37         7.04 o                         
  -3   9 -16          7.54          5.12         6.75 o                         
  -2   9 -16         13.99         11.77         6.68 o                         
  -1   9 -16          1.19          1.43         9.37 o                         
   0   9 -16        163.66        174.34        10.49 o                         
   1   9 -16         18.78         15.96         5.74 o                         
   2   9 -16        184.07        202.11        16.17 o                         
   3   9 -16         20.18         15.82         7.24 o                         
   4   9 -16         14.09         11.23        10.41 o                         
   5   9 -16         43.34         43.38         9.88 o                         
   6   9 -16          1.96          8.42         8.72 o                         
   7   9 -16         56.07         56.30        13.40 o                         
  -5  10 -16         18.88         24.28        12.40 o                         
  -4  10 -16          9.60          1.54        12.08 o                         
  -3  10 -16         80.63         89.40        13.87 o                         
  -2  10 -16        145.84        168.77        16.07 o                         
  -1  10 -16         78.32         69.94         6.69 o                         
   0  10 -16         27.10         14.20         8.39 o                         
   1  10 -16         40.29         30.38         5.42 o                         
   2  10 -16         77.65         85.85        10.65 o                         
   3  10 -16          5.87          5.49         6.66 o                         
   4  10 -16          6.77         13.01        15.69 o                         
   5  10 -16         26.51         16.28        12.21 o                         
   6  10 -16         98.71         77.96        10.06 o                         
  -3  11 -16         20.05         12.00        12.33 o                         
  -2  11 -16         31.45         28.02        16.18 o                         
  -1  11 -16         30.12         13.33        13.75 o                         
   0  11 -16         43.65         40.38        14.19 o                         
   1  11 -16          9.92         11.73         8.18 o                         
   2  11 -16          5.03         -3.43         6.54 o                         
   3  11 -16         78.53         91.05        14.10 o                         
   4  11 -16         23.23         36.22        15.52 o                         
   5  11 -16         50.97         23.19        10.28 o                         
  -1  12 -16         21.65         11.81        14.49 o                         
   0  12 -16         43.49         -3.32        17.38 o                         
   1  12 -16          1.78         -7.38         7.38 o                         
   2  12 -16          3.10         -2.44         8.64 o                         
   3  12 -16         30.76         35.19        10.57 o                         
  -7 -18 -15         53.38         56.22         8.72 o                         
  -6 -18 -15         11.59          8.25        12.11 o                         
  -5 -18 -15         37.47         52.52         7.10 o                         
  -4 -18 -15          1.00         -0.42         6.53 o                         
  -3 -18 -15         57.80         48.23         9.10 o                         
  -2 -18 -15          0.13         10.11         8.98 o                         
  -9 -17 -15          5.92          9.10         9.40 o                         
  -8 -17 -15          6.71          3.10         8.15 o                         
  -7 -17 -15         34.68         31.66        10.49 o                         
  -6 -17 -15          3.13         -1.26         4.91 o                         
  -5 -17 -15          6.55         -0.38         5.02 o                         
  -4 -17 -15         27.68         23.39         7.61 o                         
  -3 -17 -15         31.92         26.99         6.19 o                         
  -2 -17 -15         24.17         12.64         6.15 o                         
  -1 -17 -15         16.12         11.87         7.18 o                         
   0 -17 -15         13.14         18.43         7.30 o                         
   1 -17 -15          8.21         15.51         7.39 o                         
 -10 -16 -15         31.83         41.02        13.42 o                         
  -9 -16 -15          0.89         -0.06         4.99 o                         
  -8 -16 -15        100.79        109.09        14.46 o                         
  -7 -16 -15        155.25        193.72        18.01 o                         
  -6 -16 -15         94.76         91.04         7.78 o                         
  -5 -16 -15         22.37         25.97         6.66 o                         
  -4 -16 -15         24.20         19.16         8.39 o                         
  -3 -16 -15         19.98         22.37         6.13 o                         
  -2 -16 -15        147.37        168.78        12.36 o                         
  -1 -16 -15         13.60         14.67         6.01 o                         
   0 -16 -15          4.93         17.67         8.84 o                         
   1 -16 -15          6.02         -5.59        18.67 o                         
   2 -16 -15          7.26         16.44         7.20 o                         
   3 -16 -15          0.24          5.60         7.00 o                         
 -11 -15 -15         23.20         41.10         6.83 o                         
 -10 -15 -15         16.31         13.79         5.30 o                         
  -9 -15 -15        100.13        129.86         9.45 o                         
  -8 -15 -15         31.04         36.46         5.82 o                         
  -7 -15 -15         69.41         64.99         7.08 o                         
  -6 -15 -15         99.82        103.51         9.23 o                         
  -5 -15 -15        153.28        158.91        10.21 o                         
  -4 -15 -15          4.51         -3.18         5.70 o                         
  -3 -15 -15          5.59          9.76         4.63 o                         
  -2 -15 -15          4.00         -0.65         4.63 o                         
  -1 -15 -15         47.31         31.33         8.85 o                         
   0 -15 -15        120.63        119.68        10.76 o                         
   1 -15 -15         50.80         41.97         6.22 o                         
   2 -15 -15         19.95         15.53         7.76 o                         
   3 -15 -15         71.89         80.33        18.06 o                         
   4 -15 -15         29.05         37.21        14.00 o                         
 -11 -14 -15         13.34          9.56         5.84 o                         
 -10 -14 -15         71.33         69.85         7.31 o                         
  -9 -14 -15         72.13         73.70         7.09 o                         
  -8 -14 -15          8.67         13.01        10.42 o                         
  -7 -14 -15         45.20         50.23         7.98 o                         
  -6 -14 -15        103.42        110.54        11.45 o                         
  -5 -14 -15         56.13         48.82         6.69 o                         
  -4 -14 -15         69.81         77.32         5.76 o                         
  -3 -14 -15         74.43         73.34         6.01 o                         
  -2 -14 -15         53.50         50.44         7.83 o                         
  -1 -14 -15         13.22          7.05         7.19 o                         
   0 -14 -15         32.41         34.77         5.99 o                         
   1 -14 -15         31.16         22.96         5.81 o                         
   2 -14 -15         36.47         31.68         6.84 o                         
   3 -14 -15         14.83         -6.53         6.53 o                         
   4 -14 -15         91.00         89.01         9.88 o                         
   5 -14 -15         14.23         15.04         8.02 o                         
 -12 -13 -15         12.47         11.42        12.70 o                         
 -11 -13 -15         45.47         29.81         6.51 o                         
 -10 -13 -15         26.63         15.96         5.89 o                         
  -9 -13 -15         40.64         41.20        11.15 o                         
  -8 -13 -15          5.14         -3.38         5.54 o                         
  -7 -13 -15         64.48         74.39         7.85 o                         
  -6 -13 -15         72.94         74.88         5.93 o                         
  -5 -13 -15         39.87         33.20         5.79 o                         
  -4 -13 -15         94.94         96.52         6.60 o                         
  -3 -13 -15         63.23         62.94         7.30 o                         
  -2 -13 -15         63.44         62.76         6.13 o                         
  -1 -13 -15         78.19         82.10         7.49 o                         
   0 -13 -15         83.80        100.69         8.31 o                         
   1 -13 -15        109.56        109.59         8.13 o                         
   2 -13 -15          5.56          0.72         5.67 o                         
   3 -13 -15        230.37        231.96        11.28 o                         
   4 -13 -15         17.59         17.97         7.27 o                         
   5 -13 -15         87.04         92.57        13.28 o                         
   6 -13 -15         73.02         61.24        10.18 o                         
 -12 -12 -15        107.71        133.48        10.73 o                         
 -11 -12 -15        112.18        118.45        11.12 o                         
 -10 -12 -15          5.83          5.30         4.78 o                         
  -9 -12 -15         32.26         57.02        15.26 o                         
  -8 -12 -15        343.69        392.22        13.39 o                         
  -7 -12 -15        188.31        221.78         8.33 o                         
  -6 -12 -15         29.01         33.97         6.49 o                         
  -5 -12 -15         44.15         44.42         5.42 o                         
  -4 -12 -15        218.62        244.87        10.93 o                         
  -3 -12 -15          6.14          7.35         4.58 o                         
  -2 -12 -15         41.82         35.28         5.46 o                         
  -1 -12 -15         36.26         38.28         5.69 o                         
   0 -12 -15        147.68        125.88         7.71 o                         
   1 -12 -15        122.76        111.90         7.88 o                         
   2 -12 -15         93.14         85.74         7.66 o                         
   3 -12 -15          9.08          5.22         6.12 o                         
   4 -12 -15         71.57         70.00         8.87 o                         
   5 -12 -15         79.11         78.99        18.43 o                         
   6 -12 -15         40.60         45.75        19.56 o                         
 -11 -11 -15         28.12         31.32         5.90 o                         
 -10 -11 -15         48.84         54.92         4.92 o                         
  -9 -11 -15          2.75          3.61         3.91 o                         
  -8 -11 -15         69.91         71.85         5.32 o                         
  -7 -11 -15         70.94         81.41         5.71 o                         
  -6 -11 -15         23.48         29.64         6.93 o                         
  -5 -11 -15         66.90         63.55         5.42 o                         
  -4 -11 -15         67.71         63.31         5.14 o                         
  -3 -11 -15         42.99         47.64         5.52 o                         
  -2 -11 -15         65.89         60.77         6.19 o                         
  -1 -11 -15         79.79         71.91         6.52 o                         
   0 -11 -15         42.82         41.05         6.12 o                         
   1 -11 -15        489.45        495.54        13.85 o                         
   2 -11 -15        165.14        173.06         9.41 o                         
   3 -11 -15        397.43        395.73        13.93 o                         
   4 -11 -15         27.68         33.82         6.61 o                         
   5 -11 -15         31.98         16.14         7.49 o                         
   6 -11 -15         93.36        101.48        11.26 o                         
   7 -11 -15          4.46          7.55        12.81 o                         
 -12 -10 -15         40.16         35.00         9.88 o                         
 -11 -10 -15         52.61         48.79        10.00 o                         
 -10 -10 -15         40.54         53.27         6.17 o                         
  -9 -10 -15         19.80         26.46         4.86 o                         
  -8 -10 -15        149.17        144.42         7.01 o                         
  -7 -10 -15          4.86          3.75         4.53 o                         
  -6 -10 -15         14.89         11.23         4.23 o                         
  -5 -10 -15         51.95         55.74         5.28 o                         
  -4 -10 -15       1043.45       1020.30        18.16 o                         
  -3 -10 -15        138.51        129.21         6.64 o                         
  -2 -10 -15        390.84        378.67        10.61 o                         
  -1 -10 -15        649.12        621.68        15.67 o                         
   0 -10 -15        471.14        489.37        17.79 o                         
   1 -10 -15          8.38          8.97         6.84 o                         
   2 -10 -15         70.53         62.51         6.74 o                         
   3 -10 -15        217.42        217.96        14.90 o                         
   4 -10 -15          2.74         -3.90         7.09 o                         
   5 -10 -15         19.45         24.29         7.82 o                         
   6 -10 -15         22.20         14.19         7.81 o                         
   7 -10 -15          2.40         -3.89        11.61 o                         
   8 -10 -15         19.69         -4.41        31.09 o                         
 -12  -9 -15         70.93         73.52        12.01 o                         
 -11  -9 -15        255.10        265.98        20.15 o                         
 -10  -9 -15         16.67         14.21         7.02 o                         
  -9  -9 -15         38.36         37.50         4.93 o                         
  -8  -9 -15         10.55          9.00         7.42 o                         
  -7  -9 -15         44.76         51.85         5.10 o                         
  -6  -9 -15         60.88         53.99         6.89 o                         
  -5  -9 -15         16.32         25.09         4.82 o                         
  -4  -9 -15          7.69         12.92         4.37 o                         
  -3  -9 -15         51.22         35.57         5.53 o                         
  -2  -9 -15        507.79        527.22        11.66 o                         
  -1  -9 -15       1143.05       1157.99        20.35 o                         
   0  -9 -15        720.57        756.45        16.01 o                         
   1  -9 -15         87.29         76.70         7.02 o                         
   2  -9 -15        137.96        144.77         8.56 o                         
   3  -9 -15        112.96        106.29         8.16 o                         
   4  -9 -15         30.77         32.29         7.21 o                         
   5  -9 -15         81.78        117.45        16.76 o                         
   6  -9 -15         35.44         50.19        18.26 o                         
   7  -9 -15         41.29         25.65         8.32 o                         
   8  -9 -15          7.31          0.34         7.95 o                         
 -13  -8 -15          9.79         20.25        13.30 o                         
 -12  -8 -15         11.10         19.11         7.92 o                         
 -11  -8 -15         27.05         34.28        13.74 o                         
 -10  -8 -15        115.24        124.89        11.25 o                         
  -9  -8 -15        196.38        208.09        15.33 o                         
  -8  -8 -15         42.50         48.21         5.39 o                         
  -7  -8 -15         56.60         68.03         5.43 o                         
  -6  -8 -15         77.80         67.63         5.49 o                         
  -5  -8 -15        114.44         96.86         6.01 o                         
  -4  -8 -15         50.65         31.98         5.14 o                         
  -3  -8 -15        645.30        655.78        12.91 o                         
  -2  -8 -15         51.30         46.37         5.11 o                         
  -1  -8 -15        261.77        266.75         8.78 o                         
   0  -8 -15         24.71         14.23         4.60 o                         
   1  -8 -15         39.23         37.05         5.61 o                         
   2  -8 -15        134.09        125.36         7.77 o                         
   3  -8 -15        272.52        297.63        11.32 o                         
   4  -8 -15         67.22         56.13         7.00 o                         
   5  -8 -15         56.02         51.22         9.13 o                         
   6  -8 -15         85.83         66.16        11.32 o                         
   7  -8 -15         29.34         17.75         8.02 o                         
   8  -8 -15         10.27         21.41         8.19 o                         
 -13  -7 -15         23.74         35.32        14.05 o                         
 -12  -7 -15         22.85          4.31        12.54 o                         
 -11  -7 -15         11.33         12.31         6.91 o                         
 -10  -7 -15         79.51         85.29         8.80 o                         
  -9  -7 -15        255.37        268.82        14.13 o                         
  -8  -7 -15         15.35         12.37         4.18 o                         
  -7  -7 -15        138.10        124.73         7.08 o                         
  -6  -7 -15        518.33        492.36        12.60 o                         
  -5  -7 -15        582.95        542.17        12.40 o                         
  -4  -7 -15         34.15         27.54         4.80 o                         
  -3  -7 -15        226.53        208.65         8.04 o                         
  -2  -7 -15        418.34        453.76        10.61 o                         
  -1  -7 -15        206.03        202.29         9.47 o                         
   0  -7 -15        272.69        287.38         9.53 o                         
   1  -7 -15        431.00        406.17        10.75 o                         
   2  -7 -15        182.45        187.28        10.08 o                         
   3  -7 -15        102.18         75.69         7.03 o                         
   4  -7 -15        345.58        351.99        21.42 o                         
   5  -7 -15         39.92         40.02        10.62 o                         
   6  -7 -15         59.16         73.11         9.21 o                         
   7  -7 -15         35.17         29.91        10.73 o                         
   8  -7 -15         28.11         25.62         8.76 o                         
   9  -7 -15         39.48         31.31         9.29 o                         
 -13  -6 -15         30.14         18.07        13.50 o                         
 -12  -6 -15         24.28         33.08         7.22 o                         
 -11  -6 -15         28.32         13.52         6.48 o                         
 -10  -6 -15         42.27         35.86         8.85 o                         
  -9  -6 -15        143.89        141.69         7.94 o                         
  -8  -6 -15         52.79         60.90         5.88 o                         
  -7  -6 -15         97.66        110.29         8.39 o                         
  -6  -6 -15        155.92        156.55         7.69 o                         
  -5  -6 -15        645.01        634.53        13.54 o                         
  -4  -6 -15        542.89        550.63        13.70 o                         
  -3  -6 -15         67.27         74.62         5.24 o                         
  -2  -6 -15        322.98        314.41         8.87 o                         
  -1  -6 -15        194.35        193.53         7.86 o                         
   0  -6 -15        115.19        113.53         6.68 o                         
   1  -6 -15        570.14        559.09        12.34 o                         
   2  -6 -15          2.36          2.84         4.52 o                         
   3  -6 -15        327.94        333.96        11.51 o                         
   4  -6 -15        220.10        226.80        10.72 o                         
   5  -6 -15         31.97         38.42         7.15 o                         
   6  -6 -15         49.84         57.04         8.49 o                         
   7  -6 -15         53.63         46.52         8.60 o                         
   8  -6 -15         49.53         51.66         8.98 o                         
   9  -6 -15         96.38         88.90        11.04 o                         
 -13  -5 -15         22.79         18.17        14.40 o                         
 -12  -5 -15         45.03         28.92        14.73 o                         
 -11  -5 -15         15.93         19.66         9.15 o                         
 -10  -5 -15        106.61        126.80        11.37 o                         
  -9  -5 -15         14.13          7.63         5.96 o                         
  -8  -5 -15         93.02         94.64         6.98 o                         
  -7  -5 -15        190.32        172.72         7.28 o                         
  -6  -5 -15        307.85        338.17         9.81 o                         
  -5  -5 -15          7.47          3.28         4.25 o                         
  -4  -5 -15        157.95        139.85         7.66 o                         
  -3  -5 -15        211.20        205.54         7.75 o                         
  -2  -5 -15       1025.85       1034.12        16.67 o                         
  -1  -5 -15        866.78        895.71        15.35 o                         
   0  -5 -15        264.88        279.14         8.92 o                         
   1  -5 -15        824.78        826.01        15.50 o                         
   2  -5 -15       1089.93       1046.47        18.36 o                         
   3  -5 -15          3.42         -4.75         4.75 o                         
   4  -5 -15        476.31        442.93        16.08 o                         
   5  -5 -15         63.79         54.57         8.08 o                         
   6  -5 -15        280.93        279.05        16.81 o                         
   7  -5 -15        101.10        102.53        16.73 o                         
   8  -5 -15         60.79         63.61        16.25 o                         
   9  -5 -15        132.23        119.73        17.21 o                         
 -13  -4 -15        100.24         71.27        17.22 o                         
 -12  -4 -15         47.90         45.04        12.76 o                         
 -11  -4 -15         18.45         26.89         7.00 o                         
 -10  -4 -15          7.61         12.82         8.92 o                         
  -9  -4 -15        269.47        268.88        15.61 o                         
  -8  -4 -15        198.10        210.95         8.85 o                         
  -7  -4 -15         47.80         40.96         4.69 o                         
  -6  -4 -15         42.09         27.70         4.58 o                         
  -5  -4 -15         39.78         37.99         5.33 o                         
  -4  -4 -15         75.52         76.62         5.44 o                         
  -3  -4 -15         18.06         10.60         4.27 o                         
  -2  -4 -15        178.45        199.01         8.46 o                         
  -1  -4 -15        639.24        619.65        13.73 o                         
   0  -4 -15        555.42        559.18        11.96 o                         
   1  -4 -15        545.92        527.90        12.32 o                         
   2  -4 -15        962.97        944.60        18.78 o                         
   3  -4 -15        152.15        145.51         8.70 o                         
   4  -4 -15         84.35         89.26         8.05 o                         
   5  -4 -15          1.02         -0.99         5.28 o                         
   6  -4 -15        258.08        279.20        19.03 o                         
   7  -4 -15        185.92        207.00        12.92 o                         
   8  -4 -15        209.58        180.17        19.46 o                         
   9  -4 -15         47.82         56.58         9.81 o                         
  10  -4 -15         26.71         33.49        12.61 o                         
 -13  -3 -15          4.26          1.22        13.55 o                         
 -12  -3 -15         24.30         11.20        10.13 o                         
 -11  -3 -15        159.45        162.58        11.95 o                         
 -10  -3 -15        201.06        203.56        11.74 o                         
  -9  -3 -15         58.51         53.74         7.58 o                         
  -8  -3 -15          9.22          3.94         4.28 o                         
  -7  -3 -15        214.90        215.68        11.15 o                         
  -6  -3 -15        455.19        474.03        10.94 o                         
  -5  -3 -15        347.82        346.48         9.56 o                         
  -4  -3 -15        621.19        619.52        12.85 o                         
  -3  -3 -15       2950.22       2848.13        46.36 o                         
  -2  -3 -15        386.16        404.65        10.08 o                         
  -1  -3 -15        223.82        223.66         8.54 o                         
   0  -3 -15        853.82        835.65        15.33 o                         
   1  -3 -15        643.64        653.01        13.04 o                         
   2  -3 -15         73.70         75.36         6.77 o                         
   3  -3 -15        217.00        226.34         9.31 o                         
   4  -3 -15        555.30        550.00        12.99 o                         
   5  -3 -15         18.44         17.30         7.31 o                         
   6  -3 -15        137.29        117.66        10.42 o                         
   7  -3 -15        108.13         96.53         9.93 o                         
   8  -3 -15          6.34         15.85         7.66 o                         
   9  -3 -15          0.82         -0.99         7.65 o                         
  10  -3 -15         19.23         17.23        17.38 o                         
 -13  -2 -15         19.88          9.36        15.28 o                         
 -12  -2 -15          8.97         28.21        10.50 o                         
 -11  -2 -15          6.19          4.81         6.89 o                         
 -10  -2 -15        105.16         94.70         9.14 o                         
  -9  -2 -15        177.50        182.90        14.41 o                         
  -8  -2 -15        245.38        218.69        13.58 o                         
  -7  -2 -15        213.26        207.06         8.66 o                         
  -6  -2 -15        911.98        944.92        16.20 o                         
  -5  -2 -15          8.64          3.68         4.29 o                         
  -4  -2 -15         40.93         56.56         5.34 o                         
  -3  -2 -15        262.28        269.96         8.82 o                         
  -2  -2 -15       1191.07       1157.24        19.99 o                         
  -1  -2 -15         52.43         60.87         5.61 o                         
   0  -2 -15        839.58        871.75        15.10 o                         
   1  -2 -15        218.51        184.91         8.08 o                         
   2  -2 -15         75.29         70.06         6.35 o                         
   3  -2 -15        305.12        289.08         9.51 o                         
   4  -2 -15        363.99        352.13        11.71 o                         
   5  -2 -15         30.69         36.29         6.26 o                         
   6  -2 -15        213.97        214.07        12.73 o                         
   7  -2 -15        222.59        269.18        13.77 o                         
   8  -2 -15        133.37        126.95        11.76 o                         
   9  -2 -15        103.66         82.83        10.07 o                         
  10  -2 -15        150.52        133.36        16.86 o                         
 -13  -1 -15         22.60         14.18        15.51 o                         
 -12  -1 -15          6.96         34.43        20.76 o                         
 -11  -1 -15         21.41         18.29        10.95 o                         
 -10  -1 -15         46.28         30.07         7.75 o                         
  -9  -1 -15          1.91         -0.63         8.61 o                         
  -8  -1 -15          0.77          7.72         7.39 o                         
  -7  -1 -15        408.66        423.25        13.03 o                         
  -6  -1 -15        194.11        199.64         9.85 o                         
  -5  -1 -15        625.32        568.35        11.19 o                         
  -4  -1 -15         49.79         47.84         5.23 o                         
  -3  -1 -15       1090.60       1027.20        18.52 o                         
  -2  -1 -15        706.42        692.11        13.19 o                         
  -1  -1 -15        354.32        379.66         9.77 o                         
   0  -1 -15       1605.06       1629.09        27.70 o                         
   1  -1 -15       1236.26       1240.02        19.55 o                         
   2  -1 -15        342.06        329.30        11.06 o                         
   3  -1 -15        123.21        119.66         6.85 o                         
   4  -1 -15        763.63        750.06        15.17 o                         
   5  -1 -15        255.40        243.92        12.47 o                         
   6  -1 -15        159.47        178.20        11.64 o                         
   7  -1 -15        331.07        308.88        15.26 o                         
   8  -1 -15         76.79         79.12        10.81 o                         
   9  -1 -15         15.64         30.71        11.64 o                         
  10  -1 -15         19.10         20.91        12.15 o                         
 -12   0 -15          8.11        -17.02        17.02 o                         
 -11   0 -15          1.18          0.21        10.47 o                         
 -10   0 -15        484.76        501.69        22.35 o                         
  -9   0 -15         57.06         52.76         9.12 o                         
  -8   0 -15         88.85         92.92         8.81 o                         
  -7   0 -15        127.57        103.23        10.14 o                         
  -6   0 -15        404.49        416.30        12.09 o                         
  -5   0 -15         37.40         47.79         4.82 o                         
  -4   0 -15         38.37         36.62         4.64 o                         
  -3   0 -15        734.10        751.85        16.01 o                         
  -2   0 -15        285.60        287.66        10.92 o                         
  -1   0 -15        139.80        138.44         7.10 o                         
   0   0 -15        108.86        104.42         6.46 o                         
   1   0 -15        200.60        220.39         9.19 o                         
   2   0 -15         15.54         16.63         4.80 o                         
   3   0 -15        361.73        344.34        11.39 o                         
   4   0 -15        267.10        280.69         9.78 o                         
   5   0 -15         29.70         24.48         6.74 o                         
   6   0 -15        192.64        212.21        15.91 o                         
   7   0 -15         70.87         76.75        10.60 o                         
   8   0 -15         30.63         10.46         9.83 o                         
   9   0 -15          8.87          9.35         8.68 o                         
  10   0 -15         32.24         38.62        12.84 o                         
 -12   1 -15          0.25         18.78        11.15 o                         
 -11   1 -15         28.33         10.69        10.77 o                         
 -10   1 -15         53.33         47.38        21.19 o                         
  -9   1 -15         18.87         22.52         8.06 o                         
  -8   1 -15         97.73         85.57        10.65 o                         
  -7   1 -15        605.59        619.61        19.10 o                         
  -6   1 -15         51.87         53.68         5.82 o                         
  -5   1 -15        140.48        134.54         6.97 o                         
  -4   1 -15        659.63        630.32        12.52 o                         
  -3   1 -15        488.09        488.02        11.43 o                         
  -2   1 -15        309.99        329.96         9.64 o                         
  -1   1 -15        421.09        406.62        10.63 o                         
   0   1 -15        380.99        413.96        11.36 o                         
   1   1 -15        340.88        339.52        11.01 o                         
   2   1 -15        701.32        700.96        13.54 o                         
   3   1 -15        165.19        160.10         7.69 o                         
   4   1 -15        529.97        515.47        15.77 o                         
   5   1 -15         72.81         80.78         8.05 o                         
   6   1 -15         94.76         95.60        13.98 o                         
   7   1 -15        206.81        228.68        17.31 o                         
   8   1 -15         41.70         22.19         9.33 o                         
   9   1 -15         32.21         40.66        13.29 o                         
  10   1 -15         66.71         62.27        13.46 o                         
 -12   2 -15          6.06         14.84        12.90 o                         
 -11   2 -15          7.36          5.56        26.79 o                         
 -10   2 -15         28.86         26.72        10.81 o                         
  -9   2 -15        136.95        129.92        12.53 o                         
  -8   2 -15         25.15         37.66         9.39 o                         
  -7   2 -15        247.92        268.22        17.41 o                         
  -6   2 -15        159.80        162.08         8.28 o                         
  -5   2 -15        263.44        265.43         9.74 o                         
  -4   2 -15        212.97        192.37         7.80 o                         
  -3   2 -15        553.84        575.26        12.36 o                         
  -2   2 -15        288.01        284.59         9.00 o                         
  -1   2 -15        239.54        229.89         8.45 o                         
   0   2 -15        272.86        267.45         9.73 o                         
   1   2 -15         52.00         48.20         5.14 o                         
   2   2 -15          7.93          8.19         4.82 o                         
   3   2 -15        103.55         95.69         6.55 o                         
   4   2 -15        337.26        319.41        15.43 o                         
   5   2 -15          1.35          5.97         7.59 o                         
   6   2 -15         53.12         57.17         7.45 o                         
   7   2 -15          0.09          1.20         7.79 o                         
   8   2 -15         75.66         81.38         8.80 o                         
   9   2 -15         54.58         51.58        14.29 o                         
  10   2 -15          2.76         -2.38        13.41 o                         
 -11   3 -15        100.36        110.48        27.51 o                         
 -10   3 -15         34.75         39.47        15.09 o                         
  -9   3 -15         83.54         89.49        10.72 o                         
  -8   3 -15         97.70        104.04        17.19 o                         
  -7   3 -15         58.37         61.42         6.94 o                         
  -6   3 -15        335.06        340.16        11.11 o                         
  -5   3 -15        134.52        141.91         8.25 o                         
  -4   3 -15        357.70        367.29        10.27 o                         
  -3   3 -15         26.09         34.23         5.12 o                         
  -2   3 -15        106.87        120.51         6.82 o                         
  -1   3 -15         60.39         52.23         5.78 o                         
   0   3 -15        127.99         96.67         6.32 o                         
   1   3 -15        109.14         75.45         5.88 o                         
   2   3 -15         55.97         64.36         5.71 o                         
   3   3 -15        172.80        145.48        12.59 o                         
   4   3 -15        198.37        164.67        10.43 o                         
   5   3 -15        453.29        446.28        14.59 o                         
   6   3 -15          4.82          8.98         5.81 o                         
   7   3 -15         77.71         84.50         9.76 o                         
   8   3 -15          3.89          3.85         8.13 o                         
   9   3 -15        132.97        143.17        15.52 o                         
  10   3 -15         43.79         34.35        12.28 o                         
 -11   4 -15         33.60         22.90        16.57 o                         
 -10   4 -15         20.35         19.59        25.91 o                         
  -9   4 -15         64.90         74.50         7.50 o                         
  -8   4 -15          8.46          0.14         9.95 o                         
  -7   4 -15        144.77        154.74        18.89 o                         
  -6   4 -15          3.28         -0.44         4.74 o                         
  -5   4 -15         39.87         47.21         5.06 o                         
  -4   4 -15          3.46         11.95         5.04 o                         
  -3   4 -15        136.33        124.12         6.93 o                         
  -2   4 -15        150.67        153.03         7.04 o                         
  -1   4 -15        241.11        219.84         8.48 o                         
   0   4 -15         44.55         43.77         5.13 o                         
   1   4 -15         23.97         23.50         4.83 o                         
   2   4 -15        563.03        548.48        18.55 o                         
   3   4 -15        104.47         79.01         8.50 o                         
   4   4 -15         59.73         62.62         8.64 o                         
   5   4 -15        242.49        282.27        12.14 o                         
   6   4 -15         75.68         80.54        14.52 o                         
   7   4 -15          9.20         14.98         8.04 o                         
   8   4 -15          8.43         -1.50         6.45 o                         
   9   4 -15         24.74         27.66        10.76 o                         
  10   4 -15         11.57         14.62        17.63 o                         
 -10   5 -15          8.84         14.20        10.64 o                         
  -9   5 -15        107.01        115.87        10.97 o                         
  -8   5 -15         87.07         64.62        12.84 o                         
  -7   5 -15          2.02          7.55         8.04 o                         
  -6   5 -15         71.28         74.62         8.85 o                         
  -5   5 -15         59.11         45.55         6.56 o                         
  -4   5 -15        100.68         97.38         6.75 o                         
  -3   5 -15        130.01        125.48         7.68 o                         
  -2   5 -15        384.01        356.44        11.17 o                         
  -1   5 -15         69.75         65.09         8.45 o                         
   0   5 -15         48.71         50.04        11.31 o                         
   1   5 -15         17.43         20.46         7.37 o                         
   2   5 -15         79.50         68.51         7.16 o                         
   3   5 -15        337.87        356.83        12.70 o                         
   4   5 -15         25.54         21.08         6.14 o                         
   5   5 -15         49.14         43.79         6.53 o                         
   6   5 -15        226.12        232.58        18.20 o                         
   7   5 -15         18.16         11.18         7.74 o                         
   8   5 -15          6.18         -4.50         5.19 o                         
   9   5 -15         43.92         18.90        17.74 o                         
  10   5 -15         77.89         88.91        23.57 o                         
  -9   6 -15          1.00         10.24        16.90 o                         
  -8   6 -15         27.68         21.47         6.03 o                         
  -7   6 -15         25.61         30.58         5.84 o                         
  -6   6 -15         61.87         67.84         6.21 o                         
  -5   6 -15         75.60         82.27         7.30 o                         
  -4   6 -15        206.60        213.75         8.90 o                         
  -3   6 -15         33.13         30.46         5.22 o                         
  -2   6 -15        435.16        437.93        13.90 o                         
  -1   6 -15         19.80         15.36         7.51 o                         
   0   6 -15         85.94         73.50         6.57 o                         
   1   6 -15        171.43        198.65        21.68 o                         
   2   6 -15        472.20        499.09        14.78 o                         
   3   6 -15          8.14         13.49         5.66 o                         
   4   6 -15         93.18        100.97         8.28 o                         
   5   6 -15        114.03        137.41        22.41 o                         
   6   6 -15         94.89         94.31         9.78 o                         
   7   6 -15          6.36          2.46         6.86 o                         
   8   6 -15         32.88         36.03        11.33 o                         
   9   6 -15         80.52         80.68        13.16 o                         
  -9   7 -15         21.53          8.21         7.98 o                         
  -8   7 -15         88.60         83.69        10.36 o                         
  -7   7 -15         45.87         36.09         6.00 o                         
  -6   7 -15         48.12         48.84         9.84 o                         
  -5   7 -15         79.52         77.44         6.96 o                         
  -4   7 -15         85.97         64.33         5.96 o                         
  -3   7 -15         55.49         62.42         6.08 o                         
  -2   7 -15        100.20         89.92         7.20 o                         
  -1   7 -15         42.42         43.11         7.70 o                         
   0   7 -15         49.80         63.07         6.63 o                         
   1   7 -15          1.25          1.77         7.33 o                         
   2   7 -15         91.60         96.35        11.46 o                         
   3   7 -15         25.89         21.65         5.62 o                         
   4   7 -15         24.68         23.63         5.43 o                         
   5   7 -15         23.68         19.81         6.64 o                         
   6   7 -15         56.36         66.08        10.54 o                         
   7   7 -15         61.48         50.84        11.16 o                         
   8   7 -15        116.76        130.35        24.85 o                         
   9   7 -15         40.64         48.71        27.47 o                         
  -8   8 -15         14.94         -1.62        26.28 o                         
  -7   8 -15         40.75         50.11         9.18 o                         
  -6   8 -15        146.80        152.81         9.23 o                         
  -5   8 -15         29.53         25.16         6.10 o                         
  -4   8 -15          0.24          4.72         4.55 o                         
  -3   8 -15         97.54        112.54         8.41 o                         
  -2   8 -15          0.39         -2.07         7.52 o                         
  -1   8 -15         34.69         30.36         6.06 o                         
   0   8 -15         11.19          2.98         4.78 o                         
   1   8 -15         59.94         59.21        10.11 o                         
   2   8 -15        100.32        118.04        15.43 o                         
   3   8 -15         31.87         37.10         5.45 o                         
   4   8 -15        120.13        124.08         7.99 o                         
   5   8 -15         52.75         41.32        10.26 o                         
   6   8 -15         85.01         84.68        24.50 o                         
   7   8 -15         12.09          9.15         9.53 o                         
   8   8 -15         38.08         38.85        11.88 o                         
  -7   9 -15          2.03          3.92        10.67 o                         
  -6   9 -15          8.58         24.57        11.24 o                         
  -5   9 -15         58.07         53.32         7.90 o                         
  -4   9 -15         36.42         29.11         6.38 o                         
  -3   9 -15         17.53          8.34         7.81 o                         
  -2   9 -15        305.10        342.09        10.77 o                         
  -1   9 -15         25.49         21.86         6.73 o                         
   0   9 -15        183.91        187.49         9.55 o                         
   1   9 -15          6.74         10.08         4.71 o                         
   2   9 -15        101.21        112.92         7.07 o                         
   3   9 -15         56.41         47.88         6.00 o                         
   4   9 -15         10.64         18.53         7.04 o                         
   5   9 -15         51.79         46.50         9.85 o                         
   6   9 -15         82.20         84.62        13.20 o                         
   7   9 -15         72.98         62.23        10.43 o                         
   8   9 -15         35.56         44.81        11.85 o                         
  -6  10 -15          0.05         -3.27        11.03 o                         
  -5  10 -15         46.09         41.73        17.13 o                         
  -4  10 -15         44.20         19.99         9.48 o                         
  -3  10 -15          4.53          5.61        14.01 o                         
  -2  10 -15          7.03          0.44         5.70 o                         
  -1  10 -15         39.20         36.78         5.55 o                         
   0  10 -15        143.59        143.28         9.16 o                         
   1  10 -15         89.27         83.36         9.77 o                         
   2  10 -15         45.11         47.59         9.17 o                         
   3  10 -15         91.29         81.67         8.53 o                         
   4  10 -15        119.85        124.85         9.59 o                         
   5  10 -15          9.07          8.39        11.06 o                         
   6  10 -15         10.53         11.66         9.06 o                         
   7  10 -15         19.46         31.63        11.97 o                         
  -4  11 -15         37.12         20.40        12.47 o                         
  -3  11 -15          9.78         26.04        12.25 o                         
  -2  11 -15          4.08         10.01         9.83 o                         
  -1  11 -15         73.01         78.84         7.54 o                         
   0  11 -15        127.73        135.96         9.34 o                         
   1  11 -15          8.16         14.46        10.45 o                         
   2  11 -15         51.12         39.49         7.23 o                         
   3  11 -15         46.82         43.56         9.02 o                         
   4  11 -15         95.62         86.17        10.07 o                         
   5  11 -15         55.69         50.66         8.22 o                         
   6  11 -15         76.38         76.41         9.15 o                         
  -3  12 -15         65.06         23.03        20.08 o                         
  -2  12 -15         10.19          1.33        18.61 o                         
  -1  12 -15        180.46        156.35        16.89 o                         
   0  12 -15         15.13         19.54         6.19 o                         
   1  12 -15          5.47          0.94        11.73 o                         
   2  12 -15          7.48         20.90         7.62 o                         
   3  12 -15         11.98          3.62         8.27 o                         
   4  12 -15         14.68          7.89        14.56 o                         
   5  12 -15         41.53         43.51         7.93 o                         
  -5 -19 -14         21.02         22.30        12.12 o                         
  -4 -19 -14         12.49         16.34         5.98 o                         
  -8 -18 -14          7.91         -0.19         5.83 o                         
  -7 -18 -14         86.20         90.48         8.53 o                         
  -6 -18 -14        145.45        162.26        16.11 o                         
  -5 -18 -14         44.19         34.76         7.62 o                         
  -4 -18 -14         13.85          1.44         8.36 o                         
  -3 -18 -14         30.80         43.28        20.23 o                         
  -2 -18 -14         11.85         -2.95         8.77 o                         
  -1 -18 -14         40.63         41.26         8.82 o                         
   0 -18 -14          3.00         14.34        12.39 o                         
  -9 -17 -14          2.33          2.04         4.49 o                         
  -8 -17 -14         43.41         38.13         5.85 o                         
  -7 -17 -14         47.57         52.74         6.54 o                         
  -6 -17 -14        235.17        285.61        13.59 o                         
  -5 -17 -14         19.09         12.67         9.15 o                         
  -4 -17 -14          4.55          1.76         5.17 o                         
  -3 -17 -14        101.81        106.31         7.81 o                         
  -2 -17 -14         54.82         60.11         8.04 o                         
  -1 -17 -14          1.59          7.19         5.29 o                         
   0 -17 -14         29.42         12.13         6.46 o                         
   1 -17 -14          3.83          5.92         6.43 o                         
   2 -17 -14          4.03         -0.80        19.97 o                         
 -10 -16 -14          7.06         -0.38         6.83 o                         
  -9 -16 -14        221.24        288.00        12.00 o                         
  -8 -16 -14          0.08         -6.27         7.69 o                         
  -7 -16 -14         67.20         62.50         6.35 o                         
  -6 -16 -14          9.39          0.02         5.07 o                         
  -5 -16 -14         27.53         19.42         5.39 o                         
  -4 -16 -14          0.00         -2.47         6.20 o                         
  -3 -16 -14        120.05        135.65         8.89 o                         
  -2 -16 -14         11.55         14.89         5.93 o                         
  -1 -16 -14         16.65          9.64         8.97 o                         
   0 -16 -14        134.20        128.46        10.05 o                         
   1 -16 -14         44.84         41.91         7.19 o                         
   2 -16 -14         78.46         73.94         8.76 o                         
   3 -16 -14         13.76          2.70        11.43 o                         
 -11 -15 -14         34.84         34.67         6.04 o                         
 -10 -15 -14        103.28        113.02         9.40 o                         
  -9 -15 -14          4.90         -0.15         8.73 o                         
  -8 -15 -14          2.15          3.39         5.02 o                         
  -7 -15 -14         67.71         63.28         6.55 o                         
  -6 -15 -14         13.99         10.77         5.33 o                         
  -5 -15 -14        102.91        101.45         8.53 o                         
  -4 -15 -14         22.02         34.49         5.79 o                         
  -3 -15 -14         50.98         45.71         5.52 o                         
  -2 -15 -14         59.09         55.06         6.23 o                         
  -1 -15 -14         23.25         15.48         6.85 o                         
   0 -15 -14        187.88        189.88        14.87 o                         
   1 -15 -14        121.29        104.62         7.45 o                         
   2 -15 -14        291.33        300.21        23.26 o                         
   3 -15 -14          0.88         -6.25         6.25 o                         
   4 -15 -14          5.82         12.09        10.05 o                         
 -12 -14 -14         54.93         52.73         7.12 o                         
 -11 -14 -14          7.12          5.73         4.23 o                         
 -10 -14 -14        203.64        226.30        10.87 o                         
  -9 -14 -14        107.04        115.29         8.73 o                         
  -8 -14 -14          5.83          7.57         4.32 o                         
  -7 -14 -14         58.47         60.52         6.95 o                         
  -6 -14 -14         53.85         60.12         6.81 o                         
  -5 -14 -14        333.09        344.93        13.40 o                         
  -4 -14 -14        159.46        146.29         9.20 o                         
  -3 -14 -14         62.35         52.90         5.50 o                         
  -2 -14 -14          0.71         -1.53         6.43 o                         
  -1 -14 -14        143.51        141.44         8.05 o                         
   0 -14 -14         16.08         20.88         5.51 o                         
   1 -14 -14        169.23        152.41        12.55 o                         
   2 -14 -14         51.78         58.76         6.63 o                         
   3 -14 -14        237.16        211.12        11.00 o                         
   4 -14 -14         16.28          4.46         6.40 o                         
   5 -14 -14          5.51         25.37        13.36 o                         
 -12 -13 -14         26.57         30.56         9.03 o                         
 -11 -13 -14         41.14         46.98         4.99 o                         
 -10 -13 -14         33.38         37.93         7.04 o                         
  -9 -13 -14         45.94         53.00         5.83 o                         
  -8 -13 -14        121.85        144.07         7.95 o                         
  -7 -13 -14        185.00        205.94        11.16 o                         
  -6 -13 -14         30.90         24.99         6.64 o                         
  -5 -13 -14         51.48         41.46         4.87 o                         
  -4 -13 -14          1.00          6.61         4.29 o                         
  -3 -13 -14        225.92        220.06         9.62 o                         
  -2 -13 -14        212.34        216.84        11.22 o                         
  -1 -13 -14         70.03         66.03         7.21 o                         
   0 -13 -14         43.79         40.98         5.83 o                         
   1 -13 -14         67.00         65.83         6.81 o                         
   2 -13 -14        161.21        153.23        10.13 o                         
   3 -13 -14        321.56        314.10        19.11 o                         
   4 -13 -14         58.00         46.83         7.52 o                         
   5 -13 -14         48.85         49.93         8.06 o                         
   6 -13 -14          7.95         -0.67         7.62 o                         
 -12 -12 -14         76.24         62.97        14.92 o                         
 -11 -12 -14         52.83         57.55         6.95 o                         
 -10 -12 -14         13.63          8.11         4.54 o                         
  -9 -12 -14         60.80         56.18         6.75 o                         
  -8 -12 -14          9.82         10.31         4.84 o                         
  -7 -12 -14          1.23         -0.99         4.59 o                         
  -6 -12 -14        201.45        208.20         7.57 o                         
  -5 -12 -14        143.06        151.33        10.12 o                         
  -4 -12 -14         10.48         11.42         5.50 o                         
  -3 -12 -14         47.83         49.62         5.67 o                         
  -2 -12 -14        169.61        168.70         8.43 o                         
  -1 -12 -14         46.17         43.50         6.48 o                         
   0 -12 -14         88.70         81.95         7.12 o                         
   1 -12 -14        137.29        132.65         8.09 o                         
   2 -12 -14        169.59        155.83         9.02 o                         
   3 -12 -14        157.15        153.91        10.26 o                         
   4 -12 -14         47.97         24.50        12.57 o                         
   5 -12 -14         53.28         43.62         7.89 o                         
   6 -12 -14         13.29         14.54         7.40 o                         
   7 -12 -14          5.92          5.71        12.92 o                         
 -12 -11 -14          1.29         -4.07        10.92 o                         
 -11 -11 -14         19.92         20.77         5.42 o                         
 -10 -11 -14         12.90          8.22         4.27 o                         
  -9 -11 -14        244.24        246.81        10.65 o                         
  -8 -11 -14        198.44        203.00         7.50 o                         
  -7 -11 -14         15.67         23.25         5.26 o                         
  -6 -11 -14        298.43        310.60         9.12 o                         
  -5 -11 -14        517.82        531.79        14.14 o                         
  -4 -11 -14         64.44         53.85         5.03 o                         
  -3 -11 -14         64.41         59.54         4.92 o                         
  -2 -11 -14         53.04         60.01         5.77 o                         
  -1 -11 -14        520.81        514.25        13.20 o                         
   0 -11 -14         11.15          9.94         5.13 o                         
   1 -11 -14        293.45        291.51        10.66 o                         
   2 -11 -14        261.51        255.85        10.90 o                         
   3 -11 -14          6.08          1.06         5.70 o                         
   4 -11 -14         60.52         52.25         7.86 o                         
   5 -11 -14        130.21        127.29         8.92 o                         
   6 -11 -14         47.11         29.36        10.34 o                         
   7 -11 -14         27.35         42.15        13.47 o                         
 -12 -10 -14         78.61         89.83        13.35 o                         
 -11 -10 -14        200.03        198.02        33.14 o                         
 -10 -10 -14        232.49        256.94         8.99 o                         
  -9 -10 -14        120.98        114.06         7.48 o                         
  -8 -10 -14         47.70         54.99         4.60 o                         
  -7 -10 -14        171.19        172.38         7.26 o                         
  -6 -10 -14        849.88        863.61        15.89 o                         
  -5 -10 -14         28.55         21.91         4.24 o                         
  -4 -10 -14        237.01        236.81         8.58 o                         
  -3 -10 -14        288.03        280.67         8.53 o                         
  -2 -10 -14        429.40        430.34        10.35 o                         
  -1 -10 -14        125.44        118.33         6.40 o                         
   0 -10 -14          5.78          3.63         5.04 o                         
   1 -10 -14         70.75         64.46         6.29 o                         
   2 -10 -14        365.04        374.69        11.64 o                         
   3 -10 -14        127.49        123.03         8.33 o                         
   4 -10 -14         63.74         64.97         8.22 o                         
   5 -10 -14         26.78         20.34         6.43 o                         
   6 -10 -14         99.45         97.80        10.21 o                         
   7 -10 -14         46.53         48.02         8.48 o                         
   8 -10 -14         34.52         18.62         8.51 o                         
 -13  -9 -14          0.17        -10.67        10.67 o                         
 -12  -9 -14         67.92         75.63        13.87 o                         
 -11  -9 -14         40.23         33.89        10.52 o                         
 -10  -9 -14         94.35        109.35        11.05 o                         
  -9  -9 -14        140.86        151.39        11.06 o                         
  -8  -9 -14         14.51         11.40         5.27 o                         
  -7  -9 -14        148.88        144.98         9.36 o                         
  -6  -9 -14          7.24          5.74         3.87 o                         
  -5  -9 -14        224.45        218.60         8.11 o                         
  -4  -9 -14         37.87         34.78         4.75 o                         
  -3  -9 -14        142.12        146.60         6.87 o                         
  -2  -9 -14        465.48        476.23        11.75 o                         
  -1  -9 -14        710.27        688.57        13.18 o                         
   0  -9 -14          5.05          2.92         4.27 o                         
   1  -9 -14        525.05        531.59        13.08 o                         
   2  -9 -14         13.80          5.18         5.43 o                         
   3  -9 -14        290.97        305.32        11.17 o                         
   4  -9 -14         83.56         87.36         7.29 o                         
   5  -9 -14        105.27        103.07         8.94 o                         
   6  -9 -14         26.48         17.28        16.76 o                         
   7  -9 -14         32.89         23.53         7.88 o                         
   8  -9 -14         19.02         20.35         8.33 o                         
 -13  -8 -14         53.87         71.70        15.68 o                         
 -12  -8 -14        124.05        148.10        15.67 o                         
 -11  -8 -14          4.85          2.82         5.33 o                         
 -10  -8 -14         18.74         17.28         3.18 o                         
  -9  -8 -14        191.62        200.66         8.38 o                         
  -8  -8 -14        103.59        121.96         6.50 o                         
  -7  -8 -14        198.95        211.66         7.91 o                         
  -6  -8 -14        147.40        127.14         6.50 o                         
  -5  -8 -14          8.29          5.89         3.94 o                         
  -4  -8 -14        933.50        921.01        16.22 o                         
  -3  -8 -14        752.07        699.44        25.06 o                         
  -2  -8 -14       1698.49       1697.24        23.17 o                         
  -1  -8 -14         22.62         21.40         4.55 o                         
   0  -8 -14        195.94        210.68         8.50 o                         
   1  -8 -14        373.00        354.54        10.08 o                         
   2  -8 -14        164.52        165.04         9.46 o                         
   3  -8 -14        110.99        111.80         8.18 o                         
   4  -8 -14        134.21        135.80         8.41 o                         
   5  -8 -14        161.17        158.12         9.60 o                         
   6  -8 -14        186.96        174.31        10.79 o                         
   7  -8 -14         91.33         72.52         9.31 o                         
   8  -8 -14         52.44         49.99         9.12 o                         
   9  -8 -14          9.83          1.71         8.12 o                         
 -13  -7 -14         19.14         22.53        13.31 o                         
 -12  -7 -14        215.98        237.23        14.13 o                         
 -11  -7 -14         52.19         53.74         9.19 o                         
 -10  -7 -14          8.16          2.40         8.48 o                         
  -9  -7 -14         47.04         45.43         4.70 o                         
  -8  -7 -14         20.07         19.57         4.49 o                         
  -7  -7 -14         98.35        101.33        10.67 o                         
  -6  -7 -14          0.26          1.53         3.53 o                         
  -5  -7 -14        143.42        118.25         6.77 o                         
  -4  -7 -14        706.97        709.52        14.92 o                         
  -3  -7 -14       1586.88       1555.57        21.70 o                         
  -2  -7 -14       1676.68       1647.12        24.20 o                         
  -1  -7 -14        141.64        153.42         7.00 o                         
   0  -7 -14        488.94        480.64        13.13 o                         
   1  -7 -14         55.10         55.83         6.40 o                         
   2  -7 -14        209.10        202.70         8.44 o                         
   3  -7 -14        112.02        119.58         7.44 o                         
   4  -7 -14         55.07         58.44         6.86 o                         
   5  -7 -14         91.86        104.57         8.90 o                         
   6  -7 -14          7.39          1.59         6.02 o                         
   7  -7 -14          9.91         13.25         8.10 o                         
   8  -7 -14         15.98         13.69        10.95 o                         
   9  -7 -14         80.55        103.67        12.89 o                         
 -13  -6 -14         19.22         28.01        13.49 o                         
 -12  -6 -14         37.48         37.64         8.07 o                         
 -11  -6 -14         39.80         46.51         7.45 o                         
 -10  -6 -14         90.48         87.89         7.81 o                         
  -9  -6 -14         71.81         74.56         5.86 o                         
  -8  -6 -14         63.13         54.90         7.78 o                         
  -7  -6 -14         35.12         20.64         4.79 o                         
  -6  -6 -14        139.20        121.01         7.92 o                         
  -5  -6 -14        669.65        652.14        13.21 o                         
  -4  -6 -14        861.97        816.55        15.04 o                         
  -3  -6 -14         77.58         71.10         4.98 o                         
  -2  -6 -14         90.00         89.70         5.38 o                         
  -1  -6 -14        205.45        221.54         7.83 o                         
   0  -6 -14        163.63        160.52         7.30 o                         
   1  -6 -14        241.30        260.76        12.34 o                         
   2  -6 -14        229.78        232.53         9.03 o                         
   3  -6 -14        189.17        190.72         8.43 o                         
   4  -6 -14         99.77        103.83         7.90 o                         
   5  -6 -14         19.25         18.05         5.75 o                         
   6  -6 -14        156.45        143.01         9.24 o                         
   7  -6 -14         48.56         68.01        19.76 o                         
   8  -6 -14         32.65         43.12         8.68 o                         
   9  -6 -14         46.23         56.31        11.42 o                         
  10  -6 -14        102.58        119.01        15.70 o                         
 -13  -5 -14          0.89         25.63        13.75 o                         
 -12  -5 -14         75.03         97.41        14.55 o                         
 -11  -5 -14         97.55         87.34         8.34 o                         
 -10  -5 -14          0.85         -0.73         5.64 o                         
  -9  -5 -14         76.51         67.63         9.73 o                         
  -8  -5 -14        517.83        506.06        12.52 o                         
  -7  -5 -14        315.01        310.80         9.14 o                         
  -6  -5 -14        336.65        332.58         8.85 o                         
  -5  -5 -14         29.58         37.52         5.02 o                         
  -4  -5 -14        542.79        554.11        12.22 o                         
  -3  -5 -14         35.05         32.71         4.13 o                         
  -2  -5 -14         53.39         47.46         4.54 o                         
  -1  -5 -14        250.83        241.99         7.85 o                         
   0  -5 -14        827.13        846.82        15.96 o                         
   1  -5 -14        336.63        316.11        11.87 o                         
   2  -5 -14        422.46        428.46        11.58 o                         
   3  -5 -14         35.29         29.13         6.72 o                         
   4  -5 -14        344.34        328.55        10.38 o                         
   5  -5 -14        169.95        170.20         9.70 o                         
   6  -5 -14        197.17        196.64        10.80 o                         
   7  -5 -14         17.43          8.17         7.73 o                         
   8  -5 -14         39.62         34.38         8.87 o                         
   9  -5 -14         17.26         27.89         8.96 o                         
  10  -5 -14         42.27         59.94        13.39 o                         
 -13  -4 -14         33.06         28.79        14.98 o                         
 -12  -4 -14         35.14         44.71        12.97 o                         
 -11  -4 -14         61.25         66.54        10.48 o                         
 -10  -4 -14         39.39         55.69         7.24 o                         
  -9  -4 -14        126.13        127.93        11.14 o                         
  -8  -4 -14         67.41         64.67         5.11 o                         
  -7  -4 -14         40.25         39.02         5.88 o                         
  -6  -4 -14        491.61        501.07        10.89 o                         
  -5  -4 -14         56.40         59.66         4.72 o                         
  -4  -4 -14        164.91        177.30         7.87 o                         
  -3  -4 -14         13.70         11.56         3.81 o                         
  -2  -4 -14        266.77        257.19         9.40 o                         
  -1  -4 -14       1589.08       1552.91        22.07 o                         
   0  -4 -14        621.17        610.52        13.22 o                         
   1  -4 -14        290.67        291.62         9.27 o                         
   2  -4 -14         95.16         82.27         7.94 o                         
   3  -4 -14        275.79        265.28         9.97 o                         
   4  -4 -14         41.86         32.50         5.64 o                         
   5  -4 -14         37.24         34.17         8.48 o                         
   6  -4 -14        394.64        404.61        15.41 o                         
   7  -4 -14         64.96         51.23         8.33 o                         
   8  -4 -14         77.58         64.17        11.66 o                         
   9  -4 -14        101.92        102.10        10.45 o                         
  10  -4 -14         85.33         77.36        10.49 o                         
 -13  -3 -14         11.58          1.79        13.79 o                         
 -12  -3 -14         30.76         19.06         9.34 o                         
 -11  -3 -14         65.98         59.07         7.99 o                         
 -10  -3 -14         59.64         57.16         7.46 o                         
  -9  -3 -14         58.55         45.25         7.20 o                         
  -8  -3 -14        132.99        141.14         6.39 o                         
  -7  -3 -14        147.54        156.19         7.97 o                         
  -6  -3 -14        144.85        120.36         6.37 o                         
  -5  -3 -14         18.60         12.19         4.13 o                         
  -4  -3 -14       1221.40       1273.95        20.71 o                         
  -3  -3 -14        842.49        835.64        18.84 o                         
  -2  -3 -14        366.83        350.62         8.99 o                         
  -1  -3 -14       1121.83       1085.97        17.00 o                         
   0  -3 -14         57.48         52.99         5.09 o                         
   1  -3 -14        258.57        263.95         9.41 o                         
   2  -3 -14        410.92        404.42        10.12 o                         
   3  -3 -14        127.13        135.29         7.52 o                         
   4  -3 -14        185.15        190.59         8.50 o                         
   5  -3 -14        192.42        169.28        13.48 o                         
   6  -3 -14        102.72        112.20         9.61 o                         
   7  -3 -14         30.68         39.22        12.19 o                         
   8  -3 -14        263.32        240.19        15.88 o                         
   9  -3 -14         66.24         63.00         9.07 o                         
  10  -3 -14         69.91         54.68        16.18 o                         
 -13  -2 -14          3.49          9.95        13.94 o                         
 -12  -2 -14          9.90          8.34         9.61 o                         
 -11  -2 -14        190.05        197.01        20.45 o                         
 -10  -2 -14         15.37         15.79         7.47 o                         
  -9  -2 -14         17.29         19.63         9.08 o                         
  -8  -2 -14         49.74         44.65         6.15 o                         
  -7  -2 -14        239.67        239.86         9.00 o                         
  -6  -2 -14         22.59         21.56         4.69 o                         
  -5  -2 -14         10.69          8.36         4.16 o                         
  -4  -2 -14        485.12        490.37        10.89 o                         
  -3  -2 -14        767.70        759.34        13.51 o                         
  -2  -2 -14       1502.08       1538.18        21.40 o                         
  -1  -2 -14        696.72        672.24        12.58 o                         
   0  -2 -14        519.61        519.77        11.12 o                         
   1  -2 -14        148.36        141.95         6.86 o                         
   2  -2 -14        101.60        104.32         6.78 o                         
   3  -2 -14        274.67        263.41        11.24 o                         
   4  -2 -14         24.70         27.22         5.02 o                         
   5  -2 -14        317.23        316.41        10.05 o                         
   6  -2 -14         93.91         88.46         8.66 o                         
   7  -2 -14        195.83        188.08        12.31 o                         
   8  -2 -14         49.56         54.50        10.37 o                         
   9  -2 -14         74.10         85.92         9.71 o                         
  10  -2 -14         82.85        102.53        11.53 o                         
 -13  -1 -14         11.54         30.94        15.26 o                         
 -12  -1 -14         26.70          7.42        19.63 o                         
 -11  -1 -14         22.90          8.05         7.77 o                         
 -10  -1 -14          8.90         16.55         7.15 o                         
  -9  -1 -14        139.66        138.55         9.73 o                         
  -8  -1 -14         92.97         87.85         8.24 o                         
  -7  -1 -14        112.35        108.40         8.31 o                         
  -6  -1 -14         45.98         36.22         5.20 o                         
  -5  -1 -14       2393.82       2424.01        31.38 o                         
  -4  -1 -14        299.03        291.99         7.88 o                         
  -3  -1 -14        744.29        798.54        13.97 o                         
  -2  -1 -14        393.40        408.89         9.79 o                         
  -1  -1 -14        377.03        382.35        10.01 o                         
   0  -1 -14        342.43        351.40         9.17 o                         
   1  -1 -14         97.31        103.21         6.39 o                         
   2  -1 -14        631.50        656.43        12.71 o                         
   3  -1 -14       1090.57       1108.77        17.84 o                         
   4  -1 -14        947.65        907.30        16.13 o                         
   5  -1 -14        299.88        273.28        16.70 o                         
   6  -1 -14         38.17         26.69         7.18 o                         
   7  -1 -14          1.07          6.76         6.80 o                         
   8  -1 -14         59.72         55.51         8.19 o                         
   9  -1 -14         69.59         88.56        12.60 o                         
  10  -1 -14          6.86         12.24         9.74 o                         
  11  -1 -14         18.82         27.33        11.89 o                         
 -13   0 -14         41.49         44.93        16.48 o                         
 -12   0 -14         59.62         75.26        12.32 o                         
 -11   0 -14         49.38         54.17        10.17 o                         
 -10   0 -14         30.70         29.90         7.80 o                         
  -9   0 -14         53.18         47.73         7.86 o                         
  -8   0 -14        330.97        336.11        12.85 o                         
  -7   0 -14        112.67        104.59         8.49 o                         
  -6   0 -14        491.62        521.98        12.50 o                         
  -5   0 -14        225.95        239.54         7.95 o                         
  -4   0 -14       1582.48       1475.89        22.17 o                         
  -3   0 -14        146.99        144.07         6.96 o                         
  -2   0 -14         79.90         72.68         5.29 o                         
  -1   0 -14       1595.73       1654.21        23.05 o                         
   0   0 -14         58.68         59.30         5.09 o                         
   1   0 -14        451.46        479.64        10.75 o                         
   2   0 -14       1252.42       1231.94        18.98 o                         
   3   0 -14         50.28         54.81         5.49 o                         
   4   0 -14        804.70        767.10        15.23 o                         
   5   0 -14        381.45        407.72        10.82 o                         
   6   0 -14        198.54        193.91        17.01 o                         
   7   0 -14         11.70         22.05         6.91 o                         
   8   0 -14         29.23         44.71        12.88 o                         
   9   0 -14         53.38         40.95         8.85 o                         
  10   0 -14         10.04          1.49        11.26 o                         
  11   0 -14         75.54         97.96        16.39 o                         
 -12   1 -14         13.07          1.44        13.96 o                         
 -11   1 -14         28.12         27.72        14.66 o                         
 -10   1 -14         36.34         33.78        13.89 o                         
  -9   1 -14         12.94          6.91         6.93 o                         
  -8   1 -14         95.75         97.14         7.89 o                         
  -7   1 -14        232.85        225.53        11.68 o                         
  -6   1 -14        209.91        213.67        11.07 o                         
  -5   1 -14        139.15        144.04         6.48 o                         
  -4   1 -14        162.39        158.76         6.75 o                         
  -3   1 -14        345.89        356.42         8.91 o                         
  -2   1 -14        692.72        670.21        12.66 o                         
  -1   1 -14        757.55        753.93        14.91 o                         
   0   1 -14        996.99       1007.02        16.39 o                         
   1   1 -14       1792.70       1814.37        24.83 o                         
   2   1 -14       1168.25       1179.88        18.50 o                         
   3   1 -14        849.91        831.34        15.45 o                         
   4   1 -14        244.50        259.32         9.96 o                         
   5   1 -14         28.21         21.59         5.71 o                         
   6   1 -14        232.28        185.94        14.07 o                         
   7   1 -14         76.04         66.01        10.05 o                         
   8   1 -14        141.50        156.76        13.04 o                         
   9   1 -14         89.07         81.62        13.17 o                         
  10   1 -14         31.69          8.22        26.08 o                         
  11   1 -14         62.98         67.18        22.80 o                         
 -12   2 -14         82.39        121.86        14.77 o                         
 -11   2 -14          6.02         -2.53        10.76 o                         
 -10   2 -14         74.23         81.23        11.91 o                         
  -9   2 -14         23.23         14.75         8.03 o                         
  -8   2 -14         68.43         60.82         7.85 o                         
  -7   2 -14          6.49          4.14         8.54 o                         
  -6   2 -14        491.37        499.42        11.83 o                         
  -5   2 -14        108.80         99.03         6.98 o                         
  -4   2 -14        428.65        437.64         9.63 o                         
  -3   2 -14        798.52        784.64        13.01 o                         
  -2   2 -14        595.76        575.59        14.97 o                         
  -1   2 -14        786.12        751.87        14.22 o                         
   0   2 -14        489.94        519.57        11.33 o                         
   1   2 -14       1652.33       1568.60        22.67 o                         
   2   2 -14        858.41        823.57        16.36 o                         
   3   2 -14         42.01         40.81         5.70 o                         
   4   2 -14          9.93         12.44         5.06 o                         
   5   2 -14          3.10         -2.69         7.21 o                         
   6   2 -14         30.75         24.12         6.54 o                         
   7   2 -14         88.32         81.29         8.14 o                         
   8   2 -14          1.82          2.43         5.86 o                         
   9   2 -14         49.49         33.40         8.08 o                         
  10   2 -14         60.75         38.83        12.55 o                         
  11   2 -14         32.24         18.21        21.08 o                         
 -11   3 -14         43.05         20.89        17.40 o                         
 -10   3 -14          8.79         14.90        18.04 o                         
  -9   3 -14        361.88        397.35        15.59 o                         
  -8   3 -14         90.48         86.07        15.76 o                         
  -7   3 -14         18.87          9.04         4.62 o                         
  -6   3 -14         62.80         45.44         4.88 o                         
  -5   3 -14         77.00         77.53         5.28 o                         
  -4   3 -14        249.59        259.88         9.21 o                         
  -3   3 -14         39.22         31.41         4.42 o                         
  -2   3 -14        195.62        193.98         7.31 o                         
  -1   3 -14        123.28        117.30         7.67 o                         
   0   3 -14        542.40        565.13        11.73 o                         
   1   3 -14        306.08        281.08         9.10 o                         
   2   3 -14       1012.36       1016.09        18.50 o                         
   3   3 -14        317.36        282.29        12.08 o
[truncated: 2,072,872 more chars]
